# Supplementary material for: FEHAT: efficient, large scale and automated heartbeat detection in Medaka fish embryos
Source: Bioinformatics. 2024 Nov 7;40(12):btae664. doi: 10.1093/bioinformatics/btae664 (PMC11630063; doi:10.1093/bioinformatics/btae664)
Supplement: btae664_Supplementary_Data [file btae664_supplementary_data.zip]

Archive with 5 entries (5 files):
- Dataset3.csv
- Cabs.csv
- Dataset2.csv
- Dataset1.csv
- Dataset4.csv
