# Supplementary material for: FEHAT: efficient, large scale and automated heartbeat detection in Medaka fish embryos
Source: Bioinformatics. 2024 Nov 7;40(12):btae664. doi: 10.1093/bioinformatics/btae664 (PMC11630063; doi:10.1093/bioinformatics/btae664)
Supplement: btae664_Supplementary_Data [file btae664_supplementary_data.zip › Dataset3.csv]

DATASET	Index	WellID	Well Name	Loop	Channel	Heartrate (BPM)	fps	version	HROI Change Intensity	Harmonic Intensity	Heart size	Intensity/Harmonic Intensity (top 5 %)	Movement detection max	SNR	SNR Top 5%	Signal Intensity Top 5%	Signal intensity	Signal regional prominence	Start frame(movement)	Stop frame(movement)	empty frames	qc_param_decision	ground truth	2nd guess
F2_24FPS_210719181906_OlE_HR_IPF2_2x_BQ_35C	1	WE00001	A001	LO001	CO6	217.0	24.0	v1.4	285.3388601036269	0.029026826150175353	965	71.90574184402048	4237.0	0.631237968123025	0.8470222179589644	2.0	1.0	1.0	0	239	0	0.0	215.7
F2_24FPS_210719181906_OlE_HR_IPF2_2x_BQ_35C	2	WE00002	A002	LO001	CO6	217.0	24.0	v1.4	650.4037886340977	0.11038377894864743	8024	301.89402670491864	5350.0	0.6374755080830212	0.9048168770048675	33.0	5.0	0.9743270189431705	0	239	0	0.0	215.7
F2_24FPS_210719181906_OlE_HR_IPF2_2x_BQ_35C	3	WE00003	A003	LO001	CO6	211.0	24.0	v1.4	292.9387630128598	0.07341804214572221	1633	30.84487547915517	4545.0	0.47373390119454933	0.7609968648600882	2.0	1.0	0.9706062461726883	0	239	0	0.0	209.2
F2_24FPS_210719181906_OlE_HR_IPF2_2x_BQ_35C	4	WE00004	A004	LO001	CO6	216.0	24.0	v1.4	373.5227963525836	0.050867476049859334	5593	198.2887209350707	150860.0	0.5679847956293717	0.7315118647034571	10.0	2.0	0.9826568925442517	0	213	0	0.0	215.3
F2_24FPS_210719181906_OlE_HR_IPF2_2x_BQ_35C	5	WE00005	A005	LO001	CO6	223.0	24.0	v1.4	693.4413610835811	0.19253202001605624	6054	277.31223835544193	7865.0	0.6877688852650412	0.9805821258940575	53.0	6.0	0.9861248761149654	0	239	0	0.0	223.5
F2_24FPS_210719181906_OlE_HR_IPF2_2x_BQ_35C	6	WE00006	A006	LO001	CO6	216.0	24.0	v1.4	379.13365155131265	0.062069838111887356	1257	72.05950935840809	105025.0	0.4085006578927453	0.6274490073846795	4.0	1.0	0.6133651551312649	0	227	0	1.0	NA
F2_24FPS_210719181906_OlE_HR_IPF2_2x_BQ_35C	7	WE00007	A007	LO001	CO6	229.0	24.0	v1.4	452.0925724918592	0.10475947475186895	6449	87.01272319483641	12757.0	0.41438401314587037	0.6150965153760056	9.0	2.0	0.8863389672817491	0	239	0	0.0	226.7
F2_24FPS_210719181906_OlE_HR_IPF2_2x_BQ_35C	8	WE00008	A008	LO001	CO6	211.0	24.0	v1.4	749.2620452310717	0.05014385515905422	2034	1840.5274936807393	5864.0	0.45176515235492676	0.5870910651268221	92.0	8.0	0.9808259587020649	0	239	0	0.0	213.8
F2_24FPS_210719181906_OlE_HR_IPF2_2x_BQ_35C	9	WE00009	A009	LO001	CO6	223.0	24.0	v1.4	697.868824970979	0.22861901914750493	7753	125.54552948084525	7939.0	0.39422231972416544	0.5594135674429426	29.0	4.0	0.8122017283632142	0	239	0	0.0	221.1
F2_24FPS_210719181906_OlE_HR_IPF2_2x_BQ_35C	10	WE00010	A010	LO001	CO6	234.0	24.0	v1.4	914.0828333655893	0.31078511894655647	10334	689.6495630619493	90002.0	0.5909739071260323	0.80815159589077	214.0	17.0	0.9881943100445133	0	215	0	0.0	232.7
F2_24FPS_210719181906_OlE_HR_IPF2_2x_BQ_35C	11	WE00011	A011	LO001	CO6	229.0	24.0	v1.4	838.3584115281501	0.09310282973911774	5968	938.7742775190579	8471.0	0.708176286901223	0.9729391767910865	87.0	9.0	0.9892761394101877	0	239	0	0.0	229.4
F2_24FPS_210719181906_OlE_HR_IPF2_2x_BQ_35C	12	WE00012	A012	LO001	CO6	217.0	24.0	v1.4	352.3516333938294	0.0439907104006334	2204	24.801731328545916	4422.0	0.38164570296278516	0.5651210098110516	1.0	0.0	0.9900181488203267	0	239	0	0.0	217
F2_24FPS_210719181906_OlE_HR_IPF2_2x_BQ_35C	13	WE00013	B012	LO001	CO6	229.0	24.0	v1.4	596.3634333912181	0.0698992713244037	8062	736.9023408736954	8452.0	0.5319052400263229	0.7803931123078844	52.0	4.0	0.9882163234929298	0	239	0	0.0	230.6
F2_24FPS_210719181906_OlE_HR_IPF2_2x_BQ_35C	14	WE00014	B011	LO001	CO6	25.0	24.0	v1.4	142.26424436319317	8.421595133868376	65640	3.7359892935067096	149152.0	0.3991890141838196	0.769544795327493	31.0	6.0	0.6486288848263254	122	239	0	0.0	233.1
F2_24FPS_210719181906_OlE_HR_IPF2_2x_BQ_35C	15	WE00015	B010	LO001	CO6	235.0	24.0	v1.4	430.5394280762565	0.23212202171896262	2308	56.703018308917706	5501.0	0.5370008471477307	0.9485701325982284	13.0	2.0	0.9298093587521664	0	239	0	0.0	234.7
F2_24FPS_210719181906_OlE_HR_IPF2_2x_BQ_35C	16	WE00016	B009	LO001	CO6	229.0	24.0	v1.4	400.18479408658925	0.05298059452894869	4735	247.61289286501128	4914.0	0.5694296592616148	0.9180344699910796	13.0	2.0	0.9165786694825766	0	239	0	0.0	229.4
F2_24FPS_210719181906_OlE_HR_IPF2_2x_BQ_35C	17	WE00017	B008	LO001	CO6	175.0	24.0	v1.4	412.33431843369044	0.13901302454849146	2707	82.39927571123114	4372.0	0.6518510227936359	0.8671844081042671	11.0	3.0	0.9892870336165497	0	239	0	0.0	174.3
F2_24FPS_210719181906_OlE_HR_IPF2_2x_BQ_35C	18	WE00018	B007	LO001	CO6	223.0	24.0	v1.4	856.6766615146831	0.224697693787022	3235	924.8500447422836	6011.0	0.6211415619859539	0.872097370594952	208.0	16.0	0.9743431221020092	0	239	0	0.0	224.4
F2_24FPS_210719181906_OlE_HR_IPF2_2x_BQ_35C	19	WE00019	B006	LO001	CO6	223.0	24.0	v1.4	613.8909370199693	0.08064384691921674	11067	239.6725067700992	8783.0	0.6929724967306745	0.9258191869536642	19.0	4.0	0.9872594198969911	0	239	0	0.0	223.4
F2_24FPS_210719181906_OlE_HR_IPF2_2x_BQ_35C	20	WE00020	B005	LO001	CO6	205.0	24.0	v1.4	604.4962279134405	0.12954416536558316	10074	337.8759501321921	25670.0	0.5117755904204319	0.7152773323280598	44.0	5.0	0.9629739924558269	0	239	0	0.0	202.1
F2_24FPS_210719181906_OlE_HR_IPF2_2x_BQ_35C	21	WE00021	B004	LO001	CO6	211.0	24.0	v1.4	578.6943981674302	0.12773705464702384	9604	254.90381531171647	17377.0	0.5614493396985262	0.8270377074466292	33.0	4.0	0.93856726364015	0	239	0	0.0	212.3
F2_24FPS_210719181906_OlE_HR_IPF2_2x_BQ_35C	22	WE00022	B003	LO001	CO6	199.0	24.0	v1.4	498.24556101246696	0.10904614391285107	5294	94.25891800129153	4868.0	0.37000429105334404	0.5304639532530805	10.0	2.0	0.7835285228560634	0	239	0	0.0	196.1
F2_24FPS_210719181906_OlE_HR_IPF2_2x_BQ_35C	23	WE00023	B002	LO001	CO6	235.0	24.0	v1.4	560.0079014640949	0.07680000603021937	8606	138.49452560750646	8913.0	0.5418559707025403	0.6745485482707685	11.0	2.0	0.9881478038577737	0	239	0	0.0	233.7
F2_24FPS_210719181906_OlE_HR_IPF2_2x_BQ_35C	24	WE00024	B001	LO001	CO6	217.0	24.0	v1.4	362.544220325834	0.05453188042188433	5156	421.37200072105435	83607.0	0.7160382160593619	0.9569886040454066	23.0	3.0	0.988944918541505	0	166	0	0.0	215.4
F2_24FPS_210719181906_OlE_HR_IPF2_2x_BQ_35C	25	WE00025	C001	LO001	CO6	228.0	24.0	v1.4	746.9642348754448	0.08265172101299434	11240	567.3600766810929	82495.0	0.7107943991468771	0.9798353843623837	47.0	7.0	0.9918149466192171	0	215	0	0.0	227.4
F2_24FPS_210719181906_OlE_HR_IPF2_2x_BQ_35C	26	WE00026	C002	LO001	CO6	240.0	24.0	v1.4	708.6621233859397	0.9281438111834953	1394	37.88701547968594	105238.0	0.5489987376037391	0.9382685946888567	35.0	6.0	0.9913916786226685	29	239	0	0.0	240
F2_24FPS_210719181906_OlE_HR_IPF2_2x_BQ_35C	27	WE00027	C003	LO001	CO6	235.0	24.0	v1.4	769.3241336376842	0.20354219623596836	9638	240.21960074692416	8926.0	0.5506194770459607	0.735760681488153	49.0	6.0	0.9913882548246524	0	239	0	0.0	233.7
F2_24FPS_210719181906_OlE_HR_IPF2_2x_BQ_35C	28	WE00028	C004	LO001	CO6	246.0	24.0	v1.4	592.8652694610779	0.1707907782276436	9686	190.41074386854152	88288.0	0.48960195074559165	0.6510158245258717	33.0	5.0	0.9775965310757795	0	152	0	0.0	250.4
F2_24FPS_210719181906_OlE_HR_IPF2_2x_BQ_35C	29	WE00029	C005	LO001	CO6	227.0	24.0	v1.4	465.5401327700664	0.1920483875180781	3314	83.05267241119316	116578.0	0.49573089035951395	0.854549967487615	16.0	3.0	0.9109837054918527	30	239	0	0.0	226.5
F2_24FPS_210719181906_OlE_HR_IPF2_2x_BQ_35C	30	WE00030	C006	LO001	CO6	235.0	24.0	v1.4	303.0625904486252	0.08595548013052846	2764	23.99164494651411	2344.0	0.3494081985956645	0.6614176125705176	2.0	0.0	0.9345151953690304	0	239	0	0.0	236.9
F2_24FPS_210719181906_OlE_HR_IPF2_2x_BQ_35C	31	WE00031	C007	LO001	CO6	229.0	24.0	v1.4	793.6959252227252	0.08508191154347924	6847	665.3687977269577	9318.0	0.5213841251528328	0.6935490531292297	57.0	6.0	0.9890462976486052	0	239	0	0.0	230.6
F2_24FPS_210719181906_OlE_HR_IPF2_2x_BQ_35C	32	WE00032	C008	LO001	CO6	223.0	24.0	v1.4	582.0112054329372	0.17494839192679015	5890	199.5641661723169	6026.0	0.6082244191851377	0.962404427787328	35.0	3.0	0.9752122241086587	0	239	0	0.0	224.4
F2_24FPS_210719181906_OlE_HR_IPF2_2x_BQ_35C	33	WE00033	C009	LO001	CO6	247.0	24.0	v1.4	715.0375345713156	0.21723333862434266	5062	56.522398580006765	6042.0	0.38201104862896107	0.525156616008076	12.0	2.0	0.9468589490320032	0	239	0	0.0	245.3
F2_24FPS_210719181906_OlE_HR_IPF2_2x_BQ_35C	34	WE00034	C010	LO001	CO6	259.0	24.0	v1.4	863.2789032749429	0.07371677047868719	6565	455.30066062633097	6001.0	0.7142262800174828	0.9351096748107751	34.0	6.0	0.993907083015994	0	239	0	0.0	260.7
F2_24FPS_210719181906_OlE_HR_IPF2_2x_BQ_35C	35	WE00035	C011	LO001	CO6	241.0	24.0	v1.4	473.5997302562566	0.044354863979059946	6673	626.4750306032834	4933.0	0.6653958795472034	0.957716645512531	28.0	3.0	0.9623857335531245	0	239	0	0.0	241
F2_24FPS_210719181906_OlE_HR_IPF2_2x_BQ_35C	36	WE00036	C012	LO001	CO6	253.0	24.0	v1.4	310.451871657754	0.04701192148066759	1496	41.74301351166498	3207.0	0.4703048521997165	0.8060956126081451	2.0	1.0	0.9324866310160428	0	239	0	0.0	253.4
F2_24FPS_210719181906_OlE_HR_IPF2_2x_BQ_35C	37	WE00037	D012	LO001	CO6	229.0	24.0	v1.4	433.8316588066434	0.05678134650376984	4877	160.7508395772101	4153.0	0.5214927546560202	0.8171104626453665	9.0	2.0	0.9212630715603854	0	239	0	0.0	227.7
F2_24FPS_210719181906_OlE_HR_IPF2_2x_BQ_35C	38	WE00038	D011	LO001	CO6	229.0	24.0	v1.4	692.7379058979457	0.06747973402436991	3018	203.44963467571134	5207.0	0.400527528911587	0.48799076620295034	14.0	3.0	0.9227965540092776	0	239	0	0.0	225.4
F2_24FPS_210719181906_OlE_HR_IPF2_2x_BQ_35C	39	WE00039	D010	LO001	CO6	235.0	24.0	v1.4	552.8534865900383	0.11508912729821277	6525	90.27596011666401	9171.0	0.49488977204658047	0.6583761415462586	10.0	2.0	0.9857471264367816	0	239	0	0.0	232.8
F2_24FPS_210719181906_OlE_HR_IPF2_2x_BQ_35C	40	WE00040	D009	LO001	CO6	253.0	24.0	v1.4	625.9711776626885	0.11986544046878322	13323	538.7479638509319	6495.0	0.5864471956366952	0.9470506179455143	65.0	6.0	0.9184117691210688	0	239	0	0.0	254.5
F2_24FPS_210719181906_OlE_HR_IPF2_2x_BQ_35C	41	WE00041	D008	LO001	CO6	229.0	24.0	v1.4	998.9946361087407	0.15748836192494298	8203	955.6569299134724	7269.0	0.5780371103492628	0.7724956353746278	151.0	15.0	0.9657442399122272	0	239	0	0.0	227.7
F2_24FPS_210719181906_OlE_HR_IPF2_2x_BQ_35C	42	WE00042	D007	LO001	CO6	253.0	24.0	v1.4	854.2557404326124	0.0853608446349214	6010	182.35116313516352	6829.0	0.47191546310737204	0.6272585789257737	16.0	3.0	0.9866888519134775	0	239	0	0.0	250.4
F2_24FPS_210719181906_OlE_HR_IPF2_2x_BQ_35C	43	WE00043	D006	LO001	CO6	229.0	24.0	v1.4	497.8491110773439	0.06560301307852943	6581	112.39816212710389	7214.0	0.48181600314075046	0.6554829763286518	7.0	2.0	0.9840449779668743	0	239	0	0.0	226.4
F2_24FPS_210719181906_OlE_HR_IPF2_2x_BQ_35C	44	WE00044	D005	LO001	CO6	253.0	24.0	v1.4	765.6141486034725	0.07737055104967967	9273	245.3947851434609	6965.0	0.6480150075267354	0.8768025766246905	19.0	4.0	0.9900787231748086	0	239	0	0.0	251.2
F2_24FPS_210719181906_OlE_HR_IPF2_2x_BQ_35C	45	WE00045	D004	LO001	CO6	NA	24.0	v1.4	NA	NA	NA	NA	2277.0	NA	NA	NA	NA	NA	0	239	NA	NA	NA
F2_24FPS_210719181906_OlE_HR_IPF2_2x_BQ_35C	46	WE00046	D003	LO001	CO6	241.0	24.0	v1.4	960.1240524482688	0.1037030845039835	9762	485.43320649372646	9704.0	0.5463301992955145	0.746427718878753	50.0	8.0	0.9659905757017004	0	239	0	0.0	242.1
F2_24FPS_210719181906_OlE_HR_IPF2_2x_BQ_35C	47	WE00047	D002	LO001	CO6	241.0	24.0	v1.4	818.3162889792757	0.08369781143460983	10326	455.9771564458036	7855.0	0.6642470495373799	0.9318175914527752	38.0	6.0	0.9756924268835948	0	239	0	0.0	240
F2_24FPS_210719181906_OlE_HR_IPF2_2x_BQ_35C	48	WE00048	D001	LO001	CO6	241.0	24.0	v1.4	1067.3006461421512	0.13467582486034133	7893	922.2908967635327	7423.0	0.692709476279355	0.9661433594622431	124.0	15.0	0.9675661978968706	0	239	0	0.0	241
F2_24FPS_210719181906_OlE_HR_IPF2_2x_BQ_35C	49	WE00049	E001	LO001	CO6	235.0	24.0	v1.4	654.0496076485974	0.158988497546436	11087	249.22842802060052	11737.0	0.49471720644230216	0.7336984570272926	40.0	5.0	0.9453413908180752	0	239	0	0.0	233.7
F2_24FPS_210719181906_OlE_HR_IPF2_2x_BQ_35C	50	WE00050	E002	LO001	CO6	223.0	24.0	v1.4	510.00694526191876	0.08744879509726963	8495	235.85651457533808	5022.0	0.6588166277614328	0.8701005325462207	21.0	3.0	0.9862271924661565	0	239	0	0.0	222
F2_24FPS_210719181906_OlE_HR_IPF2_2x_BQ_35C	51	WE00051	E003	LO001	CO6	241.0	24.0	v1.4	713.4782828282828	0.06506823287580936	7920	571.6063967650055	7433.0	0.6554589308850686	0.8812116102257684	37.0	5.0	0.9835858585858586	0	239	0	0.0	242.1
F2_24FPS_210719181906_OlE_HR_IPF2_2x_BQ_35C	52	WE00052	E004	LO001	CO6	229.0	24.0	v1.4	665.8506685432794	0.1476238059181426	7105	291.0186115675293	8169.0	0.5565207386618987	0.8427099128112382	43.0	5.0	0.9812807881773399	0	239	0	0.0	229.6
F2_24FPS_210719181906_OlE_HR_IPF2_2x_BQ_35C	53	WE00053	E005	LO001	CO6	22.0	24.0	v1.4	124.37391166693051	30.628824310274613	6317	2.491061958073704	137820.0	0.3502900320967992	0.5803349554101508	76.0	10.0	0.9092923856260884	107	239	0	0.0	229.1
F2_24FPS_210719181906_OlE_HR_IPF2_2x_BQ_35C	54	WE00054	E006	LO001	CO6	211.0	24.0	v1.4	544.6025544703231	0.07087454598986105	1331	96.84097277507882	2197.0	0.43167762729644865	0.6011609803208192	7.0	2.0	0.9827197595792637	0	239	0	0.0	212.9
F2_24FPS_210719181906_OlE_HR_IPF2_2x_BQ_35C	55	WE00055	E007	LO001	CO6	235.0	24.0	v1.4	906.9565648552161	0.1100709812159464	5042	230.43021864277887	9394.0	0.45833320648076836	0.589469756394344	25.0	5.0	0.967869892899643	0	239	0	0.0	236.9
F2_24FPS_210719181906_OlE_HR_IPF2_2x_BQ_35C	56	WE00056	E008	LO001	CO6	223.0	24.0	v1.4	400.55984638361423	0.06993781403750458	4687	154.58966441015627	9752.0	0.5492798466222857	0.7563327584561517	11.0	2.0	0.9588222743759335	0	239	0	0.0	224.4
F2_24FPS_210719181906_OlE_HR_IPF2_2x_BQ_35C	57	WE00057	E009	LO001	CO6	217.0	24.0	v1.4	466.81388888888887	0.04488982671028393	2880	188.05370531760943	3462.0	0.5232284555489869	0.7534409421544628	8.0	2.0	0.9732638888888889	0	239	0	0.0	218.2
F2_24FPS_210719181906_OlE_HR_IPF2_2x_BQ_35C	58	WE00058	E010	LO001	CO6	235.0	24.0	v1.4	814.7110266159696	0.12948913195047007	5260	192.55805818047065	6444.0	0.46668182717916856	0.629663254551667	25.0	4.0	0.9853612167300381	0	239	0	0.0	236.9
F2_24FPS_210719181906_OlE_HR_IPF2_2x_BQ_35C	59	WE00059	E011	LO001	CO6	193.0	24.0	v1.4	314.89005235602093	0.028912614777367417	382	92.19350487209343	2465.0	0.39440724613624384	0.48538911860126	3.0	1.0	0.918848167539267	0	239	0	0.0	195.8
F2_24FPS_210719181906_OlE_HR_IPF2_2x_BQ_35C	60	WE00060	E012	LO001	CO6	247.0	24.0	v1.4	345.49754901960785	0.06511324006209875	3264	57.30018876434727	3368.0	0.4253569109701366	0.7274864871961734	4.0	1.0	0.9399509803921569	0	239	0	0.0	248.3
F2_24FPS_210719181906_OlE_HR_IPF2_2x_BQ_35C	61	WE00061	F012	LO001	CO6	229.0	24.0	v1.4	773.4575013253225	0.08433722485130016	5659	305.29745354208177	8990.0	0.6106882159455861	0.8113727543326428	26.0	4.0	0.9793249690758085	0	239	0	0.0	228.4
F2_24FPS_210719181906_OlE_HR_IPF2_2x_BQ_35C	62	WE00062	F011	LO001	CO6	247.0	24.0	v1.4	737.3553565915406	0.05373714580208085	3239	1577.6452825384094	5578.0	0.6163247145619831	0.8303234523188754	85.0	9.0	0.981167026860142	0	239	0	0.0	248.3
F2_24FPS_210719181906_OlE_HR_IPF2_2x_BQ_35C	63	WE00063	F010	LO001	CO6	241.0	24.0	v1.4	410.3388064414272	0.03948962946803226	3167	112.12582368080018	2657.0	0.4400915863112867	0.6072622547791514	4.0	1.0	0.9741079886327755	0	239	0	0.0	244.1
F2_24FPS_210719181906_OlE_HR_IPF2_2x_BQ_35C	64	WE00064	F009	LO001	CO6	252.0	24.0	v1.4	399.00909586056645	0.09022987495805941	18360	630.8991289126164	93636.0	0.48759052717175044	0.8026120329138118	57.0	5.0	0.8343137254901961	0	183	0	0.0	249.7
F2_24FPS_210719181906_OlE_HR_IPF2_2x_BQ_35C	65	WE00065	F008	LO001	CO6	259.0	24.0	v1.4	384.7660626029654	0.04097437617709568	1214	94.64974509395881	2189.0	0.5366142120129254	0.7243874502490159	4.0	1.0	0.9868204283360791	0	239	0	0.0	260.7
F2_24FPS_210719181906_OlE_HR_IPF2_2x_BQ_35C	66	WE00066	F007	LO001	CO6	235.0	24.0	v1.4	422.94143396226417	0.09490689119789478	6625	118.56607140066008	5561.0	0.5207486527043378	0.8480914464096163	11.0	2.0	0.9387169811320755	0	239	0	0.0	233.8
F2_24FPS_210719181906_OlE_HR_IPF2_2x_BQ_35C	67	WE00067	F006	LO001	CO6	235.0	24.0	v1.4	516.6594650205761	0.03915452390534249	1944	266.8023895668334	7191.0	0.5587459450669321	0.6786248796846898	10.0	2.0	0.9953703703703703	0	239	0	0.0	232.7
F2_24FPS_210719181906_OlE_HR_IPF2_2x_BQ_35C	68	WE00068	F005	LO001	CO6	242.0	24.0	v1.4	587.7751222161869	0.0784448300865984	7364	532.8893584362993	97979.0	0.528083889857496	0.7400496886154161	42.0	4.0	0.9725692558392178	0	220	0	0.0	244.2
F2_24FPS_210719181906_OlE_HR_IPF2_2x_BQ_35C	69	WE00069	F004	LO001	CO6	235.0	24.0	v1.4	781.709822199206	0.04440998366447264	5793	409.9691314348571	6784.0	0.40522722042007514	0.4942016577523802	18.0	3.0	0.9323321249784222	0	239	0	0.0	231.7
F2_24FPS_210719181906_OlE_HR_IPF2_2x_BQ_35C	70	WE00070	F003	LO001	CO6	229.0	24.0	v1.4	715.2607933925666	0.047719668632555036	7991	983.2964026294134	12622.0	0.4062639423283989	0.5265488084249044	47.0	5.0	0.9411838318107871	0	239	0	0.0	231.6
F2_24FPS_210719181906_OlE_HR_IPF2_2x_BQ_35C	71	WE00071	F002	LO001	CO6	241.0	24.0	v1.4	470.9695550351288	0.01694721638077841	1281	305.9228138491382	6195.0	0.5736879033742965	0.7194027304240588	5.0	1.0	0.9921935987509758	0	239	0	0.0	243.1
F2_24FPS_210719181906_OlE_HR_IPF2_2x_BQ_35C	72	WE00072	F001	LO001	CO6	235.0	24.0	v1.4	578.5252063150341	0.07304401803585792	11148	172.74077975506177	11646.0	0.6243273391410027	0.9393650270210471	13.0	2.0	0.9878005023322569	0	239	0	0.0	233.8
F2_24FPS_210719181906_OlE_HR_IPF2_2x_BQ_35C	73	WE00073	G001	LO001	CO6	241.0	24.0	v1.4	704.6539145907474	0.08492584766292821	8992	693.6625077999637	6630.0	0.4920062862351357	0.7399576501705128	59.0	5.0	0.9334964412811388	0	239	0	0.0	239
F2_24FPS_210719181906_OlE_HR_IPF2_2x_BQ_35C	74	WE00074	G002	LO001	CO6	253.0	24.0	v1.4	278.18918918918916	0.028306283765233843	629	54.87270740875356	1007.0	0.5348224251579156	0.754980432784617	2.0	1.0	0.9936406995230525	0	239	0	0.0	254.5
F2_24FPS_210719181906_OlE_HR_IPF2_2x_BQ_35C	75	WE00075	G003	LO001	CO6	247.0	24.0	v1.4	559.6760444337117	0.045023889575746594	8282	160.59898821300058	7333.0	0.49852705654231183	0.6787409512054998	7.0	1.0	0.9628109152378652	0	239	0	0.0	249.4
F2_24FPS_210719181906_OlE_HR_IPF2_2x_BQ_35C	76	WE00076	G004	LO001	CO6	235.0	24.0	v1.4	678.9651067323481	0.08544560849030601	12180	1605.1946365635024	8489.0	0.5652580397917595	0.7978057925760255	137.0	9.0	0.9636288998357964	0	239	0	0.0	236.9
F2_24FPS_210719181906_OlE_HR_IPF2_2x_BQ_35C	77	WE00077	G005	LO001	CO6	235.0	24.0	v1.4	472.3883696780893	0.029170069458021454	2889	205.9677245991367	3689.0	0.36546191242563114	0.5822989562248495	6.0	1.0	0.5254413291796469	0	239	0	1.0	237.7
F2_24FPS_210719181906_OlE_HR_IPF2_2x_BQ_35C	78	WE00078	G006	LO001	CO6	235.0	24.0	v1.4	437.72941506522653	0.0788732814888821	7129	109.59003688317895	11479.0	0.5992570066364107	0.9005944000502777	9.0	2.0	0.9788189086828447	0	239	0	0.0	235.7
F2_24FPS_210719181906_OlE_HR_IPF2_2x_BQ_35C	79	WE00079	G007	LO001	CO6	229.0	24.0	v1.4	621.8709756396132	0.07371372199043372	8169	194.09336027202983	6797.0	0.5249625498259081	0.7335578182469547	14.0	2.0	0.9779654792508263	0	239	0	0.0	227.7
F2_24FPS_210719181906_OlE_HR_IPF2_2x_BQ_35C	80	WE00080	G008	LO001	CO6	247.0	24.0	v1.4	566.4709730171709	0.09669278693806095	7338	153.75968584552896	5815.0	0.5648993141131591	0.845707931641776	15.0	2.0	0.9645680021804306	0	239	0	0.0	248.3
F2_24FPS_210719181906_OlE_HR_IPF2_2x_BQ_35C	81	WE00081	G009	LO001	CO6	229.0	24.0	v1.4	554.7389233954451	0.05097024960314004	4830	324.5906625820084	4404.0	0.41626007846427465	0.5620103481285729	17.0	2.0	0.9612836438923396	0	239	0	0.0	231.7
F2_24FPS_210719181906_OlE_HR_IPF2_2x_BQ_35C	82	WE00082	G010	LO001	CO6	211.0	24.0	v1.4	237.67362924281986	0.014799244464760327	383	70.15750935119462	2341.0	0.7497889804618658	0.8399387830277114	1.0	1.0	1.0	0	239	0	0.0	210.3
F2_24FPS_210719181906_OlE_HR_IPF2_2x_BQ_35C	83	WE00083	G011	LO001	CO6	223.0	24.0	v1.4	520.7068093963723	0.025418892088275292	3363	510.20831619188226	2565.0	0.7916208227104797	0.9755199184533648	13.0	3.0	0.9889979185251264	0	239	0	0.0	223
F2_24FPS_210719181906_OlE_HR_IPF2_2x_BQ_35C	84	WE00084	G012	LO001	CO6	229.0	24.0	v1.4	645.4270225947522	0.05996486195046572	10976	1775.990278858829	8241.0	0.6794389857117589	0.9301131950044659	106.0	9.0	0.982871720116618	0	239	0	0.0	228.4
F2_24FPS_210719181906_OlE_HR_IPF2_2x_BQ_35C	85	WE00085	H012	LO001	CO6	229.0	24.0	v1.4	538.9135818908122	0.09538668898600695	7510	191.23405735697062	5929.0	0.5175346674245072	0.8151544107937949	18.0	2.0	0.9720372836218375	0	239	0	0.0	228.4
F2_24FPS_210719181906_OlE_HR_IPF2_2x_BQ_35C	86	WE00086	H011	LO001	CO6	229.0	24.0	v1.4	439.71976697468864	0.09247847344207002	4978	76.79816241476694	4901.0	0.5033498291552057	0.7483958435405051	7.0	1.0	0.954600241060667	0	239	0	0.0	227.7
F2_24FPS_210719181906_OlE_HR_IPF2_2x_BQ_35C	87	WE00087	H010	LO001	CO6	211.0	24.0	v1.4	440.6351147342995	0.05371166842974736	6624	139.91954487454092	7958.0	0.4681149356185739	0.6856696334600738	8.0	1.0	0.9856582125603864	0	239	0	0.0	212.9
F2_24FPS_210719181906_OlE_HR_IPF2_2x_BQ_35C	88	WE00088	H009	LO001	CO6	241.0	24.0	v1.4	331.7481391725809	0.02131069483955334	5777	273.63216014015944	5426.0	0.6225257632579675	0.8754988967223316	6.0	1.0	0.9852864808724251	0	239	0	0.0	242.1
F2_24FPS_210719181906_OlE_HR_IPF2_2x_BQ_35C	89	WE00089	H008	LO001	CO6	223.0	24.0	v1.4	295.8353658536585	0.029134335954834896	3116	59.35540625100479	8092.0	0.4740089500678224	0.6931306523632581	2.0	0.0	0.9817073170731707	0	239	0	0.0	222
F2_24FPS_210719181906_OlE_HR_IPF2_2x_BQ_35C	90	WE00090	H007	LO001	CO6	217.0	24.0	v1.4	463.3773318701991	0.09500789201339814	6379	37.88138078785197	7050.0	0.4459172848321247	0.6364938777017597	4.0	1.0	0.9650415425615301	0	239	0	0.0	219.1
F2_24FPS_210719181906_OlE_HR_IPF2_2x_BQ_35C	91	WE00091	H006	LO001	CO6	211.0	24.0	v1.4	592.8466462971046	0.22717036640568697	6873	64.51356360863498	7142.0	0.46796915482563906	0.6515688212434763	15.0	2.0	0.9538774916339299	0	239	0	0.0	212.9
F2_24FPS_210719181906_OlE_HR_IPF2_2x_BQ_35C	92	WE00092	H005	LO001	CO6	229.0	24.0	v1.4	689.6192463483491	0.09900449859832487	8147	425.154720365023	7404.0	0.6615115978291172	0.9761114838589603	42.0	6.0	0.9578986129863754	0	239	0	0.0	228.4
F2_24FPS_210719181906_OlE_HR_IPF2_2x_BQ_35C	93	WE00093	H004	LO001	CO6	247.0	24.0	v1.4	526.3135413511058	0.031861095599834084	3301	192.73539671943686	6975.0	0.5135027650598197	0.6591812895919086	6.0	1.0	0.9790972432596183	0	239	0	0.0	244.8
F2_24FPS_210719181906_OlE_HR_IPF2_2x_BQ_35C	94	WE00094	H003	LO001	CO6	228.0	24.0	v1.4	560.8376218323586	0.29087065698807807	5130	151.55673106214337	115792.0	0.5915867745591483	0.8608716016555003	44.0	7.0	0.916374269005848	75	239	0	0.0	229.3
F2_24FPS_210719181906_OlE_HR_IPF2_2x_BQ_35C	95	WE00095	H002	LO001	CO6	241.0	24.0	v1.4	646.569838619922	0.10873502563139104	12579	381.67876810987065	8521.0	0.6014613330292299	0.879916890966628	42.0	5.0	0.9772636934573495	0	239	0	0.0	243.1
F2_24FPS_210719181906_OlE_HR_IPF2_2x_BQ_35C	96	WE00096	H001	LO001	CO6	223.0	24.0	v1.4	495.4884547069272	0.26671292369031235	4504	63.70356837702448	10939.0	0.5091420532256387	0.72690134052885	17.0	2.0	0.9713587921847247	0	239	0	0.0	221.1
F2_24FPS_210719170353_OlE_HR_IPF2_2x_BQ_28C	1	WE00001	A001	LO001	CO6	139.0	24.0	v1.4	470.2642727977267	7.352865250492184	3871	10.877122952756988	3641.0	0.6425185398258936	0.9459858889061599	80.0	8.0	0.9250839576336863	0	239	0	0.0	138.4
F2_24FPS_210719170353_OlE_HR_IPF2_2x_BQ_28C	2	WE00002	A002	LO001	CO6	145.0	24.0	v1.4	450.1697967086157	0.7039420899931885	5165	48.198753163698775	6131.0	0.5800449732844293	0.7862716790786429	34.0	4.0	0.9926427879961278	0	239	0	0.0	145.9
F2_24FPS_210719170353_OlE_HR_IPF2_2x_BQ_28C	3	WE00003	A003	LO001	CO6	29.0	24.0	v1.4	224.60982881645506	4.60528549611666	29851	4.886516033876654	117969.0	0.3357926551503703	0.6249708734574556	23.0	4.0	0.5930454591135975	89	239	0	1.0	142.9
F2_24FPS_210719170353_OlE_HR_IPF2_2x_BQ_28C	4	WE00004	A004	LO001	CO6	139.0	24.0	v1.4	535.7149804602692	4.391031219212222	11515	9.130844144870748	7596.0	0.6258108133440444	0.9265953435743355	40.0	6.0	0.9317412071211463	0	239	0	0.0	138.4
F2_24FPS_210719170353_OlE_HR_IPF2_2x_BQ_28C	5	WE00005	A005	LO001	CO6	151.0	24.0	v1.4	657.6610499027868	1.0735303992607976	6172	41.69996375194445	8184.0	0.45449974236284985	0.5738075992188466	45.0	7.0	0.8656837329876863	0	239	0	0.0	148.5
F2_24FPS_210719170353_OlE_HR_IPF2_2x_BQ_28C	6	WE00006	A006	LO001	CO6	139.0	24.0	v1.4	428.50531107739	0.3357834529335382	1977	25.135490069034244	8740.0	0.3552478680726375	0.5524364328514486	8.0	2.0	0.8538189175518462	0	239	0	0.0	140.9
F2_24FPS_210719170353_OlE_HR_IPF2_2x_BQ_28C	7	WE00007	A007	LO001	CO6	157.0	24.0	v1.4	894.3060392000796	0.3801238822008089	10051	551.4278542231805	8303.0	0.5847432255647511	0.831693224722572	210.0	23.0	0.956123768779226	0	239	0	0.0	155.7
F2_24FPS_210719170353_OlE_HR_IPF2_2x_BQ_28C	8	WE00008	A008	LO001	CO6	145.0	24.0	v1.4	375.1225792491615	3.3531070559849727	9243	5.4740357957070245	3668.0	0.6582662228652775	0.9573408283488193	18.0	3.0	0.9437412095639943	0	239	0	0.0	144.7
F2_24FPS_210719170353_OlE_HR_IPF2_2x_BQ_28C	9	WE00009	A009	LO001	CO6	145.0	24.0	v1.4	543.0206252014179	5.632331514062394	3103	18.056274897135168	4499.0	0.6110358927094329	0.8582577397857776	102.0	11.0	0.9503706090879793	0	239	0	0.0	144
F2_24FPS_210719170353_OlE_HR_IPF2_2x_BQ_28C	10	WE00010	A010	LO001	CO6	157.0	24.0	v1.4	320.1748978834014	0.03191659503977317	2693	141.6184873049587	1360.0	0.6808445890195914	0.8903201121670782	5.0	1.0	0.999628666914222	0	239	0	0.0	157.2
F2_24FPS_210719170353_OlE_HR_IPF2_2x_BQ_28C	11	WE00011	A011	LO001	CO6	157.0	24.0	v1.4	342.9541198501873	0.07927446882445795	3204	187.6565494475631	4049.0	0.6056855470402196	0.8872640510087252	15.0	2.0	0.9925093632958801	0	239	0	0.0	157.2
F2_24FPS_210719170353_OlE_HR_IPF2_2x_BQ_28C	12	WE00012	A012	LO001	CO6	145.0	24.0	v1.4	346.7571714476318	1.1888839027054177	2998	8.051308052742208	9137.0	0.6604713260584832	0.8912980956587939	10.0	2.0	0.9372915276851234	0	239	0	0.0	144.6
F2_24FPS_210719170353_OlE_HR_IPF2_2x_BQ_28C	13	WE00013	B012	LO001	CO6	157.0	24.0	v1.4	651.211697627368	0.19406151837733196	5437	438.7279710178165	6267.0	0.4113684081759279	0.5676049057504142	85.0	8.0	0.9120838697811293	0	239	0	0.0	158.6
F2_24FPS_210719170353_OlE_HR_IPF2_2x_BQ_28C	14	WE00014	B011	LO001	CO6	163.0	24.0	v1.4	489.07471684325907	0.06057328839355112	5474	509.07818126169616	4870.0	0.5299370206123695	0.6963931070956831	31.0	4.0	0.9749725977347461	0	239	0	0.0	160.7
F2_24FPS_210719170353_OlE_HR_IPF2_2x_BQ_28C	15	WE00015	B010	LO001	CO6	157.0	24.0	v1.4	500.9894547902176	0.11067994245903688	4457	172.30214566511833	5775.0	0.45193438283406584	0.6721193633292775	19.0	3.0	0.8750280457706978	0	239	0	0.0	154.3
F2_24FPS_210719170353_OlE_HR_IPF2_2x_BQ_28C	16	WE00016	B009	LO001	CO6	151.0	24.0	v1.4	313.9002079002079	2.097347967445384	1924	3.3757152583232917	5914.0	0.47983134770735586	0.8484076675663587	7.0	1.0	0.8435550935550935	0	239	0	0.0	149.9
F2_24FPS_210719170353_OlE_HR_IPF2_2x_BQ_28C	17	WE00017	B008	LO001	CO6	131.0	24.0	v1.4	178.08003472222222	1.3006444089994227	5760	20.116521715821847	62994.0	0.6561251065657351	0.8937238433204234	26.0	3.0	0.9710069444444445	0	143	0	0.0	129.8
F2_24FPS_210719170353_OlE_HR_IPF2_2x_BQ_28C	18	WE00018	B007	LO001	CO6	157.0	24.0	v1.4	650.0209631049353	0.193576032250428	8348	153.33424213843986	6368.0	0.4410644875959754	0.6195153244468932	30.0	5.0	0.9101581217057978	0	239	0	0.0	154.5
F2_24FPS_210719170353_OlE_HR_IPF2_2x_BQ_28C	19	WE00019	B006	LO001	CO6	23.0	24.0	v1.4	198.89950280334284	6.474089938717676	9453	4.473078666236161	126435.0	0.3630632014327024	0.59367222127399	29.0	7.0	0.7466412779011954	50	239	0	0.0	150.2
F2_24FPS_210719170353_OlE_HR_IPF2_2x_BQ_28C	20	WE00020	B005	LO001	CO6	145.0	24.0	v1.4	417.3778463913547	1.4340458054408383	2591	21.367740909608887	3052.0	0.7152290530518106	0.847689120715694	31.0	6.0	0.9895793130065612	0	239	0	0.0	145.9
F2_24FPS_210719170353_OlE_HR_IPF2_2x_BQ_28C	21	WE00021	B004	LO001	CO6	139.0	24.0	v1.4	412.9179711959925	2.1595569805599277	1597	5.212282624863653	4915.0	0.47030441236478865	0.7304197460318302	11.0	2.0	0.8872886662492173	0	239	0	0.0	139.5
F2_24FPS_210719170353_OlE_HR_IPF2_2x_BQ_28C	22	WE00022	B003	LO001	CO6	139.0	24.0	v1.4	319.081054036024	1.1363552630247085	2998	14.11443894833088	7558.0	0.4514468848548439	0.7279399470549012	16.0	2.0	0.9359573048699132	0	239	0	0.0	140.2
F2_24FPS_210719170353_OlE_HR_IPF2_2x_BQ_28C	23	WE00023	B002	LO001	CO6	151.0	24.0	v1.4	377.59139199128305	1.4137226396086906	3671	6.951343974385381	10968.0	0.568014493022431	0.754678279109344	10.0	2.0	0.97303187142468	0	239	0	0.0	149.2
F2_24FPS_210719170353_OlE_HR_IPF2_2x_BQ_28C	24	WE00024	B001	LO001	CO6	145.0	24.0	v1.4	633.9078633836378	0.12803389118302738	3777	168.67537459512923	6232.0	0.3606398793536485	0.43579044908831344	22.0	5.0	0.6290706910246228	0	239	0	0.0	146.5
F2_24FPS_210719170353_OlE_HR_IPF2_2x_BQ_28C	25	WE00025	C001	LO001	CO6	157.0	24.0	v1.4	273.8032454361055	0.015036309363589932	493	193.3938368343392	9937.0	0.36448086242670874	0.4519863005106345	3.0	1.0	0.59026369168357	0	239	0	0.0	153.6
F2_24FPS_210719170353_OlE_HR_IPF2_2x_BQ_28C	26	WE00026	C002	LO001	CO6	151.0	24.0	v1.4	563.7387082536413	0.6980803091226931	6797	68.70241262593882	7030.0	0.463058122647398	0.6274891567726695	48.0	6.0	0.9410033838458143	0	239	0	0.0	152.5
F2_24FPS_210719170353_OlE_HR_IPF2_2x_BQ_28C	27	WE00027	C003	LO001	CO6	151.0	24.0	v1.4	546.2687771570453	0.5254455706612018	1611	63.22814632085296	5645.0	0.6074396965278618	0.7884814576708741	33.0	6.0	0.9968963376784605	0	239	0	0.0	149.6
F2_24FPS_210719170353_OlE_HR_IPF2_2x_BQ_28C	28	WE00028	C004	LO001	CO6	175.0	24.0	v1.4	550.7783333333333	0.13176199075503126	600	123.74011572113463	2288.0	0.38963257427287534	0.5451529724902521	16.0	2.0	0.95	0	239	0	0.0	172
F2_24FPS_210719170353_OlE_HR_IPF2_2x_BQ_28C	29	WE00029	C005	LO001	CO6	160.0	24.0	v1.4	579.8751801671951	0.6242426489355077	10407	126.74159114312026	101743.0	0.49450866799563853	0.7662481755735465	79.0	9.0	0.9032382050542904	32	239	0	0.0	162.2
F2_24FPS_210719170353_OlE_HR_IPF2_2x_BQ_28C	30	WE00030	C006	LO001	CO6	175.0	24.0	v1.4	496.81629861246824	0.08658228585544467	5117	175.10509462976847	4888.0	0.45692821909111325	0.5837510339959567	15.0	3.0	0.9874926714871995	0	239	0	0.0	172
F2_24FPS_210719170353_OlE_HR_IPF2_2x_BQ_28C	31	WE00031	C007	LO001	CO6	169.0	24.0	v1.4	523.8120221150452	0.11972751902654258	8501	151.6523099755102	6519.0	0.5994683826126745	0.8840247933813327	18.0	3.0	0.9936478061404541	0	239	0	0.0	169.8
F2_24FPS_210719170353_OlE_HR_IPF2_2x_BQ_28C	32	WE00032	C008	LO001	CO6	157.0	24.0	v1.4	761.3461226382288	0.20229716259060562	8627	344.7359547027245	9939.0	0.5754923976503264	0.7914525894590906	70.0	9.0	0.9877129940883274	0	239	0	0.0	158.6
F2_24FPS_210719170353_OlE_HR_IPF2_2x_BQ_28C	33	WE00033	C009	LO001	CO6	169.0	24.0	v1.4	465.70589292130796	0.08522918304019546	5566	108.50463238363348	4748.0	0.38721398943826846	0.5109864140701817	9.0	2.0	0.925799496945742	0	239	0	0.0	171.3
F2_24FPS_210719170353_OlE_HR_IPF2_2x_BQ_28C	34	WE00034	C010	LO001	CO6	187.0	24.0	v1.4	518.3572054588707	0.05902840864506977	7987	185.92079120115739	8313.0	0.41038840622071254	0.5203317963088002	11.0	2.0	0.9014648804306998	0	239	0	0.0	185.6
F2_24FPS_210719170353_OlE_HR_IPF2_2x_BQ_28C	35	WE00035	C011	LO001	CO6	169.0	24.0	v1.4	518.6081794195251	0.07355203892981212	6064	170.13120830413897	6245.0	0.3698734865082958	0.4690210681756314	13.0	2.0	0.8238786279683378	0	239	0	0.0	172
F2_24FPS_210719170353_OlE_HR_IPF2_2x_BQ_28C	36	WE00036	C012	LO001	CO6	181.0	24.0	v1.4	860.0974041297935	0.19258448733610756	16950	585.6024624344906	9783.0	0.6206250426924478	0.8666871983163301	113.0	15.0	0.9435988200589971	0	239	0	0.0	179.2
F2_24FPS_210719170353_OlE_HR_IPF2_2x_BQ_28C	37	WE00037	D012	LO001	CO6	157.0	24.0	v1.4	328.54347826086956	0.08921234447130172	1794	146.78930915549236	3802.0	0.6128765036934206	0.9564247660789819	13.0	2.0	0.9654403567447045	0	239	0	0.0	155.7
F2_24FPS_210719170353_OlE_HR_IPF2_2x_BQ_28C	38	WE00038	D011	LO001	CO6	157.0	24.0	v1.4	891.2478751567508	0.12491897408957903	7177	451.8244764539974	9219.0	0.340949134883857	0.43568592688981883	56.0	9.0	0.7231433746690817	0	239	0	0.0	153.8
F2_24FPS_210719170353_OlE_HR_IPF2_2x_BQ_28C	39	WE00039	D010	LO001	CO6	157.0	24.0	v1.4	288.8240698208544	0.03057138777292538	2177	133.7675472670409	5929.0	0.670970918082483	0.9109659506604713	4.0	1.0	0.9875976113918236	0	239	0	0.0	156.5
F2_24FPS_210719170353_OlE_HR_IPF2_2x_BQ_28C	40	WE00040	D009	LO001	CO6	175.0	24.0	v1.4	459.6861484511981	0.061024638496149856	3422	308.96939709543597	3155.0	0.6265642762376439	0.8457497552110416	19.0	4.0	0.972530683810637	0	239	0	0.0	173
F2_24FPS_210719170353_OlE_HR_IPF2_2x_BQ_28C	41	WE00041	D008	LO001	CO6	157.0	24.0	v1.4	436.84305580639335	0.10819201796884405	5537	57.97900890613682	6658.0	0.44024603686427033	0.6020758456036306	6.0	2.0	0.911504424778761	0	239	0	0.0	149.6
F2_24FPS_210719170353_OlE_HR_IPF2_2x_BQ_28C	42	WE00042	D007	LO001	CO6	175.0	24.0	v1.4	568.2895879952613	0.11698018402811901	7597	244.50016645425964	5728.0	0.6717583810285422	0.972874254277677	29.0	4.0	0.9877583256548638	0	239	0	0.0	174.3
F2_24FPS_210719170353_OlE_HR_IPF2_2x_BQ_28C	43	WE00043	D006	LO001	CO6	157.0	24.0	v1.4	637.646866347848	0.09301465362786807	3973	469.43437567945335	5240.0	0.6334669019017956	0.8579986739073254	44.0	6.0	0.9861565567581173	0	239	0	0.0	155.2
F2_24FPS_210719170353_OlE_HR_IPF2_2x_BQ_28C	44	WE00044	D005	LO001	CO6	175.0	24.0	v1.4	352.18196457326894	0.041518796038927	621	68.69302242700702	1564.0	0.45827993915667836	0.6080604166222999	3.0	1.0	0.9919484702093397	0	239	0	0.0	177.6
F2_24FPS_210719170353_OlE_HR_IPF2_2x_BQ_28C	45	WE00045	D004	LO001	CO6	181.0	24.0	v1.4	439.2046279491833	0.13473299855595747	4408	104.62314767172357	3323.0	0.43897693111826686	0.650872939387612	14.0	2.0	0.9063067150635209	0	239	0	0.0	183
F2_24FPS_210719170353_OlE_HR_IPF2_2x_BQ_28C	46	WE00046	D003	LO001	CO6	NA	24.0	v1.4	NA	NA	NA	NA	8520.0	NA	NA	NA	NA	NA	0	239	NA	NA	168
F2_24FPS_210719170353_OlE_HR_IPF2_2x_BQ_28C	47	WE00047	D002	LO001	CO6	169.0	24.0	v1.4	446.27512127512125	0.09738149658194835	10101	142.48546136283605	7242.0	0.4931455787771995	0.702765494684355	14.0	2.0	0.9856449856449856	0	239	0	0.0	167.1
F2_24FPS_210719170353_OlE_HR_IPF2_2x_BQ_28C	48	WE00048	D001	LO001	CO6	175.0	24.0	v1.4	389.7092105263158	0.07766986398438033	1520	56.716255999780735	8861.0	0.33783738756158216	0.45554499792267855	4.0	1.0	0.5427631578947368	0	239	0	1.0	176.8
F2_24FPS_210719170353_OlE_HR_IPF2_2x_BQ_28C	49	WE00049	E001	LO001	CO6	157.0	24.0	v1.4	500.70483058381905	0.0822170960276466	10123	381.5843359854264	10919.0	0.5005459923176229	0.6752213996760766	31.0	4.0	0.992492344166749	0	239	0	0.0	158.6
F2_24FPS_210719170353_OlE_HR_IPF2_2x_BQ_28C	50	WE00050	E002	LO001	CO6	151.0	24.0	v1.4	331.23325526932086	0.221236286685788	2135	52.65064862600395	4130.0	0.5580717492977487	0.7611053562744463	12.0	2.0	0.9892271662763467	0	239	0	0.0	152.3
F2_24FPS_210719170353_OlE_HR_IPF2_2x_BQ_28C	51	WE00051	E003	LO001	CO6	163.0	24.0	v1.4	634.77363851618	0.2472080454895534	6335	104.300282418835	5521.0	0.4527989398123138	0.6515319917902217	26.0	4.0	0.9483820047355959	0	239	0	0.0	160.7
F2_24FPS_210719170353_OlE_HR_IPF2_2x_BQ_28C	52	WE00052	E004	LO001	CO6	157.0	24.0	v1.4	747.548235628913	0.2068305934588767	7028	234.22568860947024	7983.0	0.6382458102457249	0.8983342849408975	48.0	8.0	0.9776607854297097	0	239	0	0.0	155.8
F2_24FPS_210719170353_OlE_HR_IPF2_2x_BQ_28C	53	WE00053	E005	LO001	CO6	151.0	24.0	v1.4	354.21041331186257	0.07180147343575152	1863	81.40107858847308	3067.0	0.44008870256344484	0.5848496886984209	6.0	2.0	0.95276435856146	0	239	0	0.0	152.9
F2_24FPS_210719170353_OlE_HR_IPF2_2x_BQ_28C	54	WE00054	E006	LO001	CO6	151.0	24.0	v1.4	587.1485325697925	4.106532822005008	5588	6.591477846947779	4484.0	0.7275068990037974	0.9496679136455423	27.0	6.0	0.9411238367931282	0	239	0	0.0	149.9
F2_24FPS_210719170353_OlE_HR_IPF2_2x_BQ_28C	55	WE00055	E007	LO001	CO6	20.0	24.0	v1.4	184.7261269620351	18.10693865625687	12933	2.9968577965065784	132587.0	0.3725548166681825	0.7048418025389185	54.0	12.0	0.8720327843501121	98	239	0	0.0	164.6
F2_24FPS_210719170353_OlE_HR_IPF2_2x_BQ_28C	56	WE00056	E008	LO001	CO6	157.0	24.0	v1.4	540.4792139077854	0.12065579783071838	11907	646.2525815908404	18854.0	0.7214979450683984	0.9509929358866164	78.0	8.0	0.9895019736289578	0	239	0	0.0	157.2
F2_24FPS_210719170353_OlE_HR_IPF2_2x_BQ_28C	57	WE00057	E009	LO001	CO6	151.0	24.0	v1.4	597.9878534031413	4.8990249901481855	4775	8.888258108738613	9404.0	0.6013723627836363	0.92656076686219	44.0	7.0	0.9273298429319372	0	239	0	0.0	151.2
F2_24FPS_210719170353_OlE_HR_IPF2_2x_BQ_28C	58	WE00058	E010	LO001	CO6	163.0	24.0	v1.4	828.3157894736842	0.1428201436038231	6992	446.44805659836464	8315.0	0.633148232102551	0.8524018924653207	64.0	11.0	0.9801201372997712	0	239	0	0.0	160.7
F2_24FPS_210719170353_OlE_HR_IPF2_2x_BQ_28C	59	WE00059	E011	LO001	CO6	127.0	24.0	v1.4	593.0311486048021	7.8871168171052615	7705	6.064210046780473	6996.0	0.6144699491573717	0.8853893135085291	48.0	9.0	0.9499026606099935	0	239	0	0.0	125.8
F2_24FPS_210719170353_OlE_HR_IPF2_2x_BQ_28C	60	WE00060	E012	LO001	CO6	175.0	24.0	v1.4	852.7104708362614	0.22371365611748445	1423	297.67449187575244	3527.0	0.6884946779616243	0.8874214538607709	67.0	13.0	0.9978917779339423	0	239	0	0.0	173.8
F2_24FPS_210719170353_OlE_HR_IPF2_2x_BQ_28C	61	WE00061	F012	LO001	CO6	163.0	24.0	v1.4	721.3831157216956	0.08636484873683774	5591	171.82984163529775	7076.0	0.40066516571108723	0.5089860052679913	15.0	3.0	0.9257735646574853	0	239	0	0.0	160
F2_24FPS_210719170353_OlE_HR_IPF2_2x_BQ_28C	62	WE00062	F011	LO001	CO6	169.0	24.0	v1.4	387.5881318681319	0.07981570495476462	2275	50.446100498761396	2611.0	0.3901667177461896	0.5922266220330223	4.0	1.0	0.9147252747252748	0	239	0	0.0	170.5
F2_24FPS_210719170353_OlE_HR_IPF2_2x_BQ_28C	63	WE00063	F010	LO001	CO6	169.0	24.0	v1.4	627.8234277356735	0.11777178256258718	7521	677.082384014777	6128.0	0.6899513205991475	0.9629507137949531	80.0	7.0	0.9913575322430528	0	239	0	0.0	169
F2_24FPS_210719170353_OlE_HR_IPF2_2x_BQ_28C	64	WE00064	F009	LO001	CO6	175.0	24.0	v1.4	285.5447394296952	0.041471207951014374	3051	75.20595147532953	1757.0	0.4719995707173215	0.6283407644020615	3.0	1.0	0.989839396919043	0	239	0	0.0	172.8
F2_24FPS_210719170353_OlE_HR_IPF2_2x_BQ_28C	65	WE00065	F008	LO001	CO6	181.0	24.0	v1.4	313.6361739130435	0.0651870681235497	2875	89.92439174199117	3386.0	0.48913872882683207	0.6904166792832234	6.0	1.0	0.9777391304347826	0	239	0	0.0	179.2
F2_24FPS_210719170353_OlE_HR_IPF2_2x_BQ_28C	66	WE00066	F007	LO001	CO6	163.0	24.0	v1.4	361.58747993579453	0.08928625641059952	5607	86.42373989967058	3291.0	0.5630649993970803	0.9055046177144089	8.0	1.0	0.97342607454967	0	239	0	0.0	162.2
F2_24FPS_210719170353_OlE_HR_IPF2_2x_BQ_28C	67	WE00067	F006	LO001	CO6	169.0	24.0	v1.4	467.9035125448029	0.11593272625452454	6975	176.66762306279452	8361.0	0.502171819139367	0.7248067466580094	20.0	3.0	0.9905376344086021	0	239	0	0.0	166.2
F2_24FPS_210719170353_OlE_HR_IPF2_2x_BQ_28C	68	WE00068	F005	LO001	CO6	169.0	24.0	v1.4	551.4102535337671	0.11152250264027265	8914	258.9340456462031	6193.0	0.5414256663367254	0.7333132336499182	29.0	4.0	0.9756562710343281	0	239	0	0.0	166.9
F2_24FPS_210719170353_OlE_HR_IPF2_2x_BQ_28C	69	WE00069	F004	LO001	CO6	163.0	24.0	v1.4	479.7752481027437	0.06281519183387044	5139	601.5882020601528	4021.0	0.5411427426496572	0.7777701950630295	38.0	4.0	0.9822922747616267	0	239	0	0.0	164.1
F2_24FPS_210719170353_OlE_HR_IPF2_2x_BQ_28C	70	WE00070	F003	LO001	CO6	157.0	24.0	v1.4	567.2805797958882	0.07678205959150475	6761	1030.6277062385204	5726.0	0.7571156846182308	0.9877826146063626	79.0	9.0	0.9899423162254104	0	239	0	0.0	155.8
F2_24FPS_210719170353_OlE_HR_IPF2_2x_BQ_28C	71	WE00071	F002	LO001	CO6	163.0	24.0	v1.4	679.6864559819413	0.12765540699198058	4430	126.53122945069605	7502.0	0.5224892897186852	0.7582930788704306	16.0	3.0	0.981941309255079	0	239	0	0.0	161.4
F2_24FPS_210719170353_OlE_HR_IPF2_2x_BQ_28C	72	WE00072	F001	LO001	CO6	163.0	24.0	v1.4	633.3110134436401	0.1432905299388291	7736	182.0862415025739	8193.0	0.4212594957290634	0.535862472764263	26.0	4.0	0.9639348500517063	0	239	0	0.0	160
F2_24FPS_210719170353_OlE_HR_IPF2_2x_BQ_28C	73	WE00073	G001	LO001	CO6	163.0	24.0	v1.4	576.4221470019343	0.2117760127033181	2068	288.8998101341559	5862.0	0.6515561604550569	0.8356809963202194	61.0	7.0	0.9927466150870407	0	239	0	0.0	161.4
F2_24FPS_210719170353_OlE_HR_IPF2_2x_BQ_28C	74	WE00074	G002	LO001	CO6	175.0	24.0	v1.4	473.96126447016917	0.07803170235341293	2246	149.93379838109425	3327.0	0.4802316115353067	0.6569074184602635	12.0	2.0	0.9955476402493322	0	239	0	0.0	172.8
F2_24FPS_210719170353_OlE_HR_IPF2_2x_BQ_28C	75	WE00075	G003	LO001	CO6	169.0	24.0	v1.4	519.0997060552617	0.08060908176898252	8505	751.5084682291991	4738.0	0.7221992022462006	0.9676815584546874	61.0	7.0	0.9961199294532628	0	239	0	0.0	169
F2_24FPS_210719170353_OlE_HR_IPF2_2x_BQ_28C	76	WE00076	G004	LO001	CO6	158.0	24.0	v1.4	433.7086411068121	0.18425354751125028	8529	329.08942050334514	127467.0	0.5564168215937773	0.7842793969107972	61.0	7.0	0.9553288779458319	0	200	0	0.0	160.9
F2_24FPS_210719170353_OlE_HR_IPF2_2x_BQ_28C	77	WE00077	G005	LO001	CO6	165.0	24.0	v1.4	294.07051416579225	0.3781733361299478	4765	57.718008058509	87413.0	0.5706197936856432	0.9392442442629012	22.0	3.0	0.9275970619097587	64	239	0	0.0	164.4
F2_24FPS_210719170353_OlE_HR_IPF2_2x_BQ_28C	78	WE00078	G006	LO001	CO6	163.0	24.0	v1.4	764.4689676362146	0.10543606497240916	9764	633.1226931752673	9698.0	0.6062693587556848	0.7937417119102425	67.0	9.0	0.9859688652191725	0	239	0	0.0	164.2
F2_24FPS_210719170353_OlE_HR_IPF2_2x_BQ_28C	79	WE00079	G007	LO001	CO6	151.0	24.0	v1.4	300.4419953596288	0.16385925384256533	862	17.53509569817429	2213.0	0.5370174016145495	0.6525415455642176	3.0	1.0	1.0	0	239	0	0.0	152.5
F2_24FPS_210719170353_OlE_HR_IPF2_2x_BQ_28C	80	WE00080	G008	LO001	CO6	175.0	24.0	v1.4	728.35523640061	0.18539789664844947	7868	296.6382696777443	5134.0	0.5267862461044989	0.7426270257673345	55.0	7.0	0.9631418403660397	0	239	0	0.0	173.1
F2_24FPS_210719170353_OlE_HR_IPF2_2x_BQ_28C	81	WE00081	G009	LO001	CO6	151.0	24.0	v1.4	673.4127473240351	3.1159091173618565	6166	64.79901847732206	4302.0	0.47430637044760626	0.6319322563886022	202.0	14.0	0.9495621148232242	0	239	0	0.0	152.9
F2_24FPS_210719170353_OlE_HR_IPF2_2x_BQ_28C	82	WE00082	G010	LO001	CO6	139.0	24.0	v1.4	523.2181208053692	0.3914909243482576	6556	98.44047109989447	7422.0	0.4887032226279092	0.6260440109041425	39.0	6.0	0.9543929225137279	0	239	0	0.0	140.8
F2_24FPS_210719170353_OlE_HR_IPF2_2x_BQ_28C	83	WE00083	G011	LO001	CO6	151.0	24.0	v1.4	359.3407643312102	0.08750287541914409	2512	80.66268328382289	3526.0	0.3620198641813731	0.5037761415551052	7.0	1.0	0.7535828025477707	0	239	0	0.0	152.9
F2_24FPS_210719170353_OlE_HR_IPF2_2x_BQ_28C	84	WE00084	G012	LO001	CO6	157.0	24.0	v1.4	392.9309677419355	0.046651240346631366	3100	304.9955710866011	4461.0	0.6057279232306585	0.7559430534553828	14.0	3.0	0.9912903225806452	0	239	0	0.0	157.9
F2_24FPS_210719170353_OlE_HR_IPF2_2x_BQ_28C	85	WE00085	H012	LO001	CO6	163.0	24.0	v1.4	248.1785123966942	0.02934404509945812	605	78.09547569006459	3349.0	0.6640165409400063	0.8653382812472369	2.0	1.0	0.9983471074380166	0	239	0	0.0	163
F2_24FPS_210719170353_OlE_HR_IPF2_2x_BQ_28C	86	WE00086	H011	LO001	CO6	163.0	24.0	v1.4	596.0747916441173	0.1637689396587842	9239	198.23196019453357	6866.0	0.6448089831794831	0.9285404016986109	32.0	5.0	0.9800844247212902	0	239	0	0.0	162.1
F2_24FPS_210719170353_OlE_HR_IPF2_2x_BQ_28C	87	WE00087	H010	LO001	CO6	151.0	24.0	v1.4	521.4511460674157	0.6731855349313552	11125	32.101357351559486	9152.0	0.4953911087607305	0.6853518256771075	22.0	4.0	0.9519101123595506	0	239	0	0.0	152.3
F2_24FPS_210719170353_OlE_HR_IPF2_2x_BQ_28C	88	WE00088	H009	LO001	CO6	169.0	24.0	v1.4	464.391677675033	0.0706872429615611	7570	416.83876337391655	6919.0	0.4729151108773255	0.7061702062982237	29.0	3.0	0.992998678996037	0	239	0	0.0	171.3
F2_24FPS_210719170353_OlE_HR_IPF2_2x_BQ_28C	89	WE00089	H008	LO001	CO6	157.0	24.0	v1.4	664.0787640109058	0.12999278776502896	9903	197.40566976094996	14057.0	0.3629804650349363	0.46438080386902714	26.0	3.0	0.5111582348783197	0	239	0	1.0	160
F2_24FPS_210719170353_OlE_HR_IPF2_2x_BQ_28C	90	WE00090	H007	LO001	CO6	157.0	24.0	v1.4	572.5345490389354	0.11334509634489616	10145	266.67519151927456	9119.0	0.6323585211835626	0.8742397970191186	30.0	4.0	0.9720059142434697	0	239	0	0.0	155.7
F2_24FPS_210719170353_OlE_HR_IPF2_2x_BQ_28C	91	WE00091	H006	LO001	CO6	139.0	24.0	v1.4	667.0969741697417	0.6783731792011963	6775	51.102717624547175	7639.0	0.4118732388318099	0.5572112311598231	35.0	6.0	0.8588929889298893	0	239	0	0.0	135.6
F2_24FPS_210719170353_OlE_HR_IPF2_2x_BQ_28C	92	WE00092	H005	LO001	CO6	151.0	24.0	v1.4	384.605306345733	1.1024469686227392	3656	10.531035807841942	19665.0	0.5133552538992601	0.8586999648189624	12.0	2.0	0.9182166301969366	0	239	0	0.0	150.9
F2_24FPS_210719170353_OlE_HR_IPF2_2x_BQ_28C	93	WE00093	H004	LO001	CO6	157.0	24.0	v1.4	799.261678200692	0.16583031094252146	6936	415.1224543938115	8195.0	0.42651276066739724	0.5416639260180659	69.0	9.0	0.9355536332179931	0	239	0	0.0	160
F2_24FPS_210719170353_OlE_HR_IPF2_2x_BQ_28C	94	WE00094	H003	LO001	CO6	145.0	24.0	v1.4	483.3470661672909	3.335085511937506	10413	7.278496383534598	6917.0	0.5660060054118816	0.8794823538280172	24.0	4.0	0.9071353116296936	0	239	0	0.0	144
F2_24FPS_210719170353_OlE_HR_IPF2_2x_BQ_28C	95	WE00095	H002	LO001	CO6	163.0	24.0	v1.4	509.5241176470588	0.06663309308946892	5100	241.26183218701613	4142.0	0.6334188624760353	0.8974423030841341	16.0	2.0	0.9907843137254903	0	239	0	0.0	163.6
F2_24FPS_210719170353_OlE_HR_IPF2_2x_BQ_28C	96	WE00096	H001	LO001	CO6	145.0	24.0	v1.4	215.57074109720887	0.015244626342062858	1039	58.69450922805649	12744.0	0.3562416756490424	0.44017276191942845	1.0	0.0	0.6592877767083735	0	239	0	0.0	147.2
F2_24FPS_210719155352_OlE_HR_IPF2_2x_BQ_21C	1	WE00001	A001	LO001	CO6	78.0	24.0	v1.4	520.8692449355433	7.855845852554716	2172	8.277138174557113	4511.0	0.5830331158104657	0.7253872541166124	65.0	12.0	0.9829650092081031	0	239	0	0.0	80.4
F2_24FPS_210719155352_OlE_HR_IPF2_2x_BQ_21C	2	WE00002	A002	LO001	CO6	84.0	24.0	v1.4	522.2520467051403	19.902179273416706	7451	3.9986005223347516	7084.0	0.5792354788531499	0.9136304117212062	80.0	11.0	0.8609582606361562	0	239	0	0.0	84.7
F2_24FPS_210719155352_OlE_HR_IPF2_2x_BQ_21C	3	WE00003	A003	LO001	CO6	84.0	24.0	v1.4	351.4848484848485	2.5360345723430733	1221	5.654112949322479	4611.0	0.4180377389260913	0.7016495901396738	14.0	3.0	0.8902538902538902	0	239	0	0.0	86.7
F2_24FPS_210719155352_OlE_HR_IPF2_2x_BQ_21C	4	WE00004	A004	LO001	CO6	90.0	24.0	v1.4	709.0142749812171	1.3411159776168726	2662	35.22252976717074	10652.0	0.3458555232582895	0.4677481400878495	47.0	9.0	0.6558978211870774	0	239	0	0.0	87.9
F2_24FPS_210719155352_OlE_HR_IPF2_2x_BQ_21C	5	WE00005	A005	LO001	CO6	90.0	24.0	v1.4	310.61838853188334	0.23735470296563793	2023	47.1283673160607	1594.0	0.42331016090318785	0.5564021107932541	11.0	3.0	0.9742956005931784	0	239	0	0.0	93.3
F2_24FPS_210719155352_OlE_HR_IPF2_2x_BQ_21C	6	WE00006	A006	LO001	CO6	NA	24.0	v1.4	NA	NA	NA	NA	6082.0	NA	NA	NA	NA	NA	0	239	NA	NA	87.9
F2_24FPS_210719155352_OlE_HR_IPF2_2x_BQ_21C	7	WE00007	A007	LO001	CO6	96.0	24.0	v1.4	669.4166666666666	14.372480887083878	6504	14.140662753009856	5982.0	0.5577419776326684	0.8123372451827205	203.0	22.0	0.9312730627306273	0	239	0	0.0	95.1
F2_24FPS_210719155352_OlE_HR_IPF2_2x_BQ_21C	8	WE00008	A008	LO001	CO6	90.0	24.0	v1.4	365.56904303147076	3.9447556210369807	1557	7.548334651704645	4123.0	0.46744703300219864	0.6750370718664737	30.0	5.0	0.899165061014772	0	239	0	0.0	88.8
F2_24FPS_210719155352_OlE_HR_IPF2_2x_BQ_21C	9	WE00009	A009	LO001	CO6	90.0	24.0	v1.4	494.75499231950846	3.196898188214919	5208	36.164579457565694	4828.0	0.4452217371319846	0.60213538396219	116.0	12.0	0.7096774193548387	0	239	0	0.0	87.9
F2_24FPS_210719155352_OlE_HR_IPF2_2x_BQ_21C	10	WE00010	A010	LO001	CO6	90.0	24.0	v1.4	441.58238993710694	4.644682120285248	5565	5.3341065514912165	7018.0	0.5645234193050123	0.7935604646974258	25.0	5.0	0.8939802336028752	0	239	0	0.0	91.6
F2_24FPS_210719155352_OlE_HR_IPF2_2x_BQ_21C	11	WE00011	A011	LO001	CO6	90.0	24.0	v1.4	538.4241357896916	18.164378063078214	4831	8.32419522796326	3714.0	0.6122856313527537	0.8475394270741772	151.0	18.0	0.9300351894017802	0	239	0	0.0	91.2
F2_24FPS_210719155352_OlE_HR_IPF2_2x_BQ_21C	12	WE00012	A012	LO001	CO6	NA	24.0	v1.4	NA	NA	NA	NA	8910.0	NA	NA	NA	NA	NA	0	239	NA	NA	93.3
F2_24FPS_210719155352_OlE_HR_IPF2_2x_BQ_21C	13	WE00013	B012	LO001	CO6	96.0	24.0	v1.4	521.2808008213552	12.810026564789782	7792	9.50663367038087	7483.0	0.5406933106661413	0.8659077473400463	122.0	15.0	0.8947638603696099	0	239	0	0.0	95.1
F2_24FPS_210719155352_OlE_HR_IPF2_2x_BQ_21C	14	WE00014	B011	LO001	CO6	96.0	24.0	v1.4	419.563598258907	3.5256679419089125	6203	8.580105557434251	6247.0	0.45386779492213486	0.6429108377024183	30.0	5.0	0.9079477672094148	0	239	0	0.0	94.6
F2_24FPS_210719155352_OlE_HR_IPF2_2x_BQ_21C	15	WE00015	B010	LO001	CO6	NA	24.0	v1.4	NA	NA	NA	NA	8131.0	NA	NA	NA	NA	NA	0	239	NA	NA	NA
F2_24FPS_210719155352_OlE_HR_IPF2_2x_BQ_21C	16	WE00016	B009	LO001	CO6	96.0	24.0	v1.4	348.0555406493158	6.288980406117273	3727	7.998823859419618	3886.0	0.5426680435065045	0.8442102820662729	50.0	6.0	0.9433861014220553	0	239	0	0.0	98.2
F2_24FPS_210719155352_OlE_HR_IPF2_2x_BQ_21C	17	WE00017	B008	LO001	CO6	78.0	24.0	v1.4	617.6142878583221	1.6937751234097178	6663	66.33280487983863	7714.0	0.3896706326994542	0.5232431207662177	112.0	15.0	0.7567161939066487	0	239	0	0.0	81.1
F2_24FPS_210719155352_OlE_HR_IPF2_2x_BQ_21C	18	WE00018	B007	LO001	CO6	90.0	24.0	v1.4	665.7119181946404	2.1587829779863714	8508	54.888709747201794	9997.0	0.4115373010630317	0.5319275065215864	118.0	15.0	0.7693935119887165	0	239	0	0.0	87.9
F2_24FPS_210719155352_OlE_HR_IPF2_2x_BQ_21C	19	WE00019	B006	LO001	CO6	90.0	24.0	v1.4	442.6325980003174	9.003803486710387	6301	10.473576563916785	6282.0	0.5736025102902119	0.8832894075810254	94.0	10.0	0.9341374385018251	0	239	0	0.0	89.6
F2_24FPS_210719155352_OlE_HR_IPF2_2x_BQ_21C	20	WE00020	B005	LO001	CO6	90.0	24.0	v1.4	469.29846014492756	3.532460490915127	2208	21.77243259733983	2586.0	0.563126163318492	0.7166923631245355	77.0	13.0	0.9832427536231884	0	239	0	0.0	88.4
F2_24FPS_210719155352_OlE_HR_IPF2_2x_BQ_21C	21	WE00021	B004	LO001	CO6	84.0	24.0	v1.4	384.46817464492375	0.8450766005246081	1901	58.524119014407034	6970.0	0.4281534305293443	0.60740827706381	49.0	6.0	0.9605470804839558	0	239	0	0.0	86.7
F2_24FPS_210719155352_OlE_HR_IPF2_2x_BQ_21C	22	WE00022	B003	LO001	CO6	78.0	24.0	v1.4	425.6409691629956	9.089872603140584	9080	3.1930958856219007	8234.0	0.5762900848900132	0.8188289205822956	29.0	7.0	0.9334801762114537	0	239	0	0.0	78.5
F2_24FPS_210719155352_OlE_HR_IPF2_2x_BQ_21C	23	WE00023	B002	LO001	CO6	90.0	24.0	v1.4	326.8775981524249	0.24527902060759088	433	56.882811728236476	2647.0	0.39682896610689194	0.4930685309342223	14.0	4.0	0.9607390300230947	0	239	0	0.0	87.7
F2_24FPS_210719155352_OlE_HR_IPF2_2x_BQ_21C	24	WE00024	B001	LO001	CO6	NA	24.0	v1.4	NA	NA	NA	NA	1673.0	NA	NA	NA	NA	NA	0	239	NA	NA	86.3
F2_24FPS_210719155352_OlE_HR_IPF2_2x_BQ_21C	25	WE00025	C001	LO001	CO6	90.0	24.0	v1.4	240.46931818181818	0.4443080818446807	880	7.543942195290003	6859.0	0.5056254653030177	0.6897125728643775	3.0	1.0	0.9727272727272728	0	239	0	0.0	91.2
F2_24FPS_210719155352_OlE_HR_IPF2_2x_BQ_21C	26	WE00026	C002	LO001	CO6	90.0	24.0	v1.4	229.37100545596257	0.3435023255595481	2566	19.70678241566727	5995.0	0.5035590885388508	0.8546115172447784	7.0	2.0	0.9777864380358535	0	239	0	0.0	90.8
F2_24FPS_210719155352_OlE_HR_IPF2_2x_BQ_21C	27	WE00027	C003	LO001	CO6	90.0	24.0	v1.4	358.8075206043956	6.743612624411462	5824	4.680011520413878	8681.0	0.5986089658027604	0.8873436489872668	32.0	5.0	0.96875	0	239	0	0.0	90
F2_24FPS_210719155352_OlE_HR_IPF2_2x_BQ_21C	28	WE00028	C004	LO001	CO6	90.0	24.0	v1.4	772.5637931034482	1.047463894511971	580	22.320302849108412	6250.0	0.3308716731009626	0.44591356360192436	23.0	6.0	0.6637931034482759	0	239	0	0.0	92.9
F2_24FPS_210719155352_OlE_HR_IPF2_2x_BQ_21C	29	WE00029	C005	LO001	CO6	90.0	24.0	v1.4	402.07588357588355	0.7125837518203928	1924	37.715523663201154	3626.0	0.48252580281058016	0.6088631542067254	27.0	6.0	0.9641372141372141	0	239	0	0.0	92.5
F2_24FPS_210719155352_OlE_HR_IPF2_2x_BQ_21C	30	WE00030	C006	LO001	CO6	102.0	24.0	v1.4	583.5351447135263	2.993544702743379	5079	12.603562256284125	5568.0	0.4565043465808955	0.6534997481324425	38.0	8.0	0.9438865918487891	0	239	0	0.0	100.6
F2_24FPS_210719155352_OlE_HR_IPF2_2x_BQ_21C	31	WE00031	C007	LO001	CO6	102.0	24.0	v1.4	875.6125348896219	9.19519020915766	3941	19.219296437039006	7101.0	0.4864441229630586	0.6635306272181564	177.0	32.0	0.9193098198426796	0	239	0	0.0	100.6
F2_24FPS_210719155352_OlE_HR_IPF2_2x_BQ_21C	32	WE00032	C008	LO001	CO6	84.0	24.0	v1.4	444.40376266280754	0.27429782818180665	2764	69.14091188134137	8958.0	0.3988828477907618	0.5163070422224516	19.0	5.0	0.7861794500723589	0	239	0	0.0	86.9
F2_24FPS_210719155352_OlE_HR_IPF2_2x_BQ_21C	33	WE00033	C009	LO001	CO6	90.0	24.0	v1.4	264.99872040946894	1.3778417718567073	3126	2.6448336330764373	4137.0	0.49804709180045864	0.748500293089412	4.0	1.0	0.8323736404350608	0	239	0	0.0	91.2
F2_24FPS_210719155352_OlE_HR_IPF2_2x_BQ_21C	34	WE00034	C010	LO001	CO6	96.0	24.0	v1.4	389.54375531011044	0.3704590764155928	4708	32.83890856592426	5445.0	0.37933879929162806	0.5126303878846997	12.0	2.0	0.8651231945624469	0	239	0	0.0	99.1
F2_24FPS_210719155352_OlE_HR_IPF2_2x_BQ_21C	35	WE00035	C011	LO001	CO6	96.0	24.0	v1.4	266.6460396039604	0.6304992937568896	404	9.674075611271384	2001.0	0.5211108337941961	0.6744098600528505	6.0	2.0	0.9900990099009901	0	239	0	0.0	94.3
F2_24FPS_210719155352_OlE_HR_IPF2_2x_BQ_21C	36	WE00036	C012	LO001	CO6	102.0	24.0	v1.4	501.72240922437874	33.68974091377951	13963	7.155054721392354	8453.0	0.5482584438690399	0.8559679189789072	241.0	17.0	0.9419895437943135	0	239	0	0.0	102
F2_24FPS_210719155352_OlE_HR_IPF2_2x_BQ_21C	37	WE00037	D012	LO001	CO6	90.0	24.0	v1.4	389.5064785488051	3.1520907916373937	3473	6.28568607700938	6677.0	0.4489994941430079	0.7182098519878055	20.0	4.0	0.9778289663115463	0	239	0	0.0	88.7
F2_24FPS_210719155352_OlE_HR_IPF2_2x_BQ_21C	38	WE00038	D011	LO001	CO6	84.0	24.0	v1.4	468.54242793341456	5.2600600570598095	4926	11.421269839839546	5965.0	0.48656023839512247	0.7308610403910951	60.0	8.0	0.9352415753146569	0	239	0	0.0	82.8
F2_24FPS_210719155352_OlE_HR_IPF2_2x_BQ_21C	39	WE00039	D010	LO001	CO6	90.0	24.0	v1.4	333.27865168539324	0.3283389650493017	445	21.109425133225876	5306.0	0.5146336942246571	0.5983104588091961	7.0	3.0	1.0	0	239	0	0.0	90
F2_24FPS_210719155352_OlE_HR_IPF2_2x_BQ_21C	40	WE00040	D009	LO001	CO6	96.0	24.0	v1.4	379.58607663248785	1.341888064611031	1853	69.50670145227006	11053.0	0.5843864197260488	0.6891016226377044	93.0	10.0	0.9908256880733946	0	239	0	0.0	98.6
F2_24FPS_210719155352_OlE_HR_IPF2_2x_BQ_21C	41	WE00041	D008	LO001	CO6	90.0	24.0	v1.4	497.62209393041036	23.80623317390265	6409	3.7903760216839193	8372.0	0.5362288802374885	0.8379687845839692	90.0	10.0	0.9533468559837728	0	239	0	0.0	89.6
F2_24FPS_210719155352_OlE_HR_IPF2_2x_BQ_21C	42	WE00042	D007	LO001	CO6	102.0	24.0	v1.4	724.5415924352474	12.183172366059058	7297	13.431162146854891	5010.0	0.5273838755597176	0.7938442824578773	164.0	24.0	0.9291489653282171	0	239	0	0.0	104.2
F2_24FPS_210719155352_OlE_HR_IPF2_2x_BQ_21C	43	WE00043	D006	LO001	CO6	96.0	24.0	v1.4	460.2659955257271	0.12752657972658724	4470	98.90763543208114	6469.0	0.3585572630818452	0.4627972971588608	13.0	3.0	0.7344519015659955	0	239	0	0.0	99.3
F2_24FPS_210719155352_OlE_HR_IPF2_2x_BQ_21C	44	WE00044	D005	LO001	CO6	102.0	24.0	v1.4	652.5905316824472	6.503708681500809	6865	12.005336849767874	6327.0	0.521452024665482	0.7557484459660225	78.0	13.0	0.8983248361252731	0	239	0	0.0	103.8
F2_24FPS_210719155352_OlE_HR_IPF2_2x_BQ_21C	45	WE00045	D004	LO001	CO6	102.0	24.0	v1.4	694.6658484197607	15.6563470269686	6518	5.865510768052462	5333.0	0.556698894854203	0.913732667867949	92.0	15.0	0.846732126419147	0	239	0	0.0	101.9
F2_24FPS_210719155352_OlE_HR_IPF2_2x_BQ_21C	46	WE00046	D003	LO001	CO6	96.0	24.0	v1.4	336.07877813504825	0.2387041873106439	622	20.834560259550663	5137.0	0.3594222556343058	0.49924487026795483	5.0	2.0	0.8167202572347267	0	239	0	0.0	94.6
F2_24FPS_210719155352_OlE_HR_IPF2_2x_BQ_21C	47	WE00047	D002	LO001	CO6	90.0	24.0	v1.4	476.2134665792923	11.217272779315092	6104	3.172487210293375	5119.0	0.5034634558146995	0.858256209974881	36.0	4.0	0.8248689384010485	0	239	0	0.0	91.3
F2_24FPS_210719155352_OlE_HR_IPF2_2x_BQ_21C	48	WE00048	D001	LO001	CO6	96.0	24.0	v1.4	575.3643016226536	5.199249358003814	6286	10.49227549752365	6313.0	0.4889087980632075	0.7130934671432098	55.0	10.0	0.8813235762010818	0	239	0	0.0	96
F2_24FPS_210719155352_OlE_HR_IPF2_2x_BQ_21C	49	WE00049	E001	LO001	CO6	96.0	24.0	v1.4	617.4619161358811	7.322415166953394	7536	34.78380808829771	5844.0	0.45554707728087307	0.6711308242709584	255.0	20.0	0.886411889596603	0	239	0	0.0	94.6
F2_24FPS_210719155352_OlE_HR_IPF2_2x_BQ_21C	50	WE00050	E002	LO001	CO6	84.0	24.0	v1.4	387.13623462630085	3.987945469941342	1057	2.7234635177934794	4356.0	0.46174402434693856	0.7604915055896605	11.0	3.0	0.8789025543992431	0	239	0	0.0	84.3
F2_24FPS_210719155352_OlE_HR_IPF2_2x_BQ_21C	51	WE00051	E003	LO001	CO6	96.0	24.0	v1.4	614.08799675588	0.9465826367518145	4932	48.0861221489407	7145.0	0.4118592528224326	0.518537243415495	46.0	11.0	0.8834144363341444	0	239	0	0.0	93.5
F2_24FPS_210719155352_OlE_HR_IPF2_2x_BQ_21C	52	WE00052	E004	LO001	CO6	187.0	24.0	v1.4	325.6806282722513	1.556706953821071	382	1.3354722851261578	4547.0	0.3047939643731457	0.3698500397227411	2.0	1.0	0.8638743455497382	0	239	0	0.0	92.9
F2_24FPS_210719155352_OlE_HR_IPF2_2x_BQ_21C	53	WE00053	E005	LO001	CO6	90.0	24.0	v1.4	205.11526946107784	0.6464359915829424	668	3.6571849849019356	6642.0	0.5511035689662062	0.6957196510131612	2.0	1.0	1.0	0	239	0	0.0	90.6
F2_24FPS_210719155352_OlE_HR_IPF2_2x_BQ_21C	54	WE00054	E006	LO001	CO6	96.0	24.0	v1.4	428.5083901699686	0.7832938006015802	9237	26.377206034050456	9057.0	0.4127912750228342	0.5612642701584787	21.0	4.0	0.9221608747428819	0	239	0	0.0	94.2
F2_24FPS_210719155352_OlE_HR_IPF2_2x_BQ_21C	55	WE00055	E007	LO001	CO6	102.0	24.0	v1.4	393.98543487307535	0.11242825305556088	2403	217.6787249893772	3892.0	0.45666426332218496	0.5393209449443676	24.0	6.0	0.9850187265917603	0	239	0	0.0	99.1
F2_24FPS_210719155352_OlE_HR_IPF2_2x_BQ_21C	56	WE00056	E008	LO001	CO6	NA	24.0	v1.4	NA	NA	NA	NA	8813.0	NA	NA	NA	NA	NA	0	239	NA	NA	NA
F2_24FPS_210719155352_OlE_HR_IPF2_2x_BQ_21C	57	WE00057	E009	LO001	CO6	84.0	24.0	v1.4	295.2700457000415	1.407064284836404	2407	11.059881929872184	4333.0	0.5296554467112428	0.7168456792637636	16.0	3.0	0.9542999584545077	0	239	0	0.0	85.1
F2_24FPS_210719155352_OlE_HR_IPF2_2x_BQ_21C	58	WE00058	E010	LO001	CO6	96.0	24.0	v1.4	625.1554064358701	18.790322970402368	6557	5.0884622902472385	7916.0	0.5533427443175764	0.8870717862706224	96.0	16.0	0.9287784047582736	0	239	0	0.0	95.5
F2_24FPS_210719155352_OlE_HR_IPF2_2x_BQ_21C	59	WE00059	E011	LO001	CO6	72.0	24.0	v1.4	651.8479174168767	4.636501529886967	8331	24.090289583860127	7211.0	0.42679056528559167	0.5828344186661907	112.0	17.0	0.8587204417236827	0	239	0	0.0	74.7
F2_24FPS_210719155352_OlE_HR_IPF2_2x_BQ_21C	60	WE00060	E012	LO001	CO6	96.0	24.0	v1.4	535.8603112840467	0.6623429710889667	2570	29.779982158753374	4544.0	0.41476221211753267	0.5627775575451422	20.0	4.0	0.8575875486381322	0	239	0	0.0	99.1
F2_24FPS_210719155352_OlE_HR_IPF2_2x_BQ_21C	61	WE00061	F012	LO001	CO6	96.0	24.0	v1.4	357.52941176470586	0.16717781554229566	1139	175.38010380962044	2525.0	0.3734447061867327	0.5180082107751388	29.0	5.0	0.6830553116769096	0	239	0	0.0	93.8
F2_24FPS_210719155352_OlE_HR_IPF2_2x_BQ_21C	62	WE00062	F011	LO001	CO6	102.0	24.0	v1.4	511.34607381447813	0.23036826720953293	9131	83.22616946507172	6395.0	0.39808721031356237	0.5027563857374192	19.0	6.0	0.8835833972182674	0	239	0	0.0	99.7
F2_24FPS_210719155352_OlE_HR_IPF2_2x_BQ_21C	63	WE00063	F010	LO001	CO6	96.0	24.0	v1.4	533.5645654834761	0.8543714056617088	6536	75.96663723829347	4952.0	0.38386830604343664	0.5187161823555142	65.0	10.0	0.809516523867809	0	239	0	0.0	98.9
F2_24FPS_210719155352_OlE_HR_IPF2_2x_BQ_21C	64	WE00064	F009	LO001	CO6	102.0	24.0	v1.4	320.03389830508473	2.625846763562712	4366	4.433264700818765	5920.0	0.522941880598542	0.8518136245758493	12.0	2.0	0.8236371965185525	0	239	0	0.0	103.3
F2_24FPS_210719155352_OlE_HR_IPF2_2x_BQ_21C	65	WE00065	F008	LO001	CO6	108.0	24.0	v1.4	269.2190476190476	0.6610060843235392	630	8.39945238217027	2692.0	0.47415289520630444	0.7791946147992458	6.0	2.0	0.9777777777777777	0	239	0	0.0	110
F2_24FPS_210719155352_OlE_HR_IPF2_2x_BQ_21C	66	WE00066	F007	LO001	CO6	96.0	24.0	v1.4	437.078	3.209522626635521	4000	14.03262492701059	4614.0	0.4815155019777191	0.6700299046863524	45.0	6.0	0.9155	0	239	0	0.0	98.6
F2_24FPS_210719155352_OlE_HR_IPF2_2x_BQ_21C	67	WE00067	F006	LO001	CO6	96.0	24.0	v1.4	409.58967240421987	2.4795661683046077	3602	7.137544985886099	5073.0	0.505411981310796	0.6952823347705225	18.0	4.0	0.964741810105497	0	239	0	0.0	97.7
F2_24FPS_210719155352_OlE_HR_IPF2_2x_BQ_21C	68	WE00068	F005	LO001	CO6	102.0	24.0	v1.4	511.3256051824071	15.475950640197036	5866	4.890802220053251	21914.0	0.5916510454427689	0.8989981020143302	76.0	11.0	0.9294237981588817	0	239	0	0.0	101.9
F2_24FPS_210719155352_OlE_HR_IPF2_2x_BQ_21C	69	WE00069	F004	LO001	CO6	96.0	24.0	v1.4	453.6497690903233	7.38377587336446	9311	8.879431392752878	5609.0	0.5018161288111582	0.752813509398859	66.0	8.0	0.9412522822468049	0	239	0	0.0	94.6
F2_24FPS_210719155352_OlE_HR_IPF2_2x_BQ_21C	70	WE00070	F003	LO001	CO6	84.0	24.0	v1.4	459.3172305886955	1.0942020824330676	5113	43.76437675837484	5781.0	0.42113377998942525	0.5646159628870094	48.0	6.0	0.878153725796988	0	239	0	0.0	86.7
F2_24FPS_210719155352_OlE_HR_IPF2_2x_BQ_21C	71	WE00071	F002	LO001	CO6	97.0	24.0	v1.4	235.45251546946463	0.9747480018659404	7434	32.73666403143697	113116.0	0.34709774904442403	0.4820697842802647	32.0	5.0	0.5747914985203121	0	119	0	1.0	91.9
F2_24FPS_210719155352_OlE_HR_IPF2_2x_BQ_21C	72	WE00072	F001	LO001	CO6	90.0	24.0	v1.4	414.13998922123415	7.532856997387116	7422	4.173188508456408	4007.0	0.5001534926860504	0.8166398862956978	31.0	5.0	0.8780652115332794	0	239	0	0.0	91.2
F2_24FPS_210719155352_OlE_HR_IPF2_2x_BQ_21C	73	WE00073	G001	LO001	CO6	90.0	24.0	v1.4	347.30865603644645	0.555578439931383	4390	24.06761383690741	4340.0	0.36935648279786376	0.49584334716975226	13.0	3.0	0.7993166287015945	0	239	0	0.0	93.3
F2_24FPS_210719155352_OlE_HR_IPF2_2x_BQ_21C	74	WE00074	G002	LO001	CO6	102.0	24.0	v1.4	370.8588690937258	5.058750787452537	6455	5.208294611101158	4144.0	0.599079604331382	0.9006334812071806	26.0	4.0	0.9600309837335399	0	239	0	0.0	100.9
F2_24FPS_210719155352_OlE_HR_IPF2_2x_BQ_21C	75	WE00075	G003	LO001	CO6	96.0	24.0	v1.4	350.8304177814365	1.3512345351533284	4859	14.005160569791295	2731.0	0.45491561353023563	0.6638418807856733	19.0	3.0	0.8851615558756946	0	239	0	0.0	98.2
F2_24FPS_210719155352_OlE_HR_IPF2_2x_BQ_21C	76	WE00076	G004	LO001	CO6	96.0	24.0	v1.4	503.14148015030224	0.28669375631457683	6121	93.31863981673123	8477.0	0.3860566696730841	0.5038458361855082	27.0	6.0	0.8176768501878778	0	239	0	0.0	93.8
F2_24FPS_210719155352_OlE_HR_IPF2_2x_BQ_21C	77	WE00077	G005	LO001	CO6	102.0	24.0	v1.4	489.5580992022199	0.6264390988705684	2883	70.88010009449101	7967.0	0.4104906534289373	0.5280439134056341	44.0	7.0	0.836975372875477	0	239	0	0.0	99.1
F2_24FPS_210719155352_OlE_HR_IPF2_2x_BQ_21C	78	WE00078	G006	LO001	CO6	102.0	24.0	v1.4	594.0146954254562	9.368073712704774	8438	12.241838784754341	7279.0	0.5272236079001329	0.7428193491642484	115.0	14.0	0.9579284190566485	0	239	0	0.0	104.2
F2_24FPS_210719155352_OlE_HR_IPF2_2x_BQ_21C	79	WE00079	G007	LO001	CO6	90.0	24.0	v1.4	342.01182244033015	1.0647818770852975	4483	9.384989733774017	9029.0	0.47761585995138406	0.6923941746029086	10.0	3.0	0.968324782511711	0	239	0	0.0	90.9
F2_24FPS_210719155352_OlE_HR_IPF2_2x_BQ_21C	80	WE00080	G008	LO001	CO6	102.0	24.0	v1.4	684.4418100854496	3.879403784437595	8309	35.06365954091149	7107.0	0.4836589223140224	0.6614029060366639	136.0	19.0	0.9449993982428692	0	239	0	0.0	104.6
F2_24FPS_210719155352_OlE_HR_IPF2_2x_BQ_21C	81	WE00081	G009	LO001	CO6	90.0	24.0	v1.4	411.5102195306586	8.774868113981107	5284	4.5972590806274845	4651.0	0.7122845507434811	0.9478192843041935	40.0	8.0	0.96555639666919	0	239	0	0.0	90.8
F2_24FPS_210719155352_OlE_HR_IPF2_2x_BQ_21C	82	WE00082	G010	LO001	CO6	84.0	24.0	v1.4	341.16519972918076	2.6013799077838384	1477	22.98397839772374	3709.0	0.485969620633729	0.7077417209467034	60.0	7.0	0.930264048747461	0	239	0	0.0	83.1
F2_24FPS_210719155352_OlE_HR_IPF2_2x_BQ_21C	83	WE00083	G011	LO001	CO6	90.0	24.0	v1.4	464.8514980460269	12.585389384165392	6909	4.5703312683707065	4197.0	0.5810868342687374	0.8585678469380256	58.0	10.0	0.9088145896656535	0	239	0	0.0	91.6
F2_24FPS_210719155352_OlE_HR_IPF2_2x_BQ_21C	84	WE00084	G012	LO001	CO6	90.0	24.0	v1.4	254.93056731583403	0.8220967536318603	1181	14.242663879781807	3696.0	0.6277468102087698	0.7688155174161168	12.0	3.0	0.983065198983912	0	239	0	0.0	92.1
F2_24FPS_210719155352_OlE_HR_IPF2_2x_BQ_21C	85	WE00085	H012	LO001	CO6	102.0	24.0	v1.4	298.20809898762656	1.0070056001209684	1778	6.937669497918885	2983.0	0.44975887444996265	0.5763030261665136	7.0	2.0	0.9769403824521935	0	239	0	0.0	100.5
F2_24FPS_210719155352_OlE_HR_IPF2_2x_BQ_21C	86	WE00086	H011	LO001	CO6	NA	24.0	v1.4	NA	NA	NA	NA	1992.0	NA	NA	NA	NA	NA	0	239	NA	NA	NA
F2_24FPS_210719155352_OlE_HR_IPF2_2x_BQ_21C	87	WE00087	H010	LO001	CO6	96.0	24.0	v1.4	254.52986144290492	0.14224393924487647	2093	17.52132872240158	3153.0	0.36611722745902825	0.5400420922457773	2.0	1.0	0.8805542283803154	0	239	0	0.0	94.1
F2_24FPS_210719155352_OlE_HR_IPF2_2x_BQ_21C	88	WE00088	H009	LO001	CO6	NA	24.0	v1.4	NA	NA	NA	NA	1230.0	NA	NA	NA	NA	NA	0	239	NA	NA	NA
F2_24FPS_210719155352_OlE_HR_IPF2_2x_BQ_21C	89	WE00089	H008	LO001	CO6	102.0	24.0	v1.4	604.3359502780504	15.279931130399934	9171	5.722175184106462	8481.0	0.6428098071131497	0.9124108635846742	87.0	14.0	0.9536582706356995	0	239	0	0.0	101.9
F2_24FPS_210719155352_OlE_HR_IPF2_2x_BQ_21C	90	WE00090	H007	LO001	CO6	96.0	24.0	v1.4	324.2397496087637	4.962358759277675	3195	3.781238629533219	6677.0	0.537986334473652	0.8771137131609521	19.0	3.0	0.930829420970266	0	239	0	0.0	95.5
F2_24FPS_210719155352_OlE_HR_IPF2_2x_BQ_21C	91	WE00091	H006	LO001	CO6	84.0	24.0	v1.4	391.41153459260084	12.394914958954448	8947	4.483731806424327	7009.0	0.6219117937868806	0.8728121019042756	56.0	9.0	0.916843634737901	0	239	0	0.0	83.9
F2_24FPS_210719155352_OlE_HR_IPF2_2x_BQ_21C	92	WE00092	H005	LO001	CO6	NA	24.0	v1.4	NA	NA	NA	NA	2721.0	NA	NA	NA	NA	NA	0	239	NA	NA	90
F2_24FPS_210719155352_OlE_HR_IPF2_2x_BQ_21C	93	WE00093	H004	LO001	CO6	96.0	24.0	v1.4	544.5152542372881	62.80565353511341	7670	9.470265577373908	6154.0	0.6375387490424718	0.9201399364050113	595.0	40.0	0.9478487614080835	0	239	0	0.0	95.6
F2_24FPS_210719155352_OlE_HR_IPF2_2x_BQ_21C	94	WE00094	H003	LO001	CO6	NA	24.0	v1.4	NA	NA	NA	NA	3268.0	NA	NA	NA	NA	NA	0	239	NA	NA	89.6
F2_24FPS_210719155352_OlE_HR_IPF2_2x_BQ_21C	95	WE00095	H002	LO001	CO6	96.0	24.0	v1.4	389.84437205935575	0.5524526527837402	2763	26.880619885353205	2875.0	0.4115339688431588	0.5689734141701392	15.0	3.0	0.8653637350705755	0	239	0	0.0	97.7
F2_24FPS_210719155352_OlE_HR_IPF2_2x_BQ_21C	96	WE00096	H001	LO001	CO6	84.0	24.0	v1.4	283.0255905511811	0.5265184340029463	1016	12.017182755612064	3385.0	0.6487106715607227	0.7697146989203519	6.0	3.0	1.0	0	239	0	0.0	82.8
