# Supplementary material for: FEHAT: efficient, large scale and automated heartbeat detection in Medaka fish embryos
Source: Bioinformatics. 2024 Nov 7;40(12):btae664. doi: 10.1093/bioinformatics/btae664 (PMC11630063; doi:10.1093/bioinformatics/btae664)
Supplement: btae664_Supplementary_Data [file btae664_supplementary_data.zip › Cabs.csv]

exp_id	well_id	line_id	generation	temp	Loop1	Loop2	Unnamed: 0	Well Name	identifier	treatment	Index	Channel	fps	version	flags_l1	flags_l2	average
191119134404_OlE_IPF0_HR_21C	H7	iCab	F29	21C	101.96	105.63
191119134404_OlE_IPF0_HR_21C	H8	iCab	F29	21C	103.05	103.05
191119134404_OlE_IPF0_HR_21C	H9	iCab	F29	21C	103.05	103.05
191119134404_OlE_IPF0_HR_21C	H10	iCab	F29	21C	103.05	103.05
191119134404_OlE_IPF0_HR_21C	H11	iCab	F29	21C	97.09	98.72
191119134404_OlE_IPF0_HR_21C	H12	iCab	F29	21C	103.05	103.05
191119145732_OlE_IPF0_HR_28C	H7	iCab	F29	28C	177.17	177.72
191119145732_OlE_IPF0_HR_28C	H8	iCab	F29	28C	165.81	171.22
191119145732_OlE_IPF0_HR_28C	H9	iCab	F29	28C	177.17	182.59
191119145732_OlE_IPF0_HR_28C	H10	iCab	F29	28C	177.17	177.17
191119145732_OlE_IPF0_HR_28C	H11	iCab	F29	28C	183.13	183.13
191119145732_OlE_IPF0_HR_28C	H12	iCab	F29	28C	171.76	171.22
191119161037_OlE_IPF0_HR_35C	H7	iCab	F29	35C	257.25	263.21
191119161037_OlE_IPF0_HR_35C	H8	iCab	F29	35C	240.48	245.35
191119161037_OlE_IPF0_HR_35C	H10	iCab	F29	35C	251.3	257.25
191119161037_OlE_IPF0_HR_35C	H11	iCab	F29	35C	257.25	264.83
191119161037_OlE_IPF0_HR_35C	H12	iCab	F29	35C	256.71	257.25
191125135324_OlE_IPF0_HR_21C	H7	iCab	F29	21C	102.89	103.05
191125135324_OlE_IPF0_HR_21C	H8	iCab	F29	21C	85.73	85.73
191125135324_OlE_IPF0_HR_21C	H9	iCab	F29	21C	103.05	103.05
191125135324_OlE_IPF0_HR_21C	H10	iCab	F29	21C	97.09	97.09
191125135324_OlE_IPF0_HR_21C	H11	iCab	F29	21C	97.09	97.09
191125135324_OlE_IPF0_HR_21C	H12	iCab	F29	21C	91.68	91.68
191125155558_OlE_IPF0_HR_28C	H7	iCab	F29	28C	177.17	177.17
191125155558_OlE_IPF0_HR_28C	H8	iCab	F29	28C	152.28	151.2
191125155558_OlE_IPF0_HR_28C	H9	iCab	F29	28C	166.89	171.22
191125155558_OlE_IPF0_HR_28C	H10	iCab	F29	28C	165.81	168.52
191125155558_OlE_IPF0_HR_28C	H12	iCab	F29	28C	160.94	159.86
191125172711_OlE_IPF0_HR_35C	H7	iCab	F29	35C	245.89	245.89
191125172711_OlE_IPF0_HR_35C	H8	iCab	F29	35C	220.46	230.2
191125172711_OlE_IPF0_HR_35C	H9	iCab	F29	35C	251.3	251.84
191125172711_OlE_IPF0_HR_35C	H10	iCab	F29	35C	244.27	257.8
191125172711_OlE_IPF0_HR_35C	H11	iCab	F29	35C	245.35	245.89
191125172711_OlE_IPF0_HR_35C	H12	iCab	F29	35C	239.94	240.48
191129145148_OlE_IPF0_HR_21C	H8	iCab	F29	21C	91.68	91.14
191129145148_OlE_IPF0_HR_21C	H9	iCab	F29	21C	96.55	96.55
191129145148_OlE_IPF0_HR_21C	H10	iCab	F29	21C	91.14	91.68
191129145148_OlE_IPF0_HR_21C	H11	iCab	F29	21C	98.18	103.05
191129145148_OlE_IPF0_HR_21C	H12	iCab	F29	21C	65.05	87.35
191129160632_OlE_IPF0_HR_28C	H7	iCab	F29	28C	165.81	171.22
191129160632_OlE_IPF0_HR_28C	H8	iCab	F29	28C	149.58	148.5
191129160632_OlE_IPF0_HR_28C	H9	iCab	F29	28C	154.45	158.24
191129160632_OlE_IPF0_HR_28C	H10	iCab	F29	28C	159.86	160.4
191129160632_OlE_IPF0_HR_28C	H11	iCab	F29	28C	165.81	161.48
191129160632_OlE_IPF0_HR_28C	H12	iCab	F29	28C	159.86	165.81
191129172711_OlE_IPF0_HR_35C	H7	iCab	F29	35C	245.35	251.3
191129172711_OlE_IPF0_HR_35C	H8	iCab	F29	35C	222.63	228.58
191129172711_OlE_IPF0_HR_35C	H9	iCab	F29	35C	234.53	234.53
191129172711_OlE_IPF0_HR_35C	H10	iCab	F29	35C	239.94	245.89
191129172711_OlE_IPF0_HR_35C	H11	iCab	F29	35C	228.58	239.94
191129172711_OlE_IPF0_HR_35C	H12	iCab	F29	35C	241.02	245.89
191209141611_OlE_IPF0_HR_21C	H5	iCab	F30	21C	97.09	97.09
191209141611_OlE_IPF0_HR_21C	H6	iCab	F30	21C	97.09	97.17
191209141611_OlE_IPF0_HR_21C	H7	iCab	F30	21C	102.51	108.46
191209141611_OlE_IPF0_HR_21C	H8	iCab	F30	21C	108.46	103.59
191209141611_OlE_IPF0_HR_21C	H9	iCab	F30	21C	97.09	94.27
191209141611_OlE_IPF0_HR_21C	H10	iCab	F30	21C	103.59	103.05
191209141611_OlE_IPF0_HR_21C	H11	iCab	F30	21C	97.09	97.09
191209141611_OlE_IPF0_HR_21C	H12	iCab	F30	21C	102.51	97.09
191209154213_OlE_IPF0_HR_28C	H5	iCab	F30	28C	153.13	154.45
191209154213_OlE_IPF0_HR_28C	H6	iCab	F30	28C	154.45	159.86
191209154213_OlE_IPF0_HR_28C	H7	iCab	F30	28C	170.14	171.22
191209154213_OlE_IPF0_HR_28C	H8	iCab	F30	28C	171.22	171.22
191209154213_OlE_IPF0_HR_28C	H9	iCab	F30	28C	154.45	154.45
191209154213_OlE_IPF0_HR_28C	H10	iCab	F30	28C	170.14	166.35
191209154213_OlE_IPF0_HR_28C	H11	iCab	F30	28C	171.48	171.76
191209154213_OlE_IPF0_HR_28C	H12	iCab	F30	28C	154.45	154.45
191209165957_OlE_IPF0_HR_35C	H5	iCab	F30	35C	233.99	234.53
191209165957_OlE_IPF0_HR_35C	H6	iCab	F30	35C	228.58	228.58
191209165957_OlE_IPF0_HR_35C	H7	iCab	F30	35C	246.97	252.38
191209165957_OlE_IPF0_HR_35C	H8	iCab	F30	35C	245.35	251.3
191209165957_OlE_IPF0_HR_35C	H9	iCab	F30	35C	228.58	233.45
191209165957_OlE_IPF0_HR_35C	H10	iCab	F30	35C	239.94	240.48
191209165957_OlE_IPF0_HR_35C	H11	iCab	F30	35C	245.89	245.89
191209165957_OlE_IPF0_HR_35C	H12	iCab	F30	35C	228.58	234.53
191210142619_OlE_IPF0_HR_21C	H7	iCab	F30	21C	97.09	97.09
191210142619_OlE_IPF0_HR_21C	H8	iCab	F30	21C	109.0	108.46
191210142619_OlE_IPF0_HR_21C	H9	iCab	F30	21C	97.09	97.09
191210142619_OlE_IPF0_HR_21C	H10	iCab	F30	21C	97.09	97.09
191210142619_OlE_IPF0_HR_21C	H11	iCab	F30	21C	91.68	91.14
191210142619_OlE_IPF0_HR_21C	H12	iCab	F30	21C	97.09	92.22
191210160757_OlE_IPF0_HR_28C	H7	iCab	F30	28C	165.81	166.35
191210160757_OlE_IPF0_HR_28C	H8	iCab	F30	28C	177.17	182.59
191210160757_OlE_IPF0_HR_28C	H9	iCab	F30	28C	170.68	171.76
191210160757_OlE_IPF0_HR_28C	H10	iCab	F30	28C	159.86	154.45
191210160757_OlE_IPF0_HR_28C	H11	iCab	F30	28C	154.45	159.86
191210160757_OlE_IPF0_HR_28C	H12	iCab	F30	28C	158.78	150.12
191210172316_OlE_IPF0_HR_35C	H7	iCab	F30	35C	240.07	251.3
191210172316_OlE_IPF0_HR_35C	H8	iCab	F30	35C	251.3	257.25
191210172316_OlE_IPF0_HR_35C	H9	iCab	F30	35C	248.06	251.3
191210172316_OlE_IPF0_HR_35C	H10	iCab	F30	35C	234.53	238.32
191210172316_OlE_IPF0_HR_35C	H11	iCab	F30	35C	228.58	243.73
191210172316_OlE_IPF0_HR_35C	H12	iCab	F30	35C	229.12	234.53
191215144102_OlE_IPF0_HR_21C	H7	iCab	F30	21C	97.09	106.83
191215144102_OlE_IPF0_HR_21C	H8	iCab	F30	21C	205.85	199.9
191215144102_OlE_IPF0_HR_21C	H9	iCab	F30	21C	103.05	103.05
191215144102_OlE_IPF0_HR_21C	H10	iCab	F30	21C	97.09	97.09
191215144102_OlE_IPF0_HR_21C	H11	iCab	F30	21C	103.05	102.89
191215144102_OlE_IPF0_HR_21C	H12	iCab	F30	21C	97.09	97.64
191215155458_OlE_IPF0_HR_28C	H7	iCab	F30	28C	159.86	165.81
191215155458_OlE_IPF0_HR_28C	H8	iCab	F30	28C	167.43	171.22
191215155458_OlE_IPF0_HR_28C	H9	iCab	F30	28C	157.15	159.86
191215155458_OlE_IPF0_HR_28C	H10	iCab	F30	28C	159.86	159.86
191215155458_OlE_IPF0_HR_28C	H11	iCab	F30	28C	164.19	164.73
191215155458_OlE_IPF0_HR_28C	H12	iCab	F30	28C	159.86	159.86
191215171736_OlE_IPF0_HR_35C	H7	iCab	F30	35C	234.53	239.94
191215171736_OlE_IPF0_HR_35C	H8	iCab	F30	35C	239.94	245.89
191215171736_OlE_IPF0_HR_35C	H9	iCab	F30	35C	228.58	228.58
191215171736_OlE_IPF0_HR_35C	H10	iCab	F30	35C	234.53	239.4
191215171736_OlE_IPF0_HR_35C	H11	iCab	F30	35C	228.58	234.53
191215171736_OlE_IPF0_HR_35C	H12	iCab	F30	35C	234.53	244.81
191216145947_OlE_IPF0_HR_21C	H7	iCab	F30	21C	103.05	103.05
191216145947_OlE_IPF0_HR_21C	H8	iCab	F30	21C	108.46	103.05
191216145947_OlE_IPF0_HR_21C	H9	iCab	F30	21C	97.09	97.09
191216145947_OlE_IPF0_HR_21C	H10	iCab	F30	21C	103.05	102.51
191216145947_OlE_IPF0_HR_21C	H11	iCab	F30	21C	108.46	109.0
191216145947_OlE_IPF0_HR_21C	H12	iCab	F30	21C	97.09	96.55
191216162404_OlE_IPF0_HR_28C	H7	iCab	F30	28C	148.5	148.5
191216162404_OlE_IPF0_HR_28C	H8	iCab	F30	28C	165.81	165.81
191216162404_OlE_IPF0_HR_28C	H9	iCab	F30	28C	154.45	154.45
191216162404_OlE_IPF0_HR_28C	H10	iCab	F30	28C	154.45	154.45
191216162404_OlE_IPF0_HR_28C	H11	iCab	F30	28C	171.22	171.22
191216162404_OlE_IPF0_HR_28C	H12	iCab	F30	28C	152.28	148.5
191216174019_OlE_IPF0_HR_35C	H7	iCab	F30	35C	217.21	223.17
191216174019_OlE_IPF0_HR_35C	H8	iCab	F30	35C	239.94	245.89
191216174019_OlE_IPF0_HR_35C	H9	iCab	F30	35C	228.58	228.58
191216174019_OlE_IPF0_HR_35C	H10	iCab	F30	35C	233.99	234.53
191216174019_OlE_IPF0_HR_35C	H11	iCab	F30	35C	251.3	257.25
191216174019_OlE_IPF0_HR_35C	H12	iCab	F30	35C	222.63	228.58
191217153108_OlE_IPF0_HR_21C	H7	iCab	F30	21C	106.29	103.05
191217153108_OlE_IPF0_HR_21C	H8	iCab	F30	21C	103.05	97.09
191217153108_OlE_IPF0_HR_21C	H9	iCab	F30	21C	97.09	96.55
191217153108_OlE_IPF0_HR_21C	H10	iCab	F30	21C	103.05	97.09
191217153108_OlE_IPF0_HR_21C	H11	iCab	F30	21C	97.09	97.09
191217153108_OlE_IPF0_HR_21C	H12	iCab	F30	21C	97.64	97.09
191217164613_OlE_IPF0_HR_28C	H8	iCab	F30	28C	159.86	159.86
191217164613_OlE_IPF0_HR_28C	H10	iCab	F30	28C	165.81	159.86
191217164613_OlE_IPF0_HR_28C	H11	iCab	F30	28C	159.86	160.4
191217164613_OlE_IPF0_HR_28C	H12	iCab	F30	28C	159.86	158.78
191217180348_OlE_IPF0_HR_35C	H7	iCab	F30	35C	239.94	245.89
191217180348_OlE_IPF0_HR_35C	H8	iCab	F30	35C	233.45	248.6
191217180348_OlE_IPF0_HR_35C	H9	iCab	F30	35C	234.53	239.94
191217180348_OlE_IPF0_HR_35C	H10	iCab	F30	35C	228.04	234.53
191217180348_OlE_IPF0_HR_35C	H11	iCab	F30	35C	234.53	242.1
191217180348_OlE_IPF0_HR_35C	H12	iCab	F30	35C	234.53	239.94
200313140410_OlE_HR_IPF0_21C	H7	iCab	F30	21C	88.98	86.425
200313140410_OlE_HR_IPF0_21C	H10	iCab	F30	21C	100.88	97.09
200313140410_OlE_HR_IPF0_21C	H11	iCab	F30	21C	95.47	92.77
200313163128_OlE_HR_IPF0_35C	H8	iCab	F30	35C	237.78	239.94
200313163128_OlE_HR_IPF0_35C	H9	iCab	F30	35C	216.13	226.95
200313163128_OlE_HR_IPF0_35C	H10	iCab	F30	35C	256.71	256.17
200313163128_OlE_HR_IPF0_35C	H11	iCab	F30	35C	238.32	244.27
200313163128_OlE_HR_IPF0_35C	H12	iCab	F30	35C	244.27	244.81
200316143414_OlE_HR_IPF0_21C	H7	iCab	F30	21C	99.8	91.68
200316143414_OlE_HR_IPF0_21C	H9	iCab	F30	21C	93.85	93.31
200316143414_OlE_HR_IPF0_21C	H10	iCab	F30	21C	98.72	99.26
200316143414_OlE_HR_IPF0_21C	H11	iCab	F30	21C	98.72	93.31
200316143414_OlE_HR_IPF0_21C	H12	iCab	F30	21C	99.8	99.26
200316154313_OlE_HR_IPF0_28C	H8	iCab	F30	28C	156.07	161.48
200316154313_OlE_HR_IPF0_28C	H9	iCab	F30	28C	162.02	161.48
200316154313_OlE_HR_IPF0_28C	H10	iCab	F30	28C	168.52	167.98
200316164942_OlE_HR_IPF0_35C	H8	iCab	F30	35C	237.23	242.65
200317141928_OlE_HR_IPF0_21C	H9	iCab	F30	21C	99.8	99.8
200317141928_OlE_HR_IPF0_21C	H11	iCab	F30	21C	93.31	92.77
200317141928_OlE_HR_IPF0_21C	H12	iCab	F30	21C	104.13	99.8
200317152527_OlE_HR_IPF0_28C	H7	iCab	F30	28C	168.52	166.89
200317152527_OlE_HR_IPF0_28C	H8	iCab	F30	28C	167.98	166.89
200317152527_OlE_HR_IPF0_28C	H12	iCab	F30	28C	167.98	167.43
200317163503_OlE_HR_IPF0_35C	H7	iCab	F30	35C	237.78	248.6
200317163503_OlE_HR_IPF0_35C	H10	iCab	F30	35C	236.69	243.73
200317163503_OlE_HR_IPF0_35C	H12	iCab	F30	35C	242.65	243.73
200706153459_OlE_HR_IPF0_28C	H2	iCab	F30	28C	154.99	154.99
200706153459_OlE_HR_IPF0_28C	H3	iCab	F30	28C	166.89	170.14
200706153459_OlE_HR_IPF0_28C	H4	iCab	F30	28C	161.48	167.43
200706153459_OlE_HR_IPF0_28C	H7	iCab	F30	28C	161.48	160.94
200706153459_OlE_HR_IPF0_28C	H8	iCab	F30	28C	167.98	173.32
200706153459_OlE_HR_IPF0_28C	H10	iCab	F30	28C	160.94	161.48
200706153459_OlE_HR_IPF0_28C	H11	iCab	F30	28C	146.485	143.09
200706164228_OlE_HR_IPF0_35C	H4	iCab	F30	35C	244.81	249.68
200706164228_OlE_HR_IPF0_35C	H7	iCab	F30	35C	225.33	226.95
200706164228_OlE_HR_IPF0_35C	H8	iCab	F30	35C	244.81	244.81
200706164228_OlE_HR_IPF0_35C	H9	iCab	F30	35C	238.86	244.27
200706164228_OlE_HR_IPF0_35C	H10	iCab	F30	35C	244.81	250.76
200707132459_OlE_HR_IPF0_21C	H8	iCab	F30	21C	92.22	89.52
200707132459_OlE_HR_IPF0_21C	H9	iCab	F30	21C	90.06	89.52
200707132459_OlE_HR_IPF0_21C	H11	iCab	F30	21C	95.47	96.01
200707132459_OlE_HR_IPF0_21C	H12	iCab	F30	21C	101.42	101.42
200707132459_OlE_HR_IPF0_28C	H8	iCab	F30	28C	92.22	89.52
200707132459_OlE_HR_IPF0_28C	H9	iCab	F30	28C	90.06	89.52
200707132459_OlE_HR_IPF0_28C	H11	iCab	F30	28C	95.47	96.01
200707132459_OlE_HR_IPF0_28C	H12	iCab	F30	28C	101.42	101.42
200707143717_OlE_HR_IPF0_28C	H7	iCab	F30	28C	173.39	179.34
200803141609_OlE_HR_IPF0_21C	H7	iCab	F30	21C	90.06	95.47
200803141609_OlE_HR_IPF0_21C	H8	iCab	F30	21C	101.42	101.96
200803141609_OlE_HR_IPF0_21C	H9	iCab	F30	21C	107.92	104.55
200803141609_OlE_HR_IPF0_21C	H10	iCab	F30	21C	96.01	95.47
200803141609_OlE_HR_IPF0_21C	H11	iCab	F30	21C	96.01	95.47
200803141609_OlE_HR_IPF0_21C	H12	iCab	F30	21C	95.47	95.47
200803151856_OlE_HR_IPF0_28C	H7	iCab	F30	28C	152.28	155.53
200803151856_OlE_HR_IPF0_28C	H11	iCab	F30	28C	161.48	164.19
200803151856_OlE_HR_IPF0_28C	H12	iCab	F30	28C	157.15	161.48
200810134754_OlE_HR_IPF0_21C	H8	iCab	F30	21C	89.52	89.52
200810134754_OlE_HR_IPF0_21C	H9	iCab	F30	21C	87.35	83.57
200810134754_OlE_HR_IPF0_21C	H11	iCab	F30	21C	95.47	96.01
200810134754_OlE_HR_IPF0_21C	H12	iCab	F30	21C	101.96	101.42
200810150421_OlE_HR_IPF0_28C	H6	iCab	F30	28C	149.58	155.53
200810150421_OlE_HR_IPF0_28C	H7	iCab	F30	28C	166.89	167.43
200810150421_OlE_HR_IPF0_28C	H9	iCab	F30	28C	154.99	154.99
200810150421_OlE_HR_IPF0_28C	H10	iCab	F30	28C	154.99	161.48
200810150421_OlE_HR_IPF0_28C	H11	iCab	F30	28C	166.89	167.43
200810161745_OlE_HR_IPF0_35C	H6	iCab	F30	35C	226.95	230.74
200810161745_OlE_HR_IPF0_35C	H7	iCab	F30	35C	249.14	245.35
200810161745_OlE_HR_IPF0_35C	H8	iCab	F30	35C	238.32	244.81
200810161745_OlE_HR_IPF0_35C	H10	iCab	F30	35C	226.41	228.04
200810161745_OlE_HR_IPF0_35C	H11	iCab	F30	35C	244.81	257.8
200810161745_OlE_HR_IPF0_35C	H12	iCab	F30	35C	244.81	256.71
200817142345_OlE_HR_IPF0_21C	H7	iCab	F30	21C	90.06	89.52
200817142345_OlE_HR_IPF0_21C	H8	iCab	F30	21C	96.01	96.01
200817142345_OlE_HR_IPF0_21C	H9	iCab	F30	21C	96.01	98.87
200817142345_OlE_HR_IPF0_21C	H10	iCab	F30	21C	96.01	95.47
200817142345_OlE_HR_IPF0_21C	H11	iCab	F30	21C	107.92	104.82
200817142345_OlE_HR_IPF0_21C	H12	iCab	F30	21C	101.96	101.96
200817153340_OlE_HR_IPF0_28C	H7	iCab	F30	28C	149.58	155.53
200817153340_OlE_HR_IPF0_28C	H8	iCab	F30	28C	168.52	167.43
200817153340_OlE_HR_IPF0_28C	H9	iCab	F30	28C	167.43	173.39
200817153340_OlE_HR_IPF0_28C	H11	iCab	F30	28C	171.76	179.34
200817153340_OlE_HR_IPF0_28C	H12	iCab	F30	28C	179.88	179.88
200817164225_OlE_HR_IPF0_35C	H7	iCab	F30	35C	227.49	238.86
200817164225_OlE_HR_IPF0_35C	H8	iCab	F30	35C	256.71	256.71
200817164225_OlE_HR_IPF0_35C	H9	iCab	F30	35C	245.35	251.3
200817164225_OlE_HR_IPF0_35C	H10	iCab	F30	35C	251.3	256.71
200817164225_OlE_HR_IPF0_35C	H11	iCab	F30	35C	250.22	250.76
200817164225_OlE_HR_IPF0_35C	H12	iCab	F30	35C	257.25	257.8
200824142823_OlE_HR_IPF0_21C	H8	iCab	F30	21C	95.47	95.47
200824142823_OlE_HR_IPF0_21C	H9	iCab	F30	21C	95.47	92.645
200824142823_OlE_HR_IPF0_21C	H10	iCab	F30	21C	101.42	101.42
200824142823_OlE_HR_IPF0_21C	H11	iCab	F30	21C	95.47	97.09
200824142823_OlE_HR_IPF0_21C	H12	iCab	F30	21C	83.57	88.44
200824153854_OlE_HR_IPF0_28C	H7	iCab	F30	28C	125.77	167.43
200824153854_OlE_HR_IPF0_28C	H8	iCab	F30	28C	160.94	161.48
200824153854_OlE_HR_IPF0_28C	H9	iCab	F30	28C	160.4	161.48
200824153854_OlE_HR_IPF0_28C	H10	iCab	F30	28C	167.43	167.43
200824164950_OlE_HR_IPF0_35C	H7	iCab	F30	35C	239.4	244.81
200824164950_OlE_HR_IPF0_35C	H8	iCab	F30	35C	233.99	232.91
200824164950_OlE_HR_IPF0_35C	H9	iCab	F30	35C	238.32	238.86
200824164950_OlE_HR_IPF0_35C	H10	iCab	F30	35C	244.81	244.81
200824164950_OlE_HR_IPF0_35C	H11	iCab	F30	35C	250.76	251.3
200914152922_OlE_HR_IPF0_28C	H7	iCab	F30	28C	173.39	173.39
200914152922_OlE_HR_IPF0_28C	H8	iCab	F30	28C	160.4	161.48
200914152922_OlE_HR_IPF0_28C	H9	iCab	F30	28C	173.93	173.39
200914152922_OlE_HR_IPF0_28C	H10	iCab	F30	28C	180.42	179.34
200914152922_OlE_HR_IPF0_28C	H11	iCab	F30	28C	173.39	173.93
200914152922_OlE_HR_IPF0_28C	H12	iCab	F30	28C	179.34	179.34
200914163139_OlE_HR_IPF0_35C	H7	iCab	F30	35C	238.86	238.86
200914163139_OlE_HR_IPF0_35C	H8	iCab	F30	35C	232.91	233.45
200914163139_OlE_HR_IPF0_35C	H9	iCab	F30	35C	251.3	251.3
200914163139_OlE_HR_IPF0_35C	H11	iCab	F30	35C	233.45	238.86
200914163139_OlE_HR_IPF0_35C	H12	iCab	F30	35C	256.71	251.3
201026135428_OlE_HR_IPF0_21C	H9	iCab	F31	21C	104.67	99.26
201026135428_OlE_HR_IPF0_21C	H12	iCab	F31	21C	87.35	87.35
201026145435_OlE_HR_IPF0_28C	H9	iCab	F31	28C	166.89	167.43
201026145435_OlE_HR_IPF0_28C	H10	iCab	F31	28C	155.53	167.43
201026145435_OlE_HR_IPF0_28C	H11	iCab	F31	28C	154.99	161.48
201026145435_OlE_HR_IPF0_28C	H12	iCab	F31	28C	148.5	149.04
201026160211_OlE_HR_IPF0_35C	H8	iCab	F31	35C	228.58	241.02
201026160211_OlE_HR_IPF0_35C	H9	iCab	F31	35C	236.15	243.19
201026160211_OlE_HR_IPF0_35C	H10	iCab	F31	35C	279.13	242.1
201026160211_OlE_HR_IPF0_35C	H11	iCab	F31	35C	263.21	235.07
201026160211_OlE_HR_IPF0_35C	H12	iCab	F31	35C	226.95	229.66
201102140350_OlE_HR_IPF0_21C	H7	iCab	F31	21C	95.47	98.87
201102140350_OlE_HR_IPF0_21C	H8	iCab	F31	21C	95.47	101.42
201102140350_OlE_HR_IPF0_21C	H9	iCab	F31	21C	89.52	89.52
201102140350_OlE_HR_IPF0_21C	H10	iCab	F31	21C	90.06	89.52
201102140350_OlE_HR_IPF0_21C	H11	iCab	F31	21C	89.52	89.52
201102140350_OlE_HR_IPF0_21C	H12	iCab	F31	21C	83.57	87.35
201102151224_OlE_HR_IPF0_28C	H9	iCab	F31	28C	149.58	154.99
201102151224_OlE_HR_IPF0_28C	H10	iCab	F31	28C	154.99	149.58
201102151224_OlE_HR_IPF0_28C	H11	iCab	F31	28C	155.53	161.48
201102151224_OlE_HR_IPF0_28C	H12	iCab	F31	28C	149.58	155.53
201102161044_OlE_HR_IPF0_35C	H7	iCab	F31	35C	233.45	233.45
201102161044_OlE_HR_IPF0_35C	H8	iCab	F31	35C	250.76	250.76
201102161044_OlE_HR_IPF0_35C	H9	iCab	F31	35C	227.49	233.45
201102161044_OlE_HR_IPF0_35C	H11	iCab	F31	35C	234.53	239.4
201102161044_OlE_HR_IPF0_35C	H12	iCab	F31	35C	218.84	221.54
201109135110_OlE_HR_IPF0_21C	H7	iCab	F31	21C	107.92	107.92
201109135110_OlE_HR_IPF0_21C	H8	iCab	F31	21C	89.52	91.14
201109135110_OlE_HR_IPF0_21C	H9	iCab	F31	21C	83.57	83.57
201109135110_OlE_HR_IPF0_21C	H10	iCab	F31	21C	88.44	83.57
201109135110_OlE_HR_IPF0_21C	H11	iCab	F31	21C	89.52	89.52
201109135110_OlE_HR_IPF0_21C	H12	iCab	F31	21C	89.52	90.06
201109145450_OlE_HR_IPF0_28C	H7	iCab	F31	28C	175.01	179.34
201109145450_OlE_HR_IPF0_28C	H10	iCab	F31	28C	143.63	143.63
201109145450_OlE_HR_IPF0_28C	H11	iCab	F31	28C	149.58	154.45
201109145450_OlE_HR_IPF0_28C	H12	iCab	F31	28C	155.53	155.53
201109160041_OlE_HR_IPF0_35C	H7	iCab	F31	35C	251.84	256.17
201109160041_OlE_HR_IPF0_35C	H8	iCab	F31	35C	233.45	237.78
201109160041_OlE_HR_IPF0_35C	H9	iCab	F31	35C	226.95	232.91
201109160041_OlE_HR_IPF0_35C	H10	iCab	F31	35C	215.59	221.54
201109160041_OlE_HR_IPF0_35C	H12	iCab	F31	35C	222.08	227.49
201116140957_OlE_HR_IPF0_21C	H7	iCab	F31	21C	95.47	96.01
201116140957_OlE_HR_IPF0_21C	H9	iCab	F31	21C	94.93	89.52
201116140957_OlE_HR_IPF0_21C	H10	iCab	F31	21C	95.47	96.01
201116140957_OlE_HR_IPF0_21C	H11	iCab	F31	21C	83.57	83.57
201116140957_OlE_HR_IPF0_21C	H12	iCab	F31	21C	79.24	89.52
201116151054_OlE_HR_IPF0_28C	H7	iCab	F31	28C	152.83	155.53
201116151054_OlE_HR_IPF0_28C	H8	iCab	F31	28C	155.53	161.48
201116151054_OlE_HR_IPF0_28C	H9	iCab	F31	28C	137.68	149.58
201116151054_OlE_HR_IPF0_28C	H10	iCab	F31	28C	168.29	167.43
201116151054_OlE_HR_IPF0_28C	H11	iCab	F31	28C	132.26	137.13
201116151054_OlE_HR_IPF0_28C	H12	iCab	F31	28C	126.85	131.72
201116161242_OlE_HR_IPF0_35C	H7	iCab	F31	35C	226.95	233.45
201116161242_OlE_HR_IPF0_35C	H8	iCab	F31	35C	226.95	238.86
201116161242_OlE_HR_IPF0_35C	H10	iCab	F31	35C	238.86	244.27
201116161242_OlE_HR_IPF0_35C	H12	iCab	F31	35C	191.24	191.24
201130140738__OlE_HR_IP0_21C	H8	iCab	F31	21C	92.645	89.52
201130140738__OlE_HR_IP0_21C	H10	iCab	F31	21C	113.33	107.92
201130140738__OlE_HR_IP0_21C	H11	iCab	F31	21C	103.05	101.42
201130140738__OlE_HR_IP0_21C	H12	iCab	F31	21C	95.47	90.6
201130150129_OlE_HR_IP0_28C	H7	iCab	F31	28C	161.48	155.53
201130150129_OlE_HR_IP0_28C	H9	iCab	F31	28C	149.58	155.53
201130150129_OlE_HR_IP0_28C	H11	iCab	F31	28C	167.43	167.43
201130150129_OlE_HR_IP0_28C	H12	iCab	F31	28C	149.58	149.58
201130160513_OlE_HR_IP0_35C	H8	iCab	F31	35C	215.59	221.0
201130160513_OlE_HR_IP0_35C	H9	iCab	F31	35C	232.91	235.61
201130160513_OlE_HR_IP0_35C	H11	iCab	F31	35C	238.86	245.35
201130160513_OlE_HR_IP0_35C	H12	iCab	F31	35C	215.05	220.46
201207140225_OlE_HR_IP0_21C	H7	iCab	F31	21C	106.83	101.96
201207140225_OlE_HR_IP0_21C	H9	iCab	F31	21C	78.16	77.62
201207140225_OlE_HR_IP0_21C	H11	iCab	F31	21C	83.57	80.32
201207140225_OlE_HR_IP0_21C	H12	iCab	F31	21C	89.52	83.57
201207145616_OlE_HR_IP0_28C	H7	iCab	F31	28C	167.43	170.68
201207145616_OlE_HR_IP0_28C	H8	iCab	F31	28C	154.99	160.4
201207145616_OlE_HR_IP0_28C	H9	iCab	F31	28C	101.575	137.68
201207145616_OlE_HR_IP0_28C	H10	iCab	F31	28C	167.43	169.06
201207145616_OlE_HR_IP0_28C	H11	iCab	F31	28C	131.72	131.72
201207145616_OlE_HR_IP0_28C	H12	iCab	F31	28C	149.58	155.53
201207160211_OlE_HR_IP0_35C	H7	iCab	F31	35C	245.35	257.25
201207160211_OlE_HR_IP0_35C	H10	iCab	F31	35C	262.12	269.16
201207160211_OlE_HR_IP0_35C	H11	iCab	F31	35C	197.19	209.1
201214133044_OlE_HR_IP0_21C	H7	Cab	F74	21C	107.92	107.92
201214133044_OlE_HR_IP0_21C	H9	Cab	F74	21C	95.47	95.47
201214133044_OlE_HR_IP0_21C	H10	Cab	F74	21C	100.88	101.42
201214133044_OlE_HR_IP0_21C	H11	Cab	F74	21C	101.42	101.42
201214133044_OlE_HR_IP0_21C	H12	Cab	F74	21C	100.34	95.47
201214144020_OlE_HR_IP0_28C	H8	Cab	F74	28C	155.53	155.53
201214144020_OlE_HR_IP0_28C	H9	Cab	F74	28C	161.48	166.35
201214144020_OlE_HR_IP0_28C	H11	Cab	F74	28C	161.48	167.43
201214144020_OlE_HR_IP0_28C	H12	Cab	F74	28C	154.99	161.48
201214160351_OlE_HR_IP0_35C	H7	Cab	F74	35C	238.86	239.4
201214160351_OlE_HR_IP0_35C	H8	Cab	F74	35C	232.91	232.91
201214160351_OlE_HR_IP0_35C	H9	Cab	F74	35C	239.4	238.86
201214160351_OlE_HR_IP0_35C	H10	Cab	F74	35C	251.84	253.47
201214160351_OlE_HR_IP0_35C	H11	Cab	F74	35C	239.4	239.14
201214160351_OlE_HR_IP0_35C	H12	Cab	F74	35C	229.12	239.4
210615111430_OlE_HR_IPF2_BQ_2x_21C		Cab F75	F75	21C	113.0	113.0	90.0	H007	9698.0	21 C	90.0	CO6	23.89	v1.3(feb22)	0.0	2.0	113.0
210615111430_OlE_HR_IPF2_BQ_2x_21C		Cab F75	F75	21C	107.0	108.0	91.0	H008	9698.0	21 C	89.0	CO6	23.87	v1.3(feb22)	0.0	5124.0	107.5
210615111430_OlE_HR_IPF2_BQ_2x_21C		Cab F75	F75	21C	107.0	113.0	93.0	H010	9698.0	21 C	87.0	CO6	23.86	v1.3(feb22)	0.0	0.0	110.0
210615111430_OlE_HR_IPF2_BQ_2x_21C		Cab F75	F75	21C	107.0	107.0	94.0	H011	9698.0	21 C	86.0	CO6	23.81	v1.3(feb22)	0.0	0.0	107.0
210615111430_OlE_HR_IPF2_BQ_2x_21C		Cab F75	F75	21C	96.0	95.0	95.0	H012	9698.0	21 C	85.0	CO6	23.88	v1.3(feb22)	0.0	0.0	95.5
210615122427_OlE_HR_IPF2_BQ_2x_28C		Cab F75	F75	28C	173.0	173.0	187.0	H008	9698.0	28 C	89.0	CO6	23.85	v1.3(feb22)	0.0	0.0	173.0
210615122427_OlE_HR_IPF2_BQ_2x_28C		Cab F75	F75	28C	167.0	167.0	188.0	H009	9698.0	28 C	88.0	CO6	23.86	v1.3(feb22)	0.0	0.0	167.0
210615122427_OlE_HR_IPF2_BQ_2x_28C		Cab F75	F75	28C	179.0	179.0	189.0	H010	9698.0	28 C	87.0	CO6	23.84	v1.3(feb22)	0.0	0.0	179.0
210615122427_OlE_HR_IPF2_BQ_2x_28C		Cab F75	F75	28C	155.0	155.0	191.0	H012	9698.0	28 C	85.0	CO6	23.85	v1.3(feb22)	0.0	0.0	155.0
210615133439_OlE_HR_IPF2_BQ_2x_35C		Cab F75	F75	35C	256.0	262.0	282.0	H007	9698.0	35 C	90.0	CO6	23.82	v1.3(feb22)	0.0	0.0	259.0
210615133439_OlE_HR_IPF2_BQ_2x_35C		Cab F75	F75	35C	256.0	256.0	283.0	H008	9698.0	35 C	89.0	CO6	23.86	v1.3(feb22)	0.0	0.0	256.0
210615133439_OlE_HR_IPF2_BQ_2x_35C		Cab F75	F75	35C	250.0	257.0	284.0	H009	9698.0	35 C	88.0	CO6	23.85	v1.3(feb22)	0.0	12.0	253.5
210615133439_OlE_HR_IPF2_BQ_2x_35C		Cab F75	F75	35C	256.0	262.0	285.0	H010	9698.0	35 C	87.0	CO6	23.84	v1.3(feb22)	0.0	0.0	259.0
210615133439_OlE_HR_IPF2_BQ_2x_35C		Cab F75	F75	35C	244.0	249.0	286.0	H011	9698.0	35 C	86.0	CO6	23.84	v1.3(feb22)	0.0	5.0	246.5
210615133439_OlE_HR_IPF2_BQ_2x_35C		Cab F75	F75	35C	205.0	226.0	287.0	H012	9698.0	35 C	85.0	CO6	23.88	v1.3(feb22)	54.0	0.0	215.5
210615155454_OlE_HR_IPF2_BQ_2x_21C		Cab F75	F75	21C	95.0	95.0	378.0	H007	9698.0	21 C	90.0	CO6	23.86	v1.3(feb22)	0.0	0.0	95.0
210615155454_OlE_HR_IPF2_BQ_2x_21C		Cab F75	F75	21C	101.0	101.0	379.0	H008	9698.0	21 C	89.0	CO6	23.86	v1.3(feb22)	123.0	0.0	101.0
210615155454_OlE_HR_IPF2_BQ_2x_21C		Cab F75	F75	21C	95.0	95.0	380.0	H009	9698.0	21 C	88.0	CO6	23.85	v1.3(feb22)	0.0	2.0	95.0
210615155454_OlE_HR_IPF2_BQ_2x_21C		Cab F75	F75	21C	101.0	107.0	381.0	H010	9698.0	21 C	87.0	CO6	23.85	v1.3(feb22)	1.0	0.0	104.0
210615155454_OlE_HR_IPF2_BQ_2x_21C		Cab F75	F75	21C	96.0	95.0	382.0	H011	9698.0	21 C	86.0	CO6	23.88	v1.3(feb22)	2.0	0.0	95.5
210615155454_OlE_HR_IPF2_BQ_2x_21C		Cab F75	F75	21C	102.0	101.0	383.0	H012	9698.0	21 C	85.0	CO6	23.89	v1.3(feb22)	0.0	0.0	101.5
210615170621_OlE_HR_IPF2_BQ_2x_28C		Cab F75	F75	28C	179.0	161.0	474.0	H007	9698.0	28 C	90.0	CO6	23.86	v1.3(feb22)	54.0	2.0	170.0
210615170621_OlE_HR_IPF2_BQ_2x_28C		Cab F75	F75	28C	167.0	167.0	475.0	H008	9698.0	28 C	89.0	CO6	23.86	v1.3(feb22)	0.0	0.0	167.0
210615170621_OlE_HR_IPF2_BQ_2x_28C		Cab F75	F75	28C	161.0	162.0	476.0	H009	9698.0	28 C	88.0	CO6	23.88	v1.3(feb22)	0.0	5.0	161.5
210615170621_OlE_HR_IPF2_BQ_2x_28C		Cab F75	F75	28C	173.0	179.0	477.0	H010	9698.0	28 C	87.0	CO6	23.87	v1.3(feb22)	0.0	0.0	176.0
210615170621_OlE_HR_IPF2_BQ_2x_28C		Cab F75	F75	28C	167.0	167.0	478.0	H011	9698.0	28 C	86.0	CO6	23.84	v1.3(feb22)	0.0	0.0	167.0
210615170621_OlE_HR_IPF2_BQ_2x_28C		Cab F75	F75	28C	173.0	179.0	479.0	H012	9698.0	28 C	85.0	CO6	23.85	v1.3(feb22)	0.0	0.0	176.0
210615181717_OlE_HR_IPF2_BQ_2x_35C		Cab F75	F75	35C	233.0	238.0	570.0	H007	9698.0	35 C	90.0	CO6	23.86	v1.3(feb22)	0.0	0.0	235.5
210615181717_OlE_HR_IPF2_BQ_2x_35C		Cab F75	F75	35C	232.0	244.0	571.0	H008	9698.0	35 C	89.0	CO6	23.87	v1.3(feb22)	5.0	0.0	238.0
210615181717_OlE_HR_IPF2_BQ_2x_35C		Cab F75	F75	35C	232.0	244.0	574.0	H011	9698.0	35 C	86.0	CO6	23.83	v1.3(feb22)	0.0	0.0	238.0
210615181717_OlE_HR_IPF2_BQ_2x_35C		Cab F75	F75	35C	250.0	256.0	575.0	H012	9698.0	35 C	85.0	CO6	23.85	v1.3(feb22)	0.0	0.0	253.0
210621150357_OlE_HR_IPF2_BQ_2x_21C		Cab F75	F75	21C	95.0	89.0	667.0	H008	9698.0	21 C	89.0	CO6	23.85	v1.3(feb22)	0.0	0.0	92.0
210621150357_OlE_HR_IPF2_BQ_2x_21C		Cab F75	F75	21C	95.0	95.0	668.0	H009	9698.0	21 C	88.0	CO6	23.87	v1.3(feb22)	0.0	0.0	95.0
210621150357_OlE_HR_IPF2_BQ_2x_21C		Cab F75	F75	21C	101.0	101.0	669.0	H010	9698.0	21 C	87.0	CO6	23.86	v1.3(feb22)	0.0	0.0	101.0
210621150357_OlE_HR_IPF2_BQ_2x_21C		Cab F75	F75	21C	95.0	95.0	670.0	H011	9698.0	21 C	86.0	CO6	23.84	v1.3(feb22)	2.0	2.0	95.0
210621150357_OlE_HR_IPF2_BQ_2x_21C		Cab F75	F75	21C	95.0	95.0	671.0	H012	9698.0	21 C	85.0	CO6	23.85	v1.3(feb22)	0.0	2.0	95.0
210621161430_OlE_HR_IPF2_BQ_2x_28C		Cab F75	F75	28C	155.0	155.0	762.0	H007	9698.0	28 C	90.0	CO6	23.85	v1.3(feb22)	0.0	0.0	155.0
210621161430_OlE_HR_IPF2_BQ_2x_28C		Cab F75	F75	28C	149.0	155.0	763.0	H008	9698.0	28 C	89.0	CO6	23.86	v1.3(feb22)	2.0	0.0	152.0
210621161430_OlE_HR_IPF2_BQ_2x_28C		Cab F75	F75	28C	161.0	161.0	764.0	H009	9698.0	28 C	88.0	CO6	23.84	v1.3(feb22)	0.0	0.0	161.0
210621161430_OlE_HR_IPF2_BQ_2x_28C		Cab F75	F75	28C	161.0	161.0	765.0	H010	9698.0	28 C	87.0	CO6	23.85	v1.3(feb22)	0.0	0.0	161.0
210621161430_OlE_HR_IPF2_BQ_2x_28C		Cab F75	F75	28C	161.0	167.0	766.0	H011	9698.0	28 C	86.0	CO6	23.88	v1.3(feb22)	0.0	0.0	164.0
210621161430_OlE_HR_IPF2_BQ_2x_28C		Cab F75	F75	28C	167.0	167.0	767.0	H012	9698.0	28 C	85.0	CO6	23.86	v1.3(feb22)	0.0	0.0	167.0
210621172522_OlE_HR_IPF2_BQ_2x_35C		Cab F75	F75	35C	215.0	214.0	858.0	H007	9698.0	35 C	90.0	CO6	23.85	v1.3(feb22)	0.0	0.0	214.5
210621172522_OlE_HR_IPF2_BQ_2x_35C		Cab F75	F75	35C	215.0	221.0	859.0	H008	9698.0	35 C	89.0	CO6	23.86	v1.3(feb22)	0.0	0.0	218.0
210621172522_OlE_HR_IPF2_BQ_2x_35C		Cab F75	F75	35C	244.0	239.0	860.0	H009	9698.0	35 C	88.0	CO6	23.85	v1.3(feb22)	0.0	0.0	241.5
210621172522_OlE_HR_IPF2_BQ_2x_35C		Cab F75	F75	35C	221.0	227.0	861.0	H010	9698.0	35 C	87.0	CO6	23.88	v1.3(feb22)	5.0	0.0	224.0
210621172522_OlE_HR_IPF2_BQ_2x_35C		Cab F75	F75	35C	239.0	245.0	862.0	H011	9698.0	35 C	86.0	CO6	23.86	v1.3(feb22)	0.0	0.0	242.0
210621172522_OlE_HR_IPF2_BQ_2x_35C		Cab F75	F75	35C	232.0	229.0	863.0	H012	9698.0	35 C	85.0	CO6	23.84	v1.3(feb22)	0.0	54.0	230.5
210622132325_OlE_HR_IPF2_BQ_2x_21C		Cab F75	F75	21C	101.0	101.0	954.0	H007	9698.0	21 C	90.0	CO6	23.86	v1.3(feb22)	0.0	0.0	101.0
210622132325_OlE_HR_IPF2_BQ_2x_21C		Cab F75	F75	21C	101.0	101.0	955.0	H008	9698.0	21 C	89.0	CO6	23.87	v1.3(feb22)	0.0	0.0	101.0
210622132325_OlE_HR_IPF2_BQ_2x_21C		Cab F75	F75	21C	101.0	101.0	956.0	H009	9698.0	21 C	88.0	CO6	23.88	v1.3(feb22)	0.0	2.0	101.0
210622132325_OlE_HR_IPF2_BQ_2x_21C		Cab F75	F75	21C	107.0	107.0	958.0	H011	9698.0	21 C	86.0	CO6	23.86	v1.3(feb22)	0.0	0.0	107.0
210622132325_OlE_HR_IPF2_BQ_2x_21C		Cab F75	F75	21C	101.0	101.0	959.0	H012	9698.0	21 C	85.0	CO6	23.85	v1.3(feb22)	2.0	2.0	101.0
210622143429_OlE_HR_IPF2_BQ_2x_28C		Cab F75	F75	28C	167.0	167.0	1050.0	H007	9698.0	28 C	90.0	CO6	23.85	v1.3(feb22)	12.0	0.0	167.0
210622143429_OlE_HR_IPF2_BQ_2x_28C		Cab F75	F75	28C	173.0	173.0	1051.0	H008	9698.0	28 C	89.0	CO6	23.85	v1.3(feb22)	0.0	0.0	173.0
210622143429_OlE_HR_IPF2_BQ_2x_28C		Cab F75	F75	28C	167.0	173.0	1052.0	H009	9698.0	28 C	88.0	CO6	23.87	v1.3(feb22)	0.0	1.0	170.0
210622143429_OlE_HR_IPF2_BQ_2x_28C		Cab F75	F75	28C	167.0	167.0	1053.0	H010	9698.0	28 C	87.0	CO6	23.86	v1.3(feb22)	0.0	0.0	167.0
210622143429_OlE_HR_IPF2_BQ_2x_28C		Cab F75	F75	28C	179.0	179.0	1054.0	H011	9698.0	28 C	86.0	CO6	23.83	v1.3(feb22)	12.0	0.0	179.0
210622143429_OlE_HR_IPF2_BQ_2x_28C		Cab F75	F75	28C	167.0	167.0	1055.0	H012	9698.0	28 C	85.0	CO6	23.87	v1.3(feb22)	0.0	0.0	167.0
210622154707_OlE_HR_IPF2_BQ_2x_35C		Cab F75	F75	35C	239.0	239.0	1146.0	H007	9698.0	35 C	90.0	CO6	23.86	v1.3(feb22)	0.0	0.0	239.0
210622154707_OlE_HR_IPF2_BQ_2x_35C		Cab F75	F75	35C	256.0	256.0	1147.0	H008	9698.0	35 C	89.0	CO6	23.84	v1.3(feb22)	0.0	0.0	256.0
210622154707_OlE_HR_IPF2_BQ_2x_35C		Cab F75	F75	35C	245.0	250.0	1148.0	H009	9698.0	35 C	88.0	CO6	23.88	v1.3(feb22)	0.0	0.0	247.5
210622154707_OlE_HR_IPF2_BQ_2x_35C		Cab F75	F75	35C	238.0	245.0	1149.0	H010	9698.0	35 C	87.0	CO6	23.83	v1.3(feb22)	0.0	0.0	241.5
210622154707_OlE_HR_IPF2_BQ_2x_35C		Cab F75	F75	35C	250.0	256.0	1150.0	H011	9698.0	35 C	86.0	CO6	23.84	v1.3(feb22)	0.0	0.0	253.0
210622154707_OlE_HR_IPF2_BQ_2x_35C		Cab F75	F75	35C	238.0	241.0	1151.0	H012	9698.0	35 C	85.0	CO6	23.84	v1.3(feb22)	0.0	5124.0	239.5
210712140158_OlE_HR_IPF2_2x_BQ_21C		Cab F75	F75	21C	100.0	100.0	1242.0	H007	9698.0	21 C	90.0	CO6	25.1	v1.3(feb22)	0.0	0.0	100.0
210712140158_OlE_HR_IPF2_2x_BQ_21C		Cab F75	F75	21C	94.0	94.0	1244.0	H009	9698.0	21 C	88.0	CO6	25.1	v1.3(feb22)	0.0	2.0	94.0
210712140158_OlE_HR_IPF2_2x_BQ_21C		Cab F75	F75	21C	107.0	107.0	1246.0	H011	9698.0	21 C	86.0	CO6	25.1	v1.3(feb22)	0.0	0.0	107.0
210712140158_OlE_HR_IPF2_2x_BQ_21C		Cab F75	F75	21C	100.0	94.0	1247.0	H012	9698.0	21 C	85.0	CO6	25.1	v1.3(feb22)	0.0	2.0	97.0
210712155028_OlE_HR_IPF2_2x_BQ_28C		Cab F75	F75	28C	163.0	163.0	1338.0	H007	9698.0	28 C	90.0	CO6	25.08	v1.3(feb22)	0.0	124.0	163.0
210712155028_OlE_HR_IPF2_2x_BQ_28C		Cab F75	F75	28C	157.0	157.0	1340.0	H009	9698.0	28 C	88.0	CO6	25.1	v1.3(feb22)	0.0	0.0	157.0
210712155028_OlE_HR_IPF2_2x_BQ_28C		Cab F75	F75	28C	176.0	182.0	1341.0	H010	9698.0	28 C	87.0	CO6	25.09	v1.3(feb22)	0.0	0.0	179.0
210712155028_OlE_HR_IPF2_2x_BQ_28C		Cab F75	F75	28C	157.0	157.0	1343.0	H012	9698.0	28 C	85.0	CO6	25.08	v1.3(feb22)	0.0	0.0	157.0
210712170032_OlE_HR_IPF2_2x_BQ_35C		Cab F75	F75	35C	232.0	238.0	1434.0	H007	9698.0	35 C	90.0	CO6	25.1	v1.3(feb22)	0.0	124.0	235.0
210712170032_OlE_HR_IPF2_2x_BQ_35C		Cab F75	F75	35C	226.0	232.0	1436.0	H009	9698.0	35 C	88.0	CO6	25.09	v1.3(feb22)	12.0	0.0	229.0
210712170032_OlE_HR_IPF2_2x_BQ_35C		Cab F75	F75	35C	257.0	263.0	1437.0	H010	9698.0	35 C	87.0	CO6	25.07	v1.3(feb22)	0.0	0.0	260.0
210712170032_OlE_HR_IPF2_2x_BQ_35C		Cab F75	F75	35C	251.0	257.0	1438.0	H011	9698.0	35 C	86.0	CO6	25.08	v1.3(feb22)	0.0	0.0	254.0
210712170032_OlE_HR_IPF2_2x_BQ_35C		Cab F75	F75	35C	232.0	238.0	1439.0	H012	9698.0	35 C	85.0	CO6	25.1	v1.3(feb22)	0.0	0.0	235.0
210713124648_OlE_HR_IPF2_2x_BQ_21C		Cab F75	F75	21C	113.0	82.0	1503.0	H007	9698.0	21 C	69.0	CO6	25.08	v1.3(feb22)	2.0	1234.0	97.5
210713124648_OlE_HR_IPF2_2x_BQ_21C		Cab F75	F75	21C	100.0	94.0	1504.0	H008	9698.0	21 C	68.0	CO6	25.1	v1.3(feb22)	0.0	12.0	97.0
210713124648_OlE_HR_IPF2_2x_BQ_21C		Cab F75	F75	21C	100.0	100.0	1505.0	H009	9698.0	21 C	67.0	CO6	25.08	v1.3(feb22)	0.0	0.0	100.0
210713124648_OlE_HR_IPF2_2x_BQ_21C		Cab F75	F75	21C	100.0	100.0	1506.0	H010	9698.0	21 C	66.0	CO6	25.1	v1.3(feb22)	0.0	0.0	100.0
210713124648_OlE_HR_IPF2_2x_BQ_21C		Cab F75	F75	21C	107.0	107.0	1507.0	H011	9698.0	21 C	65.0	CO6	25.1	v1.3(feb22)	0.0	0.0	107.0
210713124648_OlE_HR_IPF2_2x_BQ_21C		Cab F75	F75	21C	100.0	100.0	1508.0	H012	9698.0	21 C	64.0	CO6	25.08	v1.3(feb22)	0.0	0.0	100.0
210713135053_OlE_HR_IPF2_2x_BQ_28C		Cab F75	F75	28C	176.0	182.0	1572.0	H007	9698.0	28 C	69.0	CO6	25.1	v1.3(feb22)	0.0	0.0	179.0
210713135053_OlE_HR_IPF2_2x_BQ_28C		Cab F75	F75	28C	163.0	157.0	1574.0	H009	9698.0	28 C	67.0	CO6	25.09	v1.3(feb22)	0.0	0.0	160.0
210713135053_OlE_HR_IPF2_2x_BQ_28C		Cab F75	F75	28C	169.0	175.0	1576.0	H011	9698.0	28 C	65.0	CO6	25.09	v1.3(feb22)	0.0	12.0	172.0
210713135053_OlE_HR_IPF2_2x_BQ_28C		Cab F75	F75	28C	176.0	169.0	1577.0	H012	9698.0	28 C	64.0	CO6	25.1	v1.3(feb22)	0.0	0.0	172.5
210713145628_OlE_HR_IPF2_2x_BQ_35C		Cab F75	F75	35C	251.0	257.0	1641.0	H007	9698.0	35 C	69.0	CO6	25.08	v1.3(feb22)	0.0	0.0	254.0
210713145628_OlE_HR_IPF2_2x_BQ_35C		Cab F75	F75	35C	218.0	232.0	1642.0	H008	9698.0	35 C	68.0	CO6	25.08	v1.3(feb22)	5.0	0.0	225.0
210713145628_OlE_HR_IPF2_2x_BQ_35C		Cab F75	F75	35C	226.0	232.0	1643.0	H009	9698.0	35 C	67.0	CO6	25.07	v1.3(feb22)	0.0	0.0	229.0
210713145628_OlE_HR_IPF2_2x_BQ_35C		Cab F75	F75	35C	238.0	244.0	1644.0	H010	9698.0	35 C	66.0	CO6	25.05	v1.3(feb22)	0.0	14.0	241.0
210713145628_OlE_HR_IPF2_2x_BQ_35C		Cab F75	F75	35C	244.0	256.0	1645.0	H011	9698.0	35 C	65.0	CO6	25.07	v1.3(feb22)	1.0	0.0	250.0
210719155352_OlE_HR_IPF2_2x_BQ_21C		Cab F75	F75	21C	100.0	100.0	1737.0	H007	9698.0	21 C	90.0	CO6	25.09	v1.3(feb22)	0.0	0.0	100.0
210719155352_OlE_HR_IPF2_2x_BQ_21C		Cab F75	F75	21C	107.0	107.0	1739.0	H009	9698.0	21 C	88.0	CO6	25.07	v1.3(feb22)	124.0	0.0	107.0
210719155352_OlE_HR_IPF2_2x_BQ_21C		Cab F75	F75	21C	100.0	100.0	1740.0	H010	9698.0	21 C	87.0	CO6	25.04	v1.3(feb22)	0.0	0.0	100.0
210719155352_OlE_HR_IPF2_2x_BQ_21C		Cab F75	F75	21C	107.0	144.0	1742.0	H012	9698.0	21 C	85.0	CO6	25.09	v1.3(feb22)	1.0	123.0	125.5
210719170353_OlE_HR_IPF2_2x_BQ_28C		Cab F75	F75	28C	163.0	169.0	1833.0	H007	9698.0	28 C	90.0	CO6	25.01	v1.3(feb22)	0.0	0.0	166.0
210719170353_OlE_HR_IPF2_2x_BQ_28C		Cab F75	F75	28C	169.0	169.0	1834.0	H008	9698.0	28 C	89.0	CO6	25.07	v1.3(feb22)	0.0	0.0	169.0
210719170353_OlE_HR_IPF2_2x_BQ_28C		Cab F75	F75	28C	175.0	181.0	1835.0	H009	9698.0	28 C	88.0	CO6	25.04	v1.3(feb22)	0.0	0.0	178.0
210719170353_OlE_HR_IPF2_2x_BQ_28C		Cab F75	F75	28C	157.0	163.0	1836.0	H010	9698.0	28 C	87.0	CO6	25.04	v1.3(feb22)	0.0	0.0	160.0
210719170353_OlE_HR_IPF2_2x_BQ_28C		Cab F75	F75	28C	169.0	175.0	1837.0	H011	9698.0	28 C	86.0	CO6	25.08	v1.3(feb22)	0.0	0.0	172.0
210719170353_OlE_HR_IPF2_2x_BQ_28C		Cab F75	F75	28C	169.0	175.0	1838.0	H012	9698.0	28 C	85.0	CO6	25.08	v1.3(feb22)	12.0	0.0	172.0
210719181906_OlE_HR_IPF2_2x_BQ_35C		Cab F75	F75	35C	232.0	232.0	1929.0	H007	9698.0	35 C	90.0	CO6	25.07	v1.3(feb22)	0.0	0.0	232.0
210719181906_OlE_HR_IPF2_2x_BQ_35C		Cab F75	F75	35C	232.0	238.0	1930.0	H008	9698.0	35 C	89.0	CO6	25.06	v1.3(feb22)	0.0	0.0	235.0
210719181906_OlE_HR_IPF2_2x_BQ_35C		Cab F75	F75	35C	251.0	250.0	1931.0	H009	9698.0	35 C	88.0	CO6	25.07	v1.3(feb22)	0.0	0.0	250.5
210719181906_OlE_HR_IPF2_2x_BQ_35C		Cab F75	F75	35C	219.0	226.0	1932.0	H010	9698.0	35 C	87.0	CO6	25.04	v1.3(feb22)	0.0	0.0	222.5
210719181906_OlE_HR_IPF2_2x_BQ_35C		Cab F75	F75	35C	238.0	244.0	1933.0	H011	9698.0	35 C	86.0	CO6	25.09	v1.3(feb22)	0.0	0.0	241.0
210719181906_OlE_HR_IPF2_2x_BQ_35C		Cab F75	F75	35C	238.0	238.0	1934.0	H012	9698.0	35 C	85.0	CO6	25.03	v1.3(feb22)	0.0	0.0	238.0
210720134711_OlE_HR_IPF2_2x_BQ_21C		Cab F75	F75	21C	100.0	100.0	2026.0	H008	9698.0	21 C	89.0	CO6	25.07	v1.3(feb22)	0.0	0.0	100.0
210720134711_OlE_HR_IPF2_2x_BQ_21C		Cab F75	F75	21C	100.0	100.0	2027.0	H009	9698.0	21 C	88.0	CO6	25.05	v1.3(feb22)	2.0	12.0	100.0
210720134711_OlE_HR_IPF2_2x_BQ_21C		Cab F75	F75	21C	100.0	100.0	2028.0	H010	9698.0	21 C	87.0	CO6	25.1	v1.3(feb22)	2.0	2.0	100.0
210720134711_OlE_HR_IPF2_2x_BQ_21C		Cab F75	F75	21C	94.0	100.0	2030.0	H012	9698.0	21 C	85.0	CO6	25.1	v1.3(feb22)	0.0	12.0	97.0
210720145812_OlE_HR_IPF2_2x_BQ_28C		Cab F75	F75	28C	163.0	169.0	2121.0	H007	9698.0	28 C	90.0	CO6	25.07	v1.3(feb22)	0.0	0.0	166.0
210720145812_OlE_HR_IPF2_2x_BQ_28C		Cab F75	F75	28C	169.0	169.0	2122.0	H008	9698.0	28 C	89.0	CO6	25.05	v1.3(feb22)	0.0	0.0	169.0
210720145812_OlE_HR_IPF2_2x_BQ_28C		Cab F75	F75	28C	169.0	169.0	2123.0	H009	9698.0	28 C	88.0	CO6	25.07	v1.3(feb22)	0.0	0.0	169.0
210720145812_OlE_HR_IPF2_2x_BQ_28C		Cab F75	F75	28C	163.0	169.0	2124.0	H010	9698.0	28 C	87.0	CO6	25.06	v1.3(feb22)	0.0	0.0	166.0
210720145812_OlE_HR_IPF2_2x_BQ_28C		Cab F75	F75	28C	163.0	163.0	2126.0	H012	9698.0	28 C	85.0	CO6	25.04	v1.3(feb22)	0.0	5.0	163.0
210720160943_OlE_HR_IPF2_2x_BQ_35C		Cab F75	F75	35C	226.0	232.0	2217.0	H007	9698.0	35 C	90.0	CO6	25.07	v1.3(feb22)	0.0	0.0	229.0
210720160943_OlE_HR_IPF2_2x_BQ_35C		Cab F75	F75	35C	237.0	251.0	2218.0	H008	9698.0	35 C	89.0	CO6	25.05	v1.3(feb22)	5.0	0.0	244.0
210720160943_OlE_HR_IPF2_2x_BQ_35C		Cab F75	F75	35C	244.0	251.0	2219.0	H009	9698.0	35 C	88.0	CO6	25.05	v1.3(feb22)	0.0	0.0	247.5
210720160943_OlE_HR_IPF2_2x_BQ_35C		Cab F75	F75	35C	244.0	244.0	2220.0	H010	9698.0	35 C	87.0	CO6	25.04	v1.3(feb22)	0.0	0.0	244.0
210720160943_OlE_HR_IPF2_2x_BQ_35C		Cab F75	F75	35C	250.0	251.0	2221.0	H011	9698.0	35 C	86.0	CO6	25.05	v1.3(feb22)	5.0	0.0	250.5
210720160943_OlE_HR_IPF2_2x_BQ_35C		Cab F75	F75	35C	238.0	238.0	2222.0	H012	9698.0	35 C	85.0	CO6	25.07	v1.3(feb22)	0.0	0.0	238.0
210521141146_OlE_HR_IPF2_BQ_2x_21C		Cab F75	F75	21C	98.0	98.0	2257.0	H007	9698.0	21 C	40.0	CO6	24.58	v1.3(feb22)	0.0	0.0	98.0
210521141146_OlE_HR_IPF2_BQ_2x_21C		Cab F75	F75	21C	99.0	99.0	2258.0	H008	9698.0	21 C	39.0	CO6	24.73	v1.3(feb22)	2.0	0.0	99.0
210521141146_OlE_HR_IPF2_BQ_2x_21C		Cab F75	F75	21C	110.0	111.0	2259.0	H009	9698.0	21 C	38.0	CO6	24.53	v1.3(feb22)	0.0	123.0	110.5
210521141146_OlE_HR_IPF2_BQ_2x_21C		Cab F75	F75	21C	98.0	98.0	2260.0	H010	9698.0	21 C	37.0	CO6	24.53	v1.3(feb22)	2.0	2.0	98.0
210521141146_OlE_HR_IPF2_BQ_2x_21C		Cab F75	F75	21C	99.0	98.0	2261.0	H011	9698.0	21 C	36.0	CO6	24.67	v1.3(feb22)	2.0	0.0	98.5
210521141146_OlE_HR_IPF2_BQ_2x_21C		Cab F75	F75	21C	98.0	98.0	2262.0	H012	9698.0	21 C	35.0	CO6	24.58	v1.3(feb22)	0.0	0.0	98.0
210521150850_OlE_HR_IPF2_BQ_2x_28C		Cab F75	F75	28C	154.0	154.0	2297.0	H007	9698.0	28 C	40.0	CO6	24.69	v1.3(feb22)	0.0	0.0	154.0
210521150850_OlE_HR_IPF2_BQ_2x_28C		Cab F75	F75	28C	156.0	154.0	2298.0	H008	9698.0	28 C	39.0	CO6	24.61	v1.3(feb22)	5.0	0.0	155.0
210521150850_OlE_HR_IPF2_BQ_2x_28C		Cab F75	F75	28C	172.0	172.0	2299.0	H009	9698.0	28 C	38.0	CO6	24.54	v1.3(feb22)	0.0	0.0	172.0
210521150850_OlE_HR_IPF2_BQ_2x_28C		Cab F75	F75	28C	160.0	154.0	2300.0	H010	9698.0	28 C	37.0	CO6	24.6	v1.3(feb22)	0.0	0.0	157.0
210521150850_OlE_HR_IPF2_BQ_2x_28C		Cab F75	F75	28C	153.0	154.0	2301.0	H011	9698.0	28 C	36.0	CO6	24.53	v1.3(feb22)	0.0	0.0	153.5
210521150850_OlE_HR_IPF2_BQ_2x_28C		Cab F75	F75	28C	154.0	153.0	2302.0	H012	9698.0	28 C	35.0	CO6	24.57	v1.3(feb22)	0.0	0.0	153.5
210521160828_OlE_HR_IPF2_BQ_2x_35C		Cab F75	F75	35C	214.0	215.0	2337.0	H007	9698.0	35 C	40.0	CO6	24.6	v1.3(feb22)	54.0	0.0	214.5
210521160828_OlE_HR_IPF2_BQ_2x_35C		Cab F75	F75	35C	215.0	215.0	2338.0	H008	9698.0	35 C	39.0	CO6	24.6	v1.3(feb22)	0.0	0.0	215.0
210521160828_OlE_HR_IPF2_BQ_2x_35C		Cab F75	F75	35C	234.0	240.0	2339.0	H009	9698.0	35 C	38.0	CO6	24.6	v1.3(feb22)	0.0	0.0	237.0
210521160828_OlE_HR_IPF2_BQ_2x_35C		Cab F75	F75	35C	216.0	221.0	2340.0	H010	9698.0	35 C	37.0	CO6	24.64	v1.3(feb22)	0.0	0.0	218.5
210521160828_OlE_HR_IPF2_BQ_2x_35C		Cab F75	F75	35C	222.0	221.0	2342.0	H012	9698.0	35 C	35.0	CO6	24.67	v1.3(feb22)	0.0	0.0	221.5
210726113107_OlE_HR_IPF2_2x_BQ_21C		Cab F75	F75	21C	107.0	113.0	2433.0	H007	9698.0	21 C	90.0	CO6	25.08	v1.3(feb22)	0.0	0.0	110.0
210726113107_OlE_HR_IPF2_2x_BQ_21C		Cab F75	F75	21C	106.0	107.0	2434.0	H008	9698.0	21 C	89.0	CO6	25.04	v1.3(feb22)	0.0	0.0	106.5
210726113107_OlE_HR_IPF2_2x_BQ_21C		Cab F75	F75	21C	94.0	94.0	2436.0	H010	9698.0	21 C	87.0	CO6	25.06	v1.3(feb22)	2.0	0.0	94.0
210726113107_OlE_HR_IPF2_2x_BQ_21C		Cab F75	F75	21C	108.0	113.0	2438.0	H012	9698.0	21 C	85.0	CO6	25.07	v1.3(feb22)	5.0	0.0	110.5
210726124049_OlE_HR_IPF2_2x_BQ_28C		Cab F75	F75	28C	182.0	182.0	2529.0	H007	9698.0	28 C	90.0	CO6	25.04	v1.3(feb22)	0.0	0.0	182.0
210726124049_OlE_HR_IPF2_2x_BQ_28C		Cab F75	F75	28C	175.0	175.0	2530.0	H008	9698.0	28 C	89.0	CO6	25.04	v1.3(feb22)	0.0	0.0	175.0
210726124049_OlE_HR_IPF2_2x_BQ_28C		Cab F75	F75	28C	175.0	175.0	2531.0	H009	9698.0	28 C	88.0	CO6	25.05	v1.3(feb22)	0.0	0.0	175.0
210726124049_OlE_HR_IPF2_2x_BQ_28C		Cab F75	F75	28C	156.0	163.0	2532.0	H010	9698.0	28 C	87.0	CO6	25.03	v1.3(feb22)	0.0	0.0	159.5
210726124049_OlE_HR_IPF2_2x_BQ_28C		Cab F75	F75	28C	163.0	163.0	2533.0	H011	9698.0	28 C	86.0	CO6	25.09	v1.3(feb22)	0.0	0.0	163.0
210726124049_OlE_HR_IPF2_2x_BQ_28C		Cab F75	F75	28C	176.0	182.0	2534.0	H012	9698.0	28 C	85.0	CO6	25.08	v1.3(feb22)	0.0	0.0	179.0
210726135057_OlE_HR_IPF2_2x_BQ_35C		Cab F75	F75	35C	248.0	245.0	2625.0	H007	9698.0	35 C	90.0	CO6	25.04	v1.3(feb22)	54.0	0.0	246.5
210726135057_OlE_HR_IPF2_2x_BQ_35C		Cab F75	F75	35C	251.0	257.0	2626.0	H008	9698.0	35 C	89.0	CO6	25.06	v1.3(feb22)	0.0	0.0	254.0
210726135057_OlE_HR_IPF2_2x_BQ_35C		Cab F75	F75	35C	251.0	255.0	2627.0	H009	9698.0	35 C	88.0	CO6	25.09	v1.3(feb22)	0.0	5.0	253.0
210726135057_OlE_HR_IPF2_2x_BQ_35C		Cab F75	F75	35C	244.0	245.0	2628.0	H010	9698.0	35 C	87.0	CO6	25.04	v1.3(feb22)	4.0	0.0	244.5
210726135057_OlE_HR_IPF2_2x_BQ_35C		Cab F75	F75	35C	226.0	238.0	2629.0	H011	9698.0	35 C	86.0	CO6	25.07	v1.3(feb22)	0.0	0.0	232.0
210726135057_OlE_HR_IPF2_2x_BQ_35C		Cab F75	F75	35C	244.0	244.0	2630.0	H012	9698.0	35 C	85.0	CO6	25.07	v1.3(feb22)	1.0	0.0	244.0
210726155746_OlE_HR_IPF2_2x_BQ_21C		Cab F75	F75	21C	100.0	100.0	2709.0	H007	9698.0	21 C	84.0	CO6	25.06	v1.3(feb22)	0.0	2.0	100.0
210726155746_OlE_HR_IPF2_2x_BQ_21C		Cab F75	F75	21C	107.0	107.0	2710.0	H008	9698.0	21 C	83.0	CO6	25.06	v1.3(feb22)	2.0	0.0	107.0
210726155746_OlE_HR_IPF2_2x_BQ_21C		Cab F75	F75	21C	97.0	94.0	2711.0	H009	9698.0	21 C	82.0	CO6	25.07	v1.3(feb22)	2.0	1.0	95.5
210726155746_OlE_HR_IPF2_2x_BQ_21C		Cab F75	F75	21C	100.0	100.0	2712.0	H010	9698.0	21 C	81.0	CO6	25.06	v1.3(feb22)	0.0	0.0	100.0
210726155746_OlE_HR_IPF2_2x_BQ_21C		Cab F75	F75	21C	94.0	94.0	2713.0	H011	9698.0	21 C	80.0	CO6	25.07	v1.3(feb22)	0.0	0.0	94.0
210726155746_OlE_HR_IPF2_2x_BQ_21C		Cab F75	F75	21C	106.0	107.0	2714.0	H012	9698.0	21 C	79.0	CO6	25.04	v1.3(feb22)	0.0	0.0	106.5
210726170513_OlE_HR_IPF2_2x_BQ_28C		Cab F75	F75	28C	163.0	169.0	2793.0	H007	9698.0	28 C	84.0	CO6	25.09	v1.3(feb22)	0.0	0.0	166.0
210726170513_OlE_HR_IPF2_2x_BQ_28C		Cab F75	F75	28C	175.0	169.0	2794.0	H008	9698.0	28 C	83.0	CO6	25.07	v1.3(feb22)	0.0	0.0	172.0
210726170513_OlE_HR_IPF2_2x_BQ_28C		Cab F75	F75	28C	163.0	163.0	2795.0	H009	9698.0	28 C	82.0	CO6	25.04	v1.3(feb22)	0.0	0.0	163.0
210726170513_OlE_HR_IPF2_2x_BQ_28C		Cab F75	F75	28C	169.0	169.0	2796.0	H010	9698.0	28 C	81.0	CO6	25.06	v1.3(feb22)	0.0	0.0	169.0
210726170513_OlE_HR_IPF2_2x_BQ_28C		Cab F75	F75	28C	156.0	152.0	2797.0	H011	9698.0	28 C	80.0	CO6	25.03	v1.3(feb22)	0.0	5.0	154.0
210726170513_OlE_HR_IPF2_2x_BQ_28C		Cab F75	F75	28C	175.0	175.0	2798.0	H012	9698.0	28 C	79.0	CO6	25.04	v1.3(feb22)	0.0	0.0	175.0
210726181433_OlE_HR_IPF2_2x_BQ_35C		Cab F75	F75	35C	232.0	238.0	2877.0	H007	9698.0	35 C	84.0	CO6	25.04	v1.3(feb22)	0.0	0.0	235.0
210726181433_OlE_HR_IPF2_2x_BQ_35C		Cab F75	F75	35C	244.0	250.0	2878.0	H008	9698.0	35 C	83.0	CO6	25.07	v1.3(feb22)	0.0	0.0	247.0
210726181433_OlE_HR_IPF2_2x_BQ_35C		Cab F75	F75	35C	238.0	238.0	2879.0	H009	9698.0	35 C	82.0	CO6	25.07	v1.3(feb22)	0.0	0.0	238.0
210726181433_OlE_HR_IPF2_2x_BQ_35C		Cab F75	F75	35C	251.0	257.0	2880.0	H010	9698.0	35 C	81.0	CO6	25.08	v1.3(feb22)	0.0	0.0	254.0
210726181433_OlE_HR_IPF2_2x_BQ_35C		Cab F75	F75	35C	226.0	232.0	2881.0	H011	9698.0	35 C	80.0	CO6	25.08	v1.3(feb22)	0.0	0.0	229.0
210726181433_OlE_HR_IPF2_2x_BQ_35C		Cab F75	F75	35C	251.0	251.0	2882.0	H012	9698.0	35 C	79.0	CO6	25.07	v1.3(feb22)	0.0	0.0	251.0
210727134849_OlE_HR_IPF2_2x_BQ_21C		Cab F75	F75	21C	94.0	94.0	2975.0	H009	9698.0	21 C	88.0	CO6	25.02	v1.3(feb22)	2.0	2.0	94.0
210727134849_OlE_HR_IPF2_2x_BQ_21C		Cab F75	F75	21C	94.0	94.0	2977.0	H011	9698.0	21 C	86.0	CO6	25.04	v1.3(feb22)	0.0	0.0	94.0
210727134849_OlE_HR_IPF2_2x_BQ_21C		Cab F75	F75	21C	94.0	94.0	2978.0	H012	9698.0	21 C	85.0	CO6	25.1	v1.3(feb22)	2.0	0.0	94.0
210727145924_OlE_HR_IPF2_2x_BQ_28C		Cab F75	F75	28C	163.0	163.0	3069.0	H007	9698.0	28 C	90.0	CO6	25.07	v1.3(feb22)	1.0	0.0	163.0
210727145924_OlE_HR_IPF2_2x_BQ_28C		Cab F75	F75	28C	150.0	155.0	3070.0	H008	9698.0	28 C	89.0	CO6	25.04	v1.3(feb22)	0.0	5.0	152.5
210727145924_OlE_HR_IPF2_2x_BQ_28C		Cab F75	F75	28C	157.0	163.0	3071.0	H009	9698.0	28 C	88.0	CO6	25.08	v1.3(feb22)	0.0	0.0	160.0
210727145924_OlE_HR_IPF2_2x_BQ_28C		Cab F75	F75	28C	169.0	169.0	3072.0	H010	9698.0	28 C	87.0	CO6	25.04	v1.3(feb22)	0.0	0.0	169.0
210727145924_OlE_HR_IPF2_2x_BQ_28C		Cab F75	F75	28C	163.0	163.0	3073.0	H011	9698.0	28 C	86.0	CO6	25.01	v1.3(feb22)	0.0	0.0	163.0
210727145924_OlE_HR_IPF2_2x_BQ_28C		Cab F75	F75	28C	157.0	163.0	3074.0	H012	9698.0	28 C	85.0	CO6	25.04	v1.3(feb22)	0.0	0.0	160.0
210727161310_OlE_HR_IPF2_2x_BQ_35C		Cab F75	F75	35C	232.0	238.0	3165.0	H007	9698.0	35 C	90.0	CO6	25.05	v1.3(feb22)	0.0	0.0	235.0
210727161310_OlE_HR_IPF2_2x_BQ_35C		Cab F75	F75	35C	226.0	232.0	3166.0	H008	9698.0	35 C	89.0	CO6	25.1	v1.3(feb22)	0.0	1.0	229.0
210727161310_OlE_HR_IPF2_2x_BQ_35C		Cab F75	F75	35C	238.0	238.0	3167.0	H009	9698.0	35 C	88.0	CO6	25.09	v1.3(feb22)	0.0	0.0	238.0
210727161310_OlE_HR_IPF2_2x_BQ_35C		Cab F75	F75	35C	251.0	251.0	3168.0	H010	9698.0	35 C	87.0	CO6	25.07	v1.3(feb22)	0.0	0.0	251.0
210727161310_OlE_HR_IPF2_2x_BQ_35C		Cab F75	F75	35C	232.0	232.0	3169.0	H011	9698.0	35 C	86.0	CO6	25.04	v1.3(feb22)	0.0	0.0	232.0
210727161310_OlE_HR_IPF2_2x_BQ_35C		Cab F75	F75	35C	232.0	238.0	3170.0	H012	9698.0	35 C	85.0	CO6	25.07	v1.3(feb22)	0.0	0.0	235.0
210823131649_OlE_HR_IPF2_2x_BQ_21C		Cab F75	F75	21C	106.0	102.0	3261.0	H007	9698.0	21 C	90.0	CO6	25.03	v1.3(feb22)	0.0	5.0	104.0
210823131649_OlE_HR_IPF2_2x_BQ_21C		Cab F75	F75	21C	106.0	113.0	3262.0	H008	9698.0	21 C	89.0	CO6	25.05	v1.3(feb22)	2.0	0.0	109.5
210823131649_OlE_HR_IPF2_2x_BQ_21C		Cab F75	F75	21C	106.0	100.0	3264.0	H010	9698.0	21 C	87.0	CO6	24.99	v1.3(feb22)	2.0	1234.0	103.0
210823131649_OlE_HR_IPF2_2x_BQ_21C		Cab F75	F75	21C	107.0	106.0	3265.0	H011	9698.0	21 C	86.0	CO6	25.06	v1.3(feb22)	2.0	0.0	106.5
210823131649_OlE_HR_IPF2_2x_BQ_21C		Cab F75	F75	21C	107.0	106.0	3266.0	H012	9698.0	21 C	85.0	CO6	25.06	v1.3(feb22)	0.0	0.0	106.5
210823142646_OlE_HR_IPF2_2x_BQ_28C		Cab F75	F75	28C	176.0	182.0	3357.0	H007	9698.0	28 C	90.0	CO6	25.09	v1.3(feb22)	0.0	1.0	179.0
210823142646_OlE_HR_IPF2_2x_BQ_28C		Cab F75	F75	28C	175.0	176.0	3358.0	H008	9698.0	28 C	89.0	CO6	25.06	v1.3(feb22)	0.0	0.0	175.5
210823142646_OlE_HR_IPF2_2x_BQ_28C		Cab F75	F75	28C	169.0	172.0	3359.0	H009	9698.0	28 C	88.0	CO6	25.08	v1.3(feb22)	0.0	5.0	170.5
210823142646_OlE_HR_IPF2_2x_BQ_28C		Cab F75	F75	28C	169.0	175.0	3360.0	H010	9698.0	28 C	87.0	CO6	25.07	v1.3(feb22)	0.0	0.0	172.0
210823142646_OlE_HR_IPF2_2x_BQ_28C		Cab F75	F75	28C	176.0	175.0	3361.0	H011	9698.0	28 C	86.0	CO6	25.09	v1.3(feb22)	0.0	0.0	175.5
210823142646_OlE_HR_IPF2_2x_BQ_28C		Cab F75	F75	28C	163.0	163.0	3362.0	H012	9698.0	28 C	85.0	CO6	25.08	v1.3(feb22)	0.0	0.0	163.0
210823153835_OlE_HR_IPF2_2x_BQ_35C		Cab F75	F75	35C	251.0	254.0	3453.0	H007	9698.0	35 C	90.0	CO6	25.07	v1.3(feb22)	1.0	5.0	252.5
210823153835_OlE_HR_IPF2_2x_BQ_35C		Cab F75	F75	35C	244.0	251.0	3454.0	H008	9698.0	35 C	89.0	CO6	25.04	v1.3(feb22)	0.0	0.0	247.5
210823153835_OlE_HR_IPF2_2x_BQ_35C		Cab F75	F75	35C	251.0	253.0	3455.0	H009	9698.0	35 C	88.0	CO6	25.08	v1.3(feb22)	0.0	5.0	252.0
210823153835_OlE_HR_IPF2_2x_BQ_35C		Cab F75	F75	35C	238.0	238.0	3457.0	H011	9698.0	35 C	86.0	CO6	25.06	v1.3(feb22)	0.0	0.0	238.0
210823153835_OlE_HR_IPF2_2x_BQ_35C		Cab F75	F75	35C	226.0	225.0	3458.0	H012	9698.0	35 C	85.0	CO6	25.08	v1.3(feb22)	0.0	0.0	225.5
210824134344_OlE_HR_IPF2_2x_BQ_21C		Cab F75	F75	21C	106.0	107.0	3549.0	H007	9698.0	21 C	90.0	CO6	25.04	v1.3(feb22)	0.0	0.0	106.5
210824134344_OlE_HR_IPF2_2x_BQ_21C		Cab F75	F75	21C	94.0	94.0	3550.0	H008	9698.0	21 C	89.0	CO6	25.09	v1.3(feb22)	0.0	1.0	94.0
210824134344_OlE_HR_IPF2_2x_BQ_21C		Cab F75	F75	21C	106.0	106.0	3551.0	H009	9698.0	21 C	88.0	CO6	25.04	v1.3(feb22)	0.0	2.0	106.0
210824134344_OlE_HR_IPF2_2x_BQ_21C		Cab F75	F75	21C	100.0	94.0	3553.0	H011	9698.0	21 C	86.0	CO6	25.08	v1.3(feb22)	0.0	0.0	97.0
210824145323_OlE_HR_IPF2_2x_BQ_28C		Cab F75	F75	28C	169.0	169.0	3645.0	H007	9698.0	28 C	90.0	CO6	25.06	v1.3(feb22)	0.0	0.0	169.0
210824145323_OlE_HR_IPF2_2x_BQ_28C		Cab F75	F75	28C	169.0	161.0	3646.0	H008	9698.0	28 C	89.0	CO6	25.05	v1.3(feb22)	0.0	54.0	165.0
210824145323_OlE_HR_IPF2_2x_BQ_28C		Cab F75	F75	28C	176.0	175.0	3647.0	H009	9698.0	28 C	88.0	CO6	25.1	v1.3(feb22)	0.0	0.0	175.5
210824145323_OlE_HR_IPF2_2x_BQ_28C		Cab F75	F75	28C	169.0	175.0	3648.0	H010	9698.0	28 C	87.0	CO6	25.07	v1.3(feb22)	0.0	0.0	172.0
210824145323_OlE_HR_IPF2_2x_BQ_28C		Cab F75	F75	28C	169.0	169.0	3649.0	H011	9698.0	28 C	86.0	CO6	25.03	v1.3(feb22)	0.0	124.0	169.0
210824145323_OlE_HR_IPF2_2x_BQ_28C		Cab F75	F75	28C	181.0	182.0	3650.0	H012	9698.0	28 C	85.0	CO6	25.0	v1.3(feb22)	0.0	0.0	181.5
210824162716_OlE_HR_IPF2_2x_BQ_35C		Cab F75	F75	35C	238.0	238.0	3741.0	H007	9698.0	35 C	90.0	CO6	25.06	v1.3(feb22)	0.0	0.0	238.0
210824162716_OlE_HR_IPF2_2x_BQ_35C		Cab F75	F75	35C	244.0	245.0	3742.0	H008	9698.0	35 C	89.0	CO6	25.06	v1.3(feb22)	0.0	0.0	244.5
210824162716_OlE_HR_IPF2_2x_BQ_35C		Cab F75	F75	35C	238.0	244.0	3743.0	H009	9698.0	35 C	88.0	CO6	25.06	v1.3(feb22)	0.0	0.0	241.0
210824162716_OlE_HR_IPF2_2x_BQ_35C		Cab F75	F75	35C	244.0	250.0	3745.0	H011	9698.0	35 C	86.0	CO6	25.03	v1.3(feb22)	0.0	0.0	247.0
210824162716_OlE_HR_IPF2_2x_BQ_35C		Cab F75	F75	35C	257.0	257.0	3746.0	H012	9698.0	35 C	85.0	CO6	25.08	v1.3(feb22)	0.0	5.0	257.0
210827131827_OlE_HR_IPF2_2x_BQ_21C		Cab F75	F75	21C	100.0	100.0	3836.0	H007	9698.0	21 C	89.0	CO6	25.02	v1.3(feb22)	0.0	2.0	100.0
210827131827_OlE_HR_IPF2_2x_BQ_21C		Cab F75	F75	21C	94.0	94.0	3837.0	H008	9698.0	21 C	88.0	CO6	25.04	v1.3(feb22)	2.0	2.0	94.0
210827131827_OlE_HR_IPF2_2x_BQ_21C		Cab F75	F75	21C	107.0	113.0	3838.0	H009	9698.0	21 C	87.0	CO6	25.06	v1.3(feb22)	0.0	0.0	110.0
210827131827_OlE_HR_IPF2_2x_BQ_21C		Cab F75	F75	21C	94.0	94.0	3839.0	H010	9698.0	21 C	86.0	CO6	25.08	v1.3(feb22)	0.0	0.0	94.0
210827131827_OlE_HR_IPF2_2x_BQ_21C		Cab F75	F75	21C	100.0	100.0	3840.0	H011	9698.0	21 C	85.0	CO6	25.04	v1.3(feb22)	0.0	0.0	100.0
210827142830_OlE_HR_IPF2_2x_BQ_28C		Cab F75	F75	28C	157.0	163.0	3931.0	H007	9698.0	28 C	89.0	CO6	25.05	v1.3(feb22)	0.0	0.0	160.0
210827142830_OlE_HR_IPF2_2x_BQ_28C		Cab F75	F75	28C	156.0	163.0	3932.0	H008	9698.0	28 C	88.0	CO6	25.03	v1.3(feb22)	0.0	0.0	159.5
210827142830_OlE_HR_IPF2_2x_BQ_28C		Cab F75	F75	28C	181.0	186.0	3933.0	H009	9698.0	28 C	87.0	CO6	25.03	v1.3(feb22)	0.0	5.0	183.5
210827142830_OlE_HR_IPF2_2x_BQ_28C		Cab F75	F75	28C	163.0	163.0	3934.0	H010	9698.0	28 C	86.0	CO6	25.01	v1.3(feb22)	124.0	0.0	163.0
210827142830_OlE_HR_IPF2_2x_BQ_28C		Cab F75	F75	28C	169.0	173.0	3935.0	H011	9698.0	28 C	85.0	CO6	25.05	v1.3(feb22)	0.0	5.0	171.0
210827142830_OlE_HR_IPF2_2x_BQ_28C		Cab F75	F75	28C	163.0	163.0	3936.0	H012	9698.0	28 C	84.0	CO6	25.05	v1.3(feb22)	124.0	0.0	163.0
210827153815_OlE_HR_IPF2_2x_BQ_35C		Cab F75	F75	35C	232.0	238.0	4026.0	H007	9698.0	35 C	89.0	CO6	25.05	v1.3(feb22)	0.0	0.0	235.0
210827153815_OlE_HR_IPF2_2x_BQ_35C		Cab F75	F75	35C	232.0	238.0	4027.0	H008	9698.0	35 C	88.0	CO6	25.06	v1.3(feb22)	0.0	54.0	235.0
210827153815_OlE_HR_IPF2_2x_BQ_35C		Cab F75	F75	35C	253.0	270.0	4028.0	H009	9698.0	35 C	87.0	CO6	25.07	v1.3(feb22)	5.0	5.0	261.5
210827153815_OlE_HR_IPF2_2x_BQ_35C		Cab F75	F75	35C	234.0	244.0	4029.0	H010	9698.0	35 C	86.0	CO6	25.05	v1.3(feb22)	54.0	0.0	239.0
210827153815_OlE_HR_IPF2_2x_BQ_35C		Cab F75	F75	35C	244.0	250.0	4030.0	H011	9698.0	35 C	85.0	CO6	25.06	v1.3(feb22)	0.0	12.0	247.0
210827153815_OlE_HR_IPF2_2x_BQ_35C		Cab F75	F75	35C	238.0	245.0	4031.0	H012	9698.0	35 C	84.0	CO6	25.03	v1.3(feb22)	0.0	5.0	241.5
210830135037_OlE_HR_IPF2_2x_BQ_21C		Cab F75	F75	21C	100.0	100.0	4122.0	H007	9698.0	21 C	90.0	CO6	25.07	v1.3(feb22)	0.0	0.0	100.0
210830135037_OlE_HR_IPF2_2x_BQ_21C		Cab F75	F75	21C	100.0	95.0	4123.0	H008	9698.0	21 C	89.0	CO6	25.04	v1.3(feb22)	0.0	5.0	97.5
210830135037_OlE_HR_IPF2_2x_BQ_21C		Cab F75	F75	21C	100.0	100.0	4124.0	H009	9698.0	21 C	88.0	CO6	25.06	v1.3(feb22)	0.0	0.0	100.0
210830135037_OlE_HR_IPF2_2x_BQ_21C		Cab F75	F75	21C	100.0	100.0	4125.0	H010	9698.0	21 C	87.0	CO6	25.09	v1.3(feb22)	2.0	12.0	100.0
210830135037_OlE_HR_IPF2_2x_BQ_21C		Cab F75	F75	21C	100.0	100.0	4126.0	H011	9698.0	21 C	86.0	CO6	25.07	v1.3(feb22)	0.0	0.0	100.0
210830135037_OlE_HR_IPF2_2x_BQ_21C		Cab F75	F75	21C	94.0	94.0	4127.0	H012	9698.0	21 C	85.0	CO6	25.06	v1.3(feb22)	2.0	0.0	94.0
210830150002_OlE_HR_IPF2_2x_BQ_28C		Cab F75	F75	28C	169.0	169.0	4218.0	H007	9698.0	28 C	90.0	CO6	25.0	v1.3(feb22)	0.0	0.0	169.0
210830150002_OlE_HR_IPF2_2x_BQ_28C		Cab F75	F75	28C	163.0	163.0	4219.0	H008	9698.0	28 C	89.0	CO6	25.08	v1.3(feb22)	0.0	0.0	163.0
210830150002_OlE_HR_IPF2_2x_BQ_28C		Cab F75	F75	28C	163.0	163.0	4220.0	H009	9698.0	28 C	88.0	CO6	25.07	v1.3(feb22)	0.0	12.0	163.0
210830150002_OlE_HR_IPF2_2x_BQ_28C		Cab F75	F75	28C	157.0	157.0	4221.0	H010	9698.0	28 C	87.0	CO6	25.09	v1.3(feb22)	0.0	0.0	157.0
210830150002_OlE_HR_IPF2_2x_BQ_28C		Cab F75	F75	28C	169.0	169.0	4222.0	H011	9698.0	28 C	86.0	CO6	25.05	v1.3(feb22)	0.0	0.0	169.0
210830150002_OlE_HR_IPF2_2x_BQ_28C		Cab F75	F75	28C	157.0	157.0	4223.0	H012	9698.0	28 C	85.0	CO6	25.07	v1.3(feb22)	0.0	0.0	157.0
210830161048_OlE_HR_IPF2_2x_BQ_35C		Cab F75	F75	35C	244.0	244.0	4314.0	H007	9698.0	35 C	90.0	CO6	25.07	v1.3(feb22)	0.0	0.0	244.0
210830161048_OlE_HR_IPF2_2x_BQ_35C		Cab F75	F75	35C	232.0	238.0	4315.0	H008	9698.0	35 C	89.0	CO6	25.04	v1.3(feb22)	0.0	0.0	235.0
210830161048_OlE_HR_IPF2_2x_BQ_35C		Cab F75	F75	35C	238.0	244.0	4316.0	H009	9698.0	35 C	88.0	CO6	25.04	v1.3(feb22)	0.0	0.0	241.0
210830161048_OlE_HR_IPF2_2x_BQ_35C		Cab F75	F75	35C	232.0	238.0	4317.0	H010	9698.0	35 C	87.0	CO6	25.05	v1.3(feb22)	0.0	0.0	235.0
210830161048_OlE_HR_IPF2_2x_BQ_35C		Cab F75	F75	35C	238.0	244.0	4318.0	H011	9698.0	35 C	86.0	CO6	25.02	v1.3(feb22)	0.0	0.0	241.0
210830161048_OlE_HR_IPF2_2x_BQ_35C		Cab F75	F75	35C	219.0	225.0	4319.0	H012	9698.0	35 C	85.0	CO6	25.06	v1.3(feb22)	0.0	0.0	222.0
210831122748_OlE_HR_IPF2_2x_BQ_21C		Cab F75	F75	21C	100.0	100.0	4361.0	H008	9698.0	21 C	45.0	CO6	25.04	v1.3(feb22)	2.0	0.0	100.0
210831122748_OlE_HR_IPF2_2x_BQ_21C		Cab F75	F75	21C	106.0	113.0	4362.0	H009	9698.0	21 C	44.0	CO6	25.02	v1.3(feb22)	123.0	0.0	109.5
210831122748_OlE_HR_IPF2_2x_BQ_21C		Cab F75	F75	21C	107.0	100.0	4363.0	H010	9698.0	21 C	43.0	CO6	25.07	v1.3(feb22)	0.0	12.0	103.5
210831122748_OlE_HR_IPF2_2x_BQ_21C		Cab F75	F75	21C	109.5	106.0	4364.0	H011	9698.0	21 C	42.0	CO6	25.07	v1.3(feb22)	2.0	0.0	107.75
210831122748_OlE_HR_IPF2_2x_BQ_21C		Cab F75	F75	21C	106.0	106.0	4365.0	H012	9698.0	21 C	41.0	CO6	25.04	v1.3(feb22)	2.0	2.0	106.0
210831140002_OlE_HR_IPF2_2x_BQ_28C		Cab F75	F75	28C	163.0	163.0	4406.0	H007	9698.0	28 C	46.0	CO6	25.07	v1.3(feb22)	0.0	0.0	163.0
210831140002_OlE_HR_IPF2_2x_BQ_28C		Cab F75	F75	28C	163.0	163.0	4407.0	H008	9698.0	28 C	45.0	CO6	25.06	v1.3(feb22)	0.0	0.0	163.0
210831140002_OlE_HR_IPF2_2x_BQ_28C		Cab F75	F75	28C	187.0	188.0	4408.0	H009	9698.0	28 C	44.0	CO6	24.99	v1.3(feb22)	0.0	0.0	187.5
210831140002_OlE_HR_IPF2_2x_BQ_28C		Cab F75	F75	28C	175.0	182.0	4409.0	H010	9698.0	28 C	43.0	CO6	25.06	v1.3(feb22)	0.0	0.0	178.5
210831140002_OlE_HR_IPF2_2x_BQ_28C		Cab F75	F75	28C	169.0	169.0	4410.0	H011	9698.0	28 C	42.0	CO6	25.06	v1.3(feb22)	0.0	0.0	169.0
210831140002_OlE_HR_IPF2_2x_BQ_28C		Cab F75	F75	28C	182.0	182.0	4411.0	H012	9698.0	28 C	41.0	CO6	25.04	v1.3(feb22)	0.0	0.0	182.0
210831145929_OlE_HR_IPF2_2x_BQ_35C		Cab F75	F75	35C	231.0	245.0	4452.0	H007	9698.0	35 C	46.0	CO6	25.01	v1.3(feb22)	0.0	1.0	238.0
210831145929_OlE_HR_IPF2_2x_BQ_35C		Cab F75	F75	35C	226.0	238.0	4453.0	H008	9698.0	35 C	45.0	CO6	25.07	v1.3(feb22)	0.0	0.0	232.0
210831145929_OlE_HR_IPF2_2x_BQ_35C		Cab F75	F75	35C	269.0	269.0	4454.0	H009	9698.0	35 C	44.0	CO6	24.98	v1.3(feb22)	0.0	0.0	269.0
210831145929_OlE_HR_IPF2_2x_BQ_35C		Cab F75	F75	35C	232.0	228.0	4456.0	H011	9698.0	35 C	42.0	CO6	25.06	v1.3(feb22)	0.0	54.0	230.0
210831145929_OlE_HR_IPF2_2x_BQ_35C		Cab F75	F75	35C	257.0	257.0	4457.0	H012	9698.0	35 C	41.0	CO6	25.04	v1.3(feb22)	0.0	0.0	257.0
210906153500_OlE_HR_IPF2_2x_BQ_21C		Cab F75	F75	21C	109.0	113.0	4473.0	H007	9698.0	21 C	21.0	CO6	25.04	v1.3(feb22)	5.0	0.0	111.0
210906153500_OlE_HR_IPF2_2x_BQ_21C		Cab F75	F75	21C	100.0	100.0	4474.0	H008	9698.0	21 C	20.0	CO6	25.08	v1.3(feb22)	0.0	0.0	100.0
210906153500_OlE_HR_IPF2_2x_BQ_21C		Cab F75	F75	21C	100.0	94.0	4475.0	H009	9698.0	21 C	19.0	CO6	25.07	v1.3(feb22)	0.0	0.0	97.0
210906153500_OlE_HR_IPF2_2x_BQ_21C		Cab F75	F75	21C	100.0	100.0	4476.0	H010	9698.0	21 C	18.0	CO6	25.03	v1.3(feb22)	2.0	0.0	100.0
210906153500_OlE_HR_IPF2_2x_BQ_21C		Cab F75	F75	21C	96.0	94.0	4477.0	H011	9698.0	21 C	17.0	CO6	25.08	v1.3(feb22)	512.0	0.0	95.0
210906153500_OlE_HR_IPF2_2x_BQ_21C		Cab F75	F75	21C	100.0	100.0	4478.0	H012	9698.0	21 C	16.0	CO6	25.02	v1.3(feb22)	0.0	0.0	100.0
210906162716_OlE_HR_IPF2_2x_BQ_28C		Cab F75	F75	28C	176.0	176.0	4494.0	H007	9698.0	28 C	21.0	CO6	25.09	v1.3(feb22)	0.0	0.0	176.0
210906162716_OlE_HR_IPF2_2x_BQ_28C		Cab F75	F75	28C	176.0	175.0	4495.0	H008	9698.0	28 C	20.0	CO6	25.08	v1.3(feb22)	0.0	0.0	175.5
210906162716_OlE_HR_IPF2_2x_BQ_28C		Cab F75	F75	28C	169.0	169.0	4496.0	H009	9698.0	28 C	19.0	CO6	25.04	v1.3(feb22)	0.0	0.0	169.0
210906162716_OlE_HR_IPF2_2x_BQ_28C		Cab F75	F75	28C	169.0	169.0	4497.0	H010	9698.0	28 C	18.0	CO6	25.07	v1.3(feb22)	0.0	0.0	169.0
210906162716_OlE_HR_IPF2_2x_BQ_28C		Cab F75	F75	28C	163.0	157.0	4498.0	H011	9698.0	28 C	17.0	CO6	25.06	v1.3(feb22)	0.0	1234.0	160.0
210906162716_OlE_HR_IPF2_2x_BQ_28C		Cab F75	F75	28C	175.0	175.0	4499.0	H012	9698.0	28 C	16.0	CO6	25.03	v1.3(feb22)	0.0	0.0	175.0
210906171959_OlE_HR_IPF2_2x_BQ_35C		Cab F75	F75	35C	244.0	245.0	4515.0	H007	9698.0	35 C	21.0	CO6	25.05	v1.3(feb22)	0.0	5.0	244.5
210906171959_OlE_HR_IPF2_2x_BQ_35C		Cab F75	F75	35C	245.0	250.0	4516.0	H008	9698.0	35 C	20.0	CO6	25.08	v1.3(feb22)	12.0	0.0	247.5
210906171959_OlE_HR_IPF2_2x_BQ_35C		Cab F75	F75	35C	244.0	256.0	4517.0	H009	9698.0	35 C	19.0	CO6	25.04	v1.3(feb22)	0.0	0.0	250.0
210906171959_OlE_HR_IPF2_2x_BQ_35C		Cab F75	F75	35C	238.0	244.0	4518.0	H010	9698.0	35 C	18.0	CO6	25.01	v1.3(feb22)	0.0	0.0	241.0
210906171959_OlE_HR_IPF2_2x_BQ_35C		Cab F75	F75	35C	226.0	231.0	4519.0	H011	9698.0	35 C	17.0	CO6	25.06	v1.3(feb22)	0.0	0.0	228.5
210906171959_OlE_HR_IPF2_2x_BQ_35C		Cab F75	F75	35C	250.0	257.0	4520.0	H012	9698.0	35 C	16.0	CO6	25.03	v1.3(feb22)	0.0	0.0	253.5
210913134325_OlE_HR_IPF2_2x_BQ_21C		Cab F75	F75	21C	113.0	113.0	4611.0	H007	9698.0	21 C	90.0	CO6	25.04	v1.3(feb22)	2.0	0.0	113.0
210913134325_OlE_HR_IPF2_2x_BQ_21C		Cab F75	F75	21C	107.0	106.0	4612.0	H008	9698.0	21 C	89.0	CO6	25.07	v1.3(feb22)	2.0	0.0	106.5
210913134325_OlE_HR_IPF2_2x_BQ_21C		Cab F75	F75	21C	100.0	100.0	4613.0	H009	9698.0	21 C	88.0	CO6	25.05	v1.3(feb22)	0.0	0.0	100.0
210913134325_OlE_HR_IPF2_2x_BQ_21C		Cab F75	F75	21C	113.0	107.0	4614.0	H010	9698.0	21 C	87.0	CO6	25.01	v1.3(feb22)	0.0	0.0	110.0
210913134325_OlE_HR_IPF2_2x_BQ_21C		Cab F75	F75	21C	100.0	100.0	4615.0	H011	9698.0	21 C	86.0	CO6	25.07	v1.3(feb22)	2.0	2.0	100.0
210913134325_OlE_HR_IPF2_2x_BQ_21C		Cab F75	F75	21C	106.0	102.0	4616.0	H012	9698.0	21 C	85.0	CO6	24.97	v1.3(feb22)	0.0	52.0	104.0
210913153124_OlE_HR_IPF2_2x_BQ_28C		Cab F75	F75	28C	175.0	182.0	4707.0	H007	9698.0	28 C	90.0	CO6	25.05	v1.3(feb22)	0.0	0.0	178.5
210913153124_OlE_HR_IPF2_2x_BQ_28C		Cab F75	F75	28C	169.0	175.0	4708.0	H008	9698.0	28 C	89.0	CO6	25.07	v1.3(feb22)	0.0	0.0	172.0
210913153124_OlE_HR_IPF2_2x_BQ_28C		Cab F75	F75	28C	157.0	162.0	4709.0	H009	9698.0	28 C	88.0	CO6	25.06	v1.3(feb22)	0.0	0.0	159.5
210913153124_OlE_HR_IPF2_2x_BQ_28C		Cab F75	F75	28C	182.0	182.0	4710.0	H010	9698.0	28 C	87.0	CO6	25.06	v1.3(feb22)	0.0	0.0	182.0
210913153124_OlE_HR_IPF2_2x_BQ_28C		Cab F75	F75	28C	162.0	163.0	4711.0	H011	9698.0	28 C	86.0	CO6	24.98	v1.3(feb22)	0.0	0.0	162.5
210913153124_OlE_HR_IPF2_2x_BQ_28C		Cab F75	F75	28C	169.0	163.0	4712.0	H012	9698.0	28 C	85.0	CO6	25.07	v1.3(feb22)	0.0	0.0	166.0
210913181043_OlE_HR_IPF2_2x_BQ_35C		Cab F75	F75	35C	251.0	257.0	4803.0	H007	9698.0	35 C	90.0	CO6	25.08	v1.3(feb22)	0.0	0.0	254.0
210913181043_OlE_HR_IPF2_2x_BQ_35C		Cab F75	F75	35C	244.0	244.0	4804.0	H008	9698.0	35 C	89.0	CO6	25.07	v1.3(feb22)	0.0	0.0	244.0
210913181043_OlE_HR_IPF2_2x_BQ_35C		Cab F75	F75	35C	232.0	226.0	4805.0	H009	9698.0	35 C	88.0	CO6	25.03	v1.3(feb22)	0.0	0.0	229.0
210913181043_OlE_HR_IPF2_2x_BQ_35C		Cab F75	F75	35C	257.0	263.0	4806.0	H010	9698.0	35 C	87.0	CO6	25.04	v1.3(feb22)	0.0	0.0	260.0
210913181043_OlE_HR_IPF2_2x_BQ_35C		Cab F75	F75	35C	232.0	232.0	4807.0	H011	9698.0	35 C	86.0	CO6	25.06	v1.3(feb22)	0.0	0.0	232.0
210913181043_OlE_HR_IPF2_2x_BQ_35C		Cab F75	F75	35C	251.0	245.0	4808.0	H012	9698.0	35 C	85.0	CO6	25.08	v1.3(feb22)	0.0	0.0	248.0
210917135525_OlE_HR_IPF2_2x_BQ_21C		Cab F75	F75	21C	113.0	113.0	4827.0	H007	9698.0	21 C	24.0	CO6	25.08	v1.3(feb22)	12.0	0.0	113.0
210917135525_OlE_HR_IPF2_2x_BQ_21C		Cab F75	F75	21C	113.0	106.0	4828.0	H008	9698.0	21 C	23.0	CO6	25.07	v1.3(feb22)	0.0	0.0	109.5
210917135525_OlE_HR_IPF2_2x_BQ_21C		Cab F75	F75	21C	119.0	113.0	4829.0	H009	9698.0	21 C	22.0	CO6	25.07	v1.3(feb22)	0.0	0.0	116.0
210917135525_OlE_HR_IPF2_2x_BQ_21C		Cab F75	F75	21C	107.0	100.0	4830.0	H010	9698.0	21 C	21.0	CO6	25.06	v1.3(feb22)	0.0	0.0	103.5
210917135525_OlE_HR_IPF2_2x_BQ_21C		Cab F75	F75	21C	107.0	106.0	4831.0	H011	9698.0	21 C	20.0	CO6	25.06	v1.3(feb22)	124.0	2.0	106.5
210917144759_OlE_HR_IPF2_2x_BQ_28C		Cab F75	F75	28C	181.0	188.0	4851.0	H007	9698.0	28 C	24.0	CO6	25.05	v1.3(feb22)	5.0	0.0	184.5
210917144759_OlE_HR_IPF2_2x_BQ_28C		Cab F75	F75	28C	175.0	181.0	4852.0	H008	9698.0	28 C	23.0	CO6	25.05	v1.3(feb22)	0.0	0.0	178.0
210917144759_OlE_HR_IPF2_2x_BQ_28C		Cab F75	F75	28C	188.0	188.0	4853.0	H009	9698.0	28 C	22.0	CO6	25.02	v1.3(feb22)	0.0	0.0	188.0
210917144759_OlE_HR_IPF2_2x_BQ_28C		Cab F75	F75	28C	150.0	150.0	4856.0	H012	9698.0	28 C	19.0	CO6	25.06	v1.3(feb22)	0.0	12.0	150.0
210917154416_OlE_HR_IPF2_2x_BQ_35C		Cab F75	F75	35C	263.0	263.0	4875.0	H007	9698.0	35 C	24.0	CO6	25.06	v1.3(feb22)	0.0	0.0	263.0
210917154416_OlE_HR_IPF2_2x_BQ_35C		Cab F75	F75	35C	251.0	257.0	4876.0	H008	9698.0	35 C	23.0	CO6	25.06	v1.3(feb22)	0.0	0.0	254.0
210917154416_OlE_HR_IPF2_2x_BQ_35C		Cab F75	F75	35C	269.0	276.0	4877.0	H009	9698.0	35 C	22.0	CO6	25.03	v1.3(feb22)	0.0	0.0	272.5
210917154416_OlE_HR_IPF2_2x_BQ_35C		Cab F75	F75	35C	245.0	244.0	4878.0	H010	9698.0	35 C	21.0	CO6	25.09	v1.3(feb22)	0.0	0.0	244.5
210917154416_OlE_HR_IPF2_2x_BQ_35C		Cab F75	F75	35C	257.0	257.0	4879.0	H011	9698.0	35 C	20.0	CO6	25.06	v1.3(feb22)	0.0	0.0	257.0
210917154416_OlE_HR_IPF2_2x_BQ_35C		Cab F75	F75	35C	219.0	225.0	4880.0	H012	9698.0	35 C	19.0	CO6	25.03	v1.3(feb22)	0.0	0.0	222.0
210920134042_OlE_HR_IPF2_2x_BQ_21C		Cab F75	F75	21C	113.0	113.0	4904.0	H007	9698.0	21 C	29.0	CO6	25.07	v1.3(feb22)	0.0	0.0	113.0
210920134042_OlE_HR_IPF2_2x_BQ_21C		Cab F75	F75	21C	106.0	106.0	4905.0	H008	9698.0	21 C	28.0	CO6	25.05	v1.3(feb22)	1.0	0.0	106.0
210920134042_OlE_HR_IPF2_2x_BQ_21C		Cab F75	F75	21C	113.0	107.0	4906.0	H009	9698.0	21 C	27.0	CO6	25.05	v1.3(feb22)	0.0	2.0	110.0
210920134042_OlE_HR_IPF2_2x_BQ_21C		Cab F75	F75	21C	107.0	107.0	4907.0	H010	9698.0	21 C	26.0	CO6	25.06	v1.3(feb22)	2.0	12.0	107.0
210920134042_OlE_HR_IPF2_2x_BQ_21C		Cab F75	F75	21C	100.0	106.0	4908.0	H011	9698.0	21 C	25.0	CO6	25.06	v1.3(feb22)	0.0	0.0	103.0
210920134042_OlE_HR_IPF2_2x_BQ_21C		Cab F75	F75	21C	106.0	106.0	4909.0	H012	9698.0	21 C	24.0	CO6	25.03	v1.3(feb22)	0.0	0.0	106.0
210920143452_OlE_HR_IPF2_2x_BQ_28C		Cab F75	F75	28C	182.0	188.0	4933.0	H007	9698.0	28 C	29.0	CO6	25.08	v1.3(feb22)	0.0	0.0	185.0
210920143452_OlE_HR_IPF2_2x_BQ_28C		Cab F75	F75	28C	175.0	175.0	4934.0	H008	9698.0	28 C	28.0	CO6	25.07	v1.3(feb22)	2.0	0.0	175.0
210920143452_OlE_HR_IPF2_2x_BQ_28C		Cab F75	F75	28C	182.0	181.0	4935.0	H009	9698.0	28 C	27.0	CO6	25.04	v1.3(feb22)	0.0	12.0	181.5
210920143452_OlE_HR_IPF2_2x_BQ_28C		Cab F75	F75	28C	163.0	169.0	4936.0	H010	9698.0	28 C	26.0	CO6	25.07	v1.3(feb22)	0.0	0.0	166.0
210920143452_OlE_HR_IPF2_2x_BQ_28C		Cab F75	F75	28C	169.0	175.0	4938.0	H012	9698.0	28 C	24.0	CO6	25.0	v1.3(feb22)	0.0	0.0	172.0
210920153229_OlE_HR_IPF2_2x_BQ_35C		Cab F75	F75	35C	270.0	269.0	4962.0	H007	9698.0	35 C	29.0	CO6	25.09	v1.3(feb22)	0.0	0.0	269.5
210920153229_OlE_HR_IPF2_2x_BQ_35C		Cab F75	F75	35C	257.0	263.0	4963.0	H008	9698.0	35 C	28.0	CO6	25.07	v1.3(feb22)	0.0	0.0	260.0
210920153229_OlE_HR_IPF2_2x_BQ_35C		Cab F75	F75	35C	257.0	256.0	4964.0	H009	9698.0	35 C	27.0	CO6	25.07	v1.3(feb22)	0.0	0.0	256.5
210920153229_OlE_HR_IPF2_2x_BQ_35C		Cab F75	F75	35C	244.0	245.0	4966.0	H011	9698.0	35 C	25.0	CO6	25.07	v1.3(feb22)	0.0	1.0	244.5
210920153229_OlE_HR_IPF2_2x_BQ_35C		Cab F75	F75	35C	244.0	250.0	4967.0	H012	9698.0	35 C	24.0	CO6	25.06	v1.3(feb22)	0.0	0.0	247.0
210924134416_OlE_HR_IPF2_2x_BQ_21C		Cab F75	F75	21C	102.5	100.0	4979.0	H007	9698.0	21 C	17.0	CO6	25.07	v1.3(feb22)	512.0	0.0	101.25
210924134416_OlE_HR_IPF2_2x_BQ_21C		Cab F75	F75	21C	94.0	94.0	4980.0	H008	9698.0	21 C	16.0	CO6	25.04	v1.3(feb22)	2.0	0.0	94.0
210924134416_OlE_HR_IPF2_2x_BQ_21C		Cab F75	F75	21C	100.0	100.0	4982.0	H010	9698.0	21 C	14.0	CO6	25.07	v1.3(feb22)	0.0	0.0	100.0
210924134416_OlE_HR_IPF2_2x_BQ_21C		Cab F75	F75	21C	100.0	94.0	4983.0	H011	9698.0	21 C	13.0	CO6	25.09	v1.3(feb22)	1.0	1.0	97.0
210924143740_OlE_HR_IPF2_2x_BQ_28C		Cab F75	F75	28C	163.0	163.0	4996.0	H007	9698.0	28 C	17.0	CO6	25.05	v1.3(feb22)	0.0	0.0	163.0
210924143740_OlE_HR_IPF2_2x_BQ_28C		Cab F75	F75	28C	144.0	150.0	4997.0	H008	9698.0	28 C	16.0	CO6	25.04	v1.3(feb22)	0.0	0.0	147.0
210924143740_OlE_HR_IPF2_2x_BQ_28C		Cab F75	F75	28C	157.0	163.0	4998.0	H009	9698.0	28 C	15.0	CO6	25.04	v1.3(feb22)	0.0	0.0	160.0
210924143740_OlE_HR_IPF2_2x_BQ_28C		Cab F75	F75	28C	169.0	169.0	5000.0	H011	9698.0	28 C	13.0	CO6	25.07	v1.3(feb22)	0.0	0.0	169.0
210924143740_OlE_HR_IPF2_2x_BQ_28C		Cab F75	F75	28C	163.0	163.0	5001.0	H012	9698.0	28 C	12.0	CO6	25.05	v1.3(feb22)	0.0	0.0	163.0
210924153328_OlE_HR_IPF2_2x_BQ_35C		Cab F75	F75	35C	225.0	232.0	5013.0	H007	9698.0	35 C	17.0	CO6	25.05	v1.3(feb22)	0.0	0.0	228.5
210924153328_OlE_HR_IPF2_2x_BQ_35C		Cab F75	F75	35C	201.0	219.0	5014.0	H008	9698.0	35 C	16.0	CO6	25.08	v1.3(feb22)	0.0	0.0	210.0
210924153328_OlE_HR_IPF2_2x_BQ_35C		Cab F75	F75	35C	225.0	232.0	5015.0	H009	9698.0	35 C	15.0	CO6	25.03	v1.3(feb22)	0.0	0.0	228.5
210924153328_OlE_HR_IPF2_2x_BQ_35C		Cab F75	F75	35C	232.0	232.0	5016.0	H010	9698.0	35 C	14.0	CO6	25.05	v1.3(feb22)	0.0	0.0	232.0
210924153328_OlE_HR_IPF2_2x_BQ_35C		Cab F75	F75	35C	245.0	244.0	5017.0	H011	9698.0	35 C	13.0	CO6	25.08	v1.3(feb22)	0.0	0.0	244.5
210924153328_OlE_HR_IPF2_2x_BQ_35C		Cab F75	F75	35C	236.0	238.0	5018.0	H012	9698.0	35 C	12.0	CO6	25.05	v1.3(feb22)	5.0	1.0	237.0
210531152820_OlE_HR_IPF2_BQ_2x_21C		Cab F75	F75	21C	101.0	101.0	5102.0	H007	9698.0	21 C	89.0	CO6	23.86	v1.3(feb22)	0.0	0.0	101.0
210531152820_OlE_HR_IPF2_BQ_2x_21C		Cab F75	F75	21C	101.0	101.0	5104.0	H009	9698.0	21 C	87.0	CO6	23.86	v1.3(feb22)	0.0	2.0	101.0
210531152820_OlE_HR_IPF2_BQ_2x_21C		Cab F75	F75	21C	107.0	113.0	5105.0	H010	9698.0	21 C	86.0	CO6	23.85	v1.3(feb22)	1.0	0.0	110.0
210531152820_OlE_HR_IPF2_BQ_2x_21C		Cab F75	F75	21C	107.0	107.0	5106.0	H011	9698.0	21 C	85.0	CO6	23.84	v1.3(feb22)	0.0	0.0	107.0
210531163816_OlE_HR_IPF2_BQ_2x_28C		Cab F75	F75	28C	179.0	179.0	5192.0	H008	9698.0	28 C	88.0	CO6	23.84	v1.3(feb22)	0.0	0.0	179.0
210531163816_OlE_HR_IPF2_BQ_2x_28C		Cab F75	F75	28C	167.0	171.0	5193.0	H009	9698.0	28 C	87.0	CO6	23.84	v1.3(feb22)	0.0	5.0	169.0
210531163816_OlE_HR_IPF2_BQ_2x_28C		Cab F75	F75	28C	173.0	179.0	5194.0	H010	9698.0	28 C	86.0	CO6	23.87	v1.3(feb22)	0.0	1.0	176.0
210531163816_OlE_HR_IPF2_BQ_2x_28C		Cab F75	F75	28C	167.0	167.0	5195.0	H011	9698.0	28 C	85.0	CO6	23.86	v1.3(feb22)	0.0	0.0	167.0
210531163816_OlE_HR_IPF2_BQ_2x_28C		Cab F75	F75	28C	167.0	173.0	5196.0	H012	9698.0	28 C	84.0	CO6	23.85	v1.3(feb22)	0.0	0.0	170.0
210531175029_OlE_HR_IPF2_BQ_2x_35C		Cab F75	F75	35C	236.0	222.0	5280.0	H007	9698.0	35 C	89.0	CO6	23.85	v1.3(feb22)	5.0	54.0	229.0
210531175029_OlE_HR_IPF2_BQ_2x_35C		Cab F75	F75	35C	256.0	262.0	5281.0	H008	9698.0	35 C	88.0	CO6	23.85	v1.3(feb22)	0.0	0.0	259.0
210531175029_OlE_HR_IPF2_BQ_2x_35C		Cab F75	F75	35C	245.0	245.0	5283.0	H010	9698.0	35 C	86.0	CO6	23.86	v1.3(feb22)	0.0	0.0	245.0
210531175029_OlE_HR_IPF2_BQ_2x_35C		Cab F75	F75	35C	237.0	244.0	5284.0	H011	9698.0	35 C	85.0	CO6	23.87	v1.3(feb22)	5.0	0.0	240.5
210531175029_OlE_HR_IPF2_BQ_2x_35C		Cab F75	F75	35C	245.0	250.0	5285.0	H012	9698.0	35 C	84.0	CO6	23.86	v1.3(feb22)	0.0	0.0	247.5
210601164141_OlE_HR_IPF2_BQ_2x_21C		Cab F75	F75	21C	119.0	119.0	5376.0	H007	9698.0	21 C	90.0	CO6	23.89	v1.3(feb22)	0.0	0.0	119.0
210601164141_OlE_HR_IPF2_BQ_2x_21C		Cab F75	F75	21C	107.0	107.0	5377.0	H008	9698.0	21 C	89.0	CO6	23.84	v1.3(feb22)	0.0	2.0	107.0
210601164141_OlE_HR_IPF2_BQ_2x_21C		Cab F75	F75	21C	107.0	107.0	5378.0	H009	9698.0	21 C	88.0	CO6	23.86	v1.3(feb22)	2.0	0.0	107.0
210601164141_OlE_HR_IPF2_BQ_2x_21C		Cab F75	F75	21C	107.0	107.0	5379.0	H010	9698.0	21 C	87.0	CO6	23.88	v1.3(feb22)	0.0	12.0	107.0
210601164141_OlE_HR_IPF2_BQ_2x_21C		Cab F75	F75	21C	113.0	113.0	5380.0	H011	9698.0	21 C	86.0	CO6	23.84	v1.3(feb22)	0.0	0.0	113.0
210601164141_OlE_HR_IPF2_BQ_2x_21C		Cab F75	F75	21C	101.0	101.0	5381.0	H012	9698.0	21 C	85.0	CO6	23.85	v1.3(feb22)	0.0	0.0	101.0
210601175208_OlE_HR_IPF2_BQ_2x_28C		Cab F75	F75	28C	191.0	191.0	5472.0	H007	9698.0	28 C	90.0	CO6	23.86	v1.3(feb22)	0.0	0.0	191.0
210601175208_OlE_HR_IPF2_BQ_2x_28C		Cab F75	F75	28C	173.0	173.0	5473.0	H008	9698.0	28 C	89.0	CO6	23.86	v1.3(feb22)	124.0	0.0	173.0
210601175208_OlE_HR_IPF2_BQ_2x_28C		Cab F75	F75	28C	179.0	179.0	5474.0	H009	9698.0	28 C	88.0	CO6	23.85	v1.3(feb22)	0.0	0.0	179.0
210601175208_OlE_HR_IPF2_BQ_2x_28C		Cab F75	F75	28C	92.5	89.0	5475.0	H010	9698.0	28 C	87.0	CO6	23.86	v1.3(feb22)	5.0	123.0	137.0
210601175208_OlE_HR_IPF2_BQ_2x_28C		Cab F75	F75	28C	167.0	173.0	5477.0	H012	9698.0	28 C	85.0	CO6	23.85	v1.3(feb22)	0.0	24.0	170.0
210601190528_OlE_HR_IPF2_BQ_2x_35C		Cab F75	F75	35C	268.0	268.0	5568.0	H007	9698.0	35 C	90.0	CO6	23.86	v1.3(feb22)	0.0	0.0	268.0
210601190528_OlE_HR_IPF2_BQ_2x_35C		Cab F75	F75	35C	244.0	248.0	5569.0	H008	9698.0	35 C	89.0	CO6	23.81	v1.3(feb22)	0.0	54.0	246.0
210601190528_OlE_HR_IPF2_BQ_2x_35C		Cab F75	F75	35C	256.0	262.0	5570.0	H009	9698.0	35 C	88.0	CO6	23.84	v1.3(feb22)	0.0	0.0	259.0
210601190528_OlE_HR_IPF2_BQ_2x_35C		Cab F75	F75	35C	262.0	262.0	5571.0	H010	9698.0	35 C	87.0	CO6	23.86	v1.3(feb22)	0.0	0.0	262.0
210601190528_OlE_HR_IPF2_BQ_2x_35C		Cab F75	F75	35C	250.0	256.0	5572.0	H011	9698.0	35 C	86.0	CO6	23.84	v1.3(feb22)	0.0	0.0	253.0
210601190528_OlE_HR_IPF2_BQ_2x_35C		Cab F75	F75	35C	244.0	245.0	5573.0	H012	9698.0	35 C	85.0	CO6	23.84	v1.3(feb22)	0.0	0.0	244.5
210608152802_OlE_HR_IPF2_BQ_2x_21C		Cab F75	F75	21C	104.5	107.0	5664.0	H007	9698.0	21 C	90.0	CO6	23.89	v1.3(feb22)	2.0	1.0	105.75
210608152802_OlE_HR_IPF2_BQ_2x_21C		Cab F75	F75	21C	95.0	95.0	5665.0	H008	9698.0	21 C	89.0	CO6	23.86	v1.3(feb22)	2.0	0.0	95.0
210608152802_OlE_HR_IPF2_BQ_2x_21C		Cab F75	F75	21C	89.0	95.0	5666.0	H009	9698.0	21 C	88.0	CO6	23.86	v1.3(feb22)	0.0	0.0	92.0
210608152802_OlE_HR_IPF2_BQ_2x_21C		Cab F75	F75	21C	89.0	89.0	5667.0	H010	9698.0	21 C	87.0	CO6	23.81	v1.3(feb22)	0.0	0.0	89.0
210608152802_OlE_HR_IPF2_BQ_2x_21C		Cab F75	F75	21C	95.0	95.0	5668.0	H011	9698.0	21 C	86.0	CO6	23.83	v1.3(feb22)	0.0	0.0	95.0
210608152802_OlE_HR_IPF2_BQ_2x_21C		Cab F75	F75	21C	98.5	95.0	5669.0	H012	9698.0	21 C	85.0	CO6	23.87	v1.3(feb22)	12.0	0.0	96.75
210608163916_OlE_HR_IPF2_BQ_2x_28C		Cab F75	F75	28C	167.0	173.0	5760.0	H007	9698.0	28 C	90.0	CO6	23.81	v1.3(feb22)	0.0	0.0	170.0
210608163916_OlE_HR_IPF2_BQ_2x_28C		Cab F75	F75	28C	155.0	161.0	5761.0	H008	9698.0	28 C	89.0	CO6	23.85	v1.3(feb22)	0.0	0.0	158.0
210608163916_OlE_HR_IPF2_BQ_2x_28C		Cab F75	F75	28C	161.0	167.0	5762.0	H009	9698.0	28 C	88.0	CO6	23.84	v1.3(feb22)	0.0	0.0	164.0
210608163916_OlE_HR_IPF2_BQ_2x_28C		Cab F75	F75	28C	155.0	159.0	5763.0	H010	9698.0	28 C	87.0	CO6	23.84	v1.3(feb22)	0.0	5.0	157.0
210608163916_OlE_HR_IPF2_BQ_2x_28C		Cab F75	F75	28C	161.0	161.0	5764.0	H011	9698.0	28 C	86.0	CO6	23.84	v1.3(feb22)	0.0	0.0	161.0
210608163916_OlE_HR_IPF2_BQ_2x_28C		Cab F75	F75	28C	167.0	167.0	5765.0	H012	9698.0	28 C	85.0	CO6	23.83	v1.3(feb22)	0.0	0.0	167.0
210608175045_OlE_HR_IPF2_BQ_2x_35C		Cab F75	F75	35C	242.0	244.0	5856.0	H007	9698.0	35 C	90.0	CO6	23.87	v1.3(feb22)	5.0	0.0	243.0
210608175045_OlE_HR_IPF2_BQ_2x_35C		Cab F75	F75	35C	238.0	236.0	5857.0	H008	9698.0	35 C	89.0	CO6	23.85	v1.3(feb22)	0.0	5.0	237.0
210608175045_OlE_HR_IPF2_BQ_2x_35C		Cab F75	F75	35C	233.0	250.0	5858.0	H009	9698.0	35 C	88.0	CO6	23.87	v1.3(feb22)	0.0	0.0	241.5
210608175045_OlE_HR_IPF2_BQ_2x_35C		Cab F75	F75	35C	234.0	245.0	5859.0	H010	9698.0	35 C	87.0	CO6	23.83	v1.3(feb22)	5.0	0.0	239.5
210608175045_OlE_HR_IPF2_BQ_2x_35C		Cab F75	F75	35C	244.0	250.0	5861.0	H012	9698.0	35 C	85.0	CO6	23.83	v1.3(feb22)	124.0	0.0	247.0
210611140812_OlE_HR_IPF2_BQ_2x_21C		Cab F75	F75	21C	101.0	101.0	5938.0	H007	9698.0	21 C	82.0	CO6	23.83	v1.3(feb22)	0.0	0.0	101.0
210611140812_OlE_HR_IPF2_BQ_2x_21C		Cab F75	F75	21C	95.0	99.0	5939.0	H008	9698.0	21 C	81.0	CO6	23.85	v1.3(feb22)	2.0	52.0	97.0
210611140812_OlE_HR_IPF2_BQ_2x_21C		Cab F75	F75	21C	107.0	107.0	5940.0	H009	9698.0	21 C	80.0	CO6	23.84	v1.3(feb22)	0.0	0.0	107.0
210611140812_OlE_HR_IPF2_BQ_2x_21C		Cab F75	F75	21C	101.0	101.0	5941.0	H010	9698.0	21 C	79.0	CO6	23.85	v1.3(feb22)	2.0	0.0	101.0
210611140812_OlE_HR_IPF2_BQ_2x_21C		Cab F75	F75	21C	95.0	95.0	5942.0	H011	9698.0	21 C	78.0	CO6	23.84	v1.3(feb22)	0.0	0.0	95.0
210611140812_OlE_HR_IPF2_BQ_2x_21C		Cab F75	F75	21C	101.0	101.0	5943.0	H012	9698.0	21 C	77.0	CO6	23.88	v1.3(feb22)	12.0	0.0	101.0
210611152027_OlE_HR_IPF2_BQ_2x_28C		Cab F75	F75	28C	155.0	161.0	6020.0	H007	9698.0	28 C	82.0	CO6	23.87	v1.3(feb22)	0.0	0.0	158.0
210611152027_OlE_HR_IPF2_BQ_2x_28C		Cab F75	F75	28C	161.0	161.0	6023.0	H010	9698.0	28 C	79.0	CO6	23.83	v1.3(feb22)	0.0	0.0	161.0
210611152027_OlE_HR_IPF2_BQ_2x_28C		Cab F75	F75	28C	167.0	167.0	6024.0	H011	9698.0	28 C	78.0	CO6	23.83	v1.3(feb22)	0.0	0.0	167.0
210611152027_OlE_HR_IPF2_BQ_2x_28C		Cab F75	F75	28C	173.0	173.0	6025.0	H012	9698.0	28 C	77.0	CO6	23.85	v1.3(feb22)	0.0	0.0	173.0
210611162843_OlE_HR_IPF2_BQ_2x_35C		Cab F75	F75	35C	226.0	233.0	6102.0	H007	9698.0	35 C	82.0	CO6	23.84	v1.3(feb22)	0.0	0.0	229.5
210611162843_OlE_HR_IPF2_BQ_2x_35C		Cab F75	F75	35C	226.0	233.0	6103.0	H008	9698.0	35 C	81.0	CO6	23.87	v1.3(feb22)	5.0	0.0	229.5
210611162843_OlE_HR_IPF2_BQ_2x_35C		Cab F75	F75	35C	262.0	286.0	6104.0	H009	9698.0	35 C	80.0	CO6	23.82	v1.3(feb22)	0.0	54.0	274.0
210611162843_OlE_HR_IPF2_BQ_2x_35C		Cab F75	F75	35C	232.0	233.0	6105.0	H010	9698.0	35 C	79.0	CO6	23.83	v1.3(feb22)	0.0	0.0	232.5
210611162843_OlE_HR_IPF2_BQ_2x_35C		Cab F75	F75	35C	239.0	244.0	6106.0	H011	9698.0	35 C	78.0	CO6	23.86	v1.3(feb22)	0.0	0.0	241.5
210611162843_OlE_HR_IPF2_BQ_2x_35C		Cab F75	F75	35C	244.0	250.0	6107.0	H012	9698.0	35 C	77.0	CO6	23.83	v1.3(feb22)	0.0	0.0	247.0
210614110923_OlE_HR_IPF2_BQ_2x_21C		Cab F75	F75	21C	107.0	107.0	6198.0	H007	9698.0	21 C	90.0	CO6	23.83	v1.3(feb22)	0.0	0.0	107.0
210614110923_OlE_HR_IPF2_BQ_2x_21C		Cab F75	F75	21C	99.0	95.0	6199.0	H008	9698.0	21 C	89.0	CO6	23.85	v1.3(feb22)	524.0	0.0	97.0
210614110923_OlE_HR_IPF2_BQ_2x_21C		Cab F75	F75	21C	107.0	107.0	6200.0	H009	9698.0	21 C	88.0	CO6	23.84	v1.3(feb22)	2.0	0.0	107.0
210614110923_OlE_HR_IPF2_BQ_2x_21C		Cab F75	F75	21C	95.0	96.0	6201.0	H010	9698.0	21 C	87.0	CO6	23.85	v1.3(feb22)	0.0	52.0	95.5
210614110923_OlE_HR_IPF2_BQ_2x_21C		Cab F75	F75	21C	107.0	107.0	6202.0	H011	9698.0	21 C	86.0	CO6	23.87	v1.3(feb22)	0.0	1.0	107.0
210614133058_OlE_HR_IPF2_BQ_2x_35C		Cab F75	F75	35C	257.0	257.0	6333.0	H007	9698.0	35 C	90.0	CO6	23.87	v1.3(feb22)	2.0	0.0	257.0
210614133058_OlE_HR_IPF2_BQ_2x_35C		Cab F75	F75	35C	241.0	245.0	6334.0	H008	9698.0	35 C	89.0	CO6	23.86	v1.3(feb22)	5.0	0.0	243.0
210614133058_OlE_HR_IPF2_BQ_2x_35C		Cab F75	F75	35C	256.0	262.0	6335.0	H009	9698.0	35 C	88.0	CO6	23.85	v1.3(feb22)	0.0	0.0	259.0
210614133058_OlE_HR_IPF2_BQ_2x_35C		Cab F75	F75	35C	245.0	250.0	6336.0	H010	9698.0	35 C	87.0	CO6	23.88	v1.3(feb22)	1234.0	0.0	247.5
210614133058_OlE_HR_IPF2_BQ_2x_35C		Cab F75	F75	35C	256.0	262.0	6337.0	H011	9698.0	35 C	86.0	CO6	23.84	v1.3(feb22)	4.0	1.0	259.0
210614133058_OlE_HR_IPF2_BQ_2x_35C		Cab F75	F75	35C	239.0	238.0	6338.0	H012	9698.0	35 C	85.0	CO6	23.89	v1.3(feb22)	0.0	0.0	238.5
210614153756_OlE_HR_IPF2_BQ_2x_21C		Cab F75	F75	21C	89.0	89.0	6429.0	H007	9698.0	21 C	90.0	CO6	23.86	v1.3(feb22)	2.0	0.0	89.0
210614153756_OlE_HR_IPF2_BQ_2x_21C		Cab F75	F75	21C	101.0	101.0	6430.0	H008	9698.0	21 C	89.0	CO6	23.85	v1.3(feb22)	0.0	0.0	101.0
210614153756_OlE_HR_IPF2_BQ_2x_21C		Cab F75	F75	21C	107.0	107.0	6431.0	H009	9698.0	21 C	88.0	CO6	23.86	v1.3(feb22)	0.0	0.0	107.0
210614153756_OlE_HR_IPF2_BQ_2x_21C		Cab F75	F75	21C	113.0	113.0	6432.0	H010	9698.0	21 C	87.0	CO6	23.84	v1.3(feb22)	0.0	0.0	113.0
210614153756_OlE_HR_IPF2_BQ_2x_21C		Cab F75	F75	21C	113.0	113.0	6433.0	H011	9698.0	21 C	86.0	CO6	23.83	v1.3(feb22)	0.0	12.0	113.0
210614153756_OlE_HR_IPF2_BQ_2x_21C		Cab F75	F75	21C	113.0	113.0	6434.0	H012	9698.0	21 C	85.0	CO6	23.88	v1.3(feb22)	12.0	0.0	113.0
210614165004_OlE_HR_IPF2_BQ_2x_28C		Cab F75	F75	28C	155.0	161.0	6525.0	H007	9698.0	28 C	90.0	CO6	23.86	v1.3(feb22)	0.0	0.0	158.0
210614165004_OlE_HR_IPF2_BQ_2x_28C		Cab F75	F75	28C	167.0	167.0	6526.0	H008	9698.0	28 C	89.0	CO6	23.83	v1.3(feb22)	0.0	0.0	167.0
210614165004_OlE_HR_IPF2_BQ_2x_28C		Cab F75	F75	28C	173.0	173.0	6527.0	H009	9698.0	28 C	88.0	CO6	23.86	v1.3(feb22)	0.0	0.0	173.0
210614165004_OlE_HR_IPF2_BQ_2x_28C		Cab F75	F75	28C	179.0	188.0	6528.0	H010	9698.0	28 C	87.0	CO6	23.86	v1.3(feb22)	124.0	5.0	183.5
210614165004_OlE_HR_IPF2_BQ_2x_28C		Cab F75	F75	28C	185.0	185.0	6529.0	H011	9698.0	28 C	86.0	CO6	23.84	v1.3(feb22)	0.0	0.0	185.0
210614165004_OlE_HR_IPF2_BQ_2x_28C		Cab F75	F75	28C	191.0	191.0	6530.0	H012	9698.0	28 C	85.0	CO6	23.85	v1.3(feb22)	0.0	0.0	191.0
210614180058_OlE_HR_IPF2_BQ_2x_35C		Cab F75	F75	35C	233.0	233.0	6621.0	H007	9698.0	35 C	90.0	CO6	23.85	v1.3(feb22)	0.0	0.0	233.0
210614180058_OlE_HR_IPF2_BQ_2x_35C		Cab F75	F75	35C	245.0	244.0	6623.0	H009	9698.0	35 C	88.0	CO6	23.86	v1.3(feb22)	0.0	0.0	244.5
210614180058_OlE_HR_IPF2_BQ_2x_35C		Cab F75	F75	35C	262.0	268.0	6624.0	H010	9698.0	35 C	87.0	CO6	23.84	v1.3(feb22)	0.0	0.0	265.0
210614180058_OlE_HR_IPF2_BQ_2x_35C		Cab F75	F75	35C	262.0	268.0	6625.0	H011	9698.0	35 C	86.0	CO6	23.85	v1.3(feb22)	0.0	0.0	265.0
210614180058_OlE_HR_IPF2_BQ_2x_35C		Cab F75	F75	35C	269.0	274.0	6626.0	H012	9698.0	35 C	85.0	CO6	23.87	v1.3(feb22)	0.0	0.0	271.5
210413135259_OlE_HR_IPF1_21C		Cab F75	F75	21C	106.0	106.0	6635.0	H007	9698.0	21 C	14.0	CO6	25.05	v1.3(feb22)	0.0	2.0	106.0
210413135259_OlE_HR_IPF1_21C		Cab F75	F75	21C	106.0	100.0	6636.0	H008	9698.0	21 C	13.0	CO6	25.04	v1.3(feb22)	0.0	0.0	103.0
210413135259_OlE_HR_IPF1_21C		Cab F75	F75	21C	100.0	100.0	6637.0	H009	9698.0	21 C	12.0	CO6	25.07	v1.3(feb22)	0.0	0.0	100.0
210413135259_OlE_HR_IPF1_21C		Cab F75	F75	21C	106.0	106.0	6640.0	H012	9698.0	21 C	9.0	CO6	25.05	v1.3(feb22)	2.0	0.0	106.0
210413144301_OlE_HR_IPF1_28C		Cab F75	F75	28C	163.0	169.0	6649.0	H007	9698.0	28 C	14.0	CO6	25.03	v1.3(feb22)	0.0	0.0	166.0
210413144301_OlE_HR_IPF1_28C		Cab F75	F75	28C	169.0	169.0	6650.0	H008	9698.0	28 C	13.0	CO6	25.04	v1.3(feb22)	0.0	0.0	169.0
210413144301_OlE_HR_IPF1_28C		Cab F75	F75	28C	163.0	169.0	6651.0	H009	9698.0	28 C	12.0	CO6	25.07	v1.3(feb22)	0.0	0.0	166.0
210413144301_OlE_HR_IPF1_28C		Cab F75	F75	28C	150.0	157.0	6652.0	H010	9698.0	28 C	11.0	CO6	25.08	v1.3(feb22)	0.0	0.0	153.5
210413144301_OlE_HR_IPF1_28C		Cab F75	F75	28C	163.0	163.0	6653.0	H011	9698.0	28 C	10.0	CO6	25.04	v1.3(feb22)	0.0	0.0	163.0
210413144301_OlE_HR_IPF1_28C		Cab F75	F75	28C	175.0	175.0	6654.0	H012	9698.0	28 C	9.0	CO6	25.02	v1.3(feb22)	0.0	0.0	175.0
210413153406_OlE_HR_IPF1_35C		Cab F75	F75	35C	232.0	244.0	6663.0	H007	9698.0	35 C	14.0	CO6	25.06	v1.3(feb22)	0.0	0.0	238.0
210413153406_OlE_HR_IPF1_35C		Cab F75	F75	35C	238.0	250.0	6664.0	H008	9698.0	35 C	13.0	CO6	25.04	v1.3(feb22)	12.0	0.0	244.0
210413153406_OlE_HR_IPF1_35C		Cab F75	F75	35C	244.0	250.0	6665.0	H009	9698.0	35 C	12.0	CO6	25.07	v1.3(feb22)	0.0	0.0	247.0
210413153406_OlE_HR_IPF1_35C		Cab F75	F75	35C	225.0	238.0	6666.0	H010	9698.0	35 C	11.0	CO6	25.04	v1.3(feb22)	0.0	0.0	231.5
210413153406_OlE_HR_IPF1_35C		Cab F75	F75	35C	235.0	244.0	6667.0	H011	9698.0	35 C	10.0	CO6	25.07	v1.3(feb22)	5.0	0.0	239.5
210413153406_OlE_HR_IPF1_35C		Cab F75	F75	35C	244.0	251.0	6668.0	H012	9698.0	35 C	9.0	CO6	25.06	v1.3(feb22)	0.0	0.0	247.5
210419140203_OlE_HR_IPF1_21C		Cab F74	F74	21C	113.0	113.0	6700.0	H007	9406.0	21 C	37.0	CO6	25.07	v1.3(feb22)	0.0	0.0	113.0
210419140203_OlE_HR_IPF1_21C		Cab F74	F74	21C	113.0	113.0	6701.0	H008	9406.0	21 C	36.0	CO6	25.07	v1.3(feb22)	0.0	2.0	113.0
210419140203_OlE_HR_IPF1_21C		Cab F74	F74	21C	106.0	106.0	6702.0	H009	9406.0	21 C	35.0	CO6	25.05	v1.3(feb22)	1.0	0.0	106.0
210419140203_OlE_HR_IPF1_21C		Cab F74	F74	21C	106.0	107.0	6703.0	H010	9406.0	21 C	34.0	CO6	24.99	v1.3(feb22)	0.0	0.0	106.5
210419140203_OlE_HR_IPF1_21C		Cab F74	F74	21C	100.0	100.0	6704.0	H011	9406.0	21 C	33.0	CO6	25.06	v1.3(feb22)	2.0	0.0	100.0
210419140203_OlE_HR_IPF1_21C		Cab F74	F74	21C	107.0	107.0	6705.0	H012	9406.0	21 C	32.0	CO6	25.06	v1.3(feb22)	2.0	0.0	107.0
210419145736_OlE_HR_IPF1_28C		Cab F74	F74	28C	169.0	175.0	6737.0	H007	9406.0	28 C	37.0	CO6	25.02	v1.3(feb22)	0.0	0.0	172.0
210419145736_OlE_HR_IPF1_28C		Cab F74	F74	28C	181.0	182.0	6738.0	H008	9406.0	28 C	36.0	CO6	25.03	v1.3(feb22)	0.0	0.0	181.5
210419145736_OlE_HR_IPF1_28C		Cab F74	F74	28C	169.0	169.0	6739.0	H009	9406.0	28 C	35.0	CO6	25.08	v1.3(feb22)	0.0	0.0	169.0
210419145736_OlE_HR_IPF1_28C		Cab F74	F74	28C	175.0	176.0	6740.0	H010	9406.0	28 C	34.0	CO6	25.01	v1.3(feb22)	0.0	0.0	175.5
210419145736_OlE_HR_IPF1_28C		Cab F74	F74	28C	169.0	157.0	6741.0	H011	9406.0	28 C	33.0	CO6	25.07	v1.3(feb22)	0.0	0.0	163.0
210419145736_OlE_HR_IPF1_28C		Cab F74	F74	28C	175.0	182.0	6742.0	H012	9406.0	28 C	32.0	CO6	25.07	v1.3(feb22)	0.0	14.0	178.5
210419155533_OlE_HR_IPF1_35C		Cab F74	F74	35C	245.0	244.0	6774.0	H007	9406.0	35 C	37.0	CO6	25.08	v1.3(feb22)	0.0	0.0	244.5
210419155533_OlE_HR_IPF1_35C		Cab F74	F74	35C	269.0	269.0	6775.0	H008	9406.0	35 C	36.0	CO6	25.06	v1.3(feb22)	0.0	0.0	269.0
210419155533_OlE_HR_IPF1_35C		Cab F74	F74	35C	238.0	244.0	6776.0	H009	9406.0	35 C	35.0	CO6	25.05	v1.3(feb22)	0.0	0.0	241.0
210419155533_OlE_HR_IPF1_35C		Cab F74	F74	35C	250.0	257.0	6777.0	H010	9406.0	35 C	34.0	CO6	25.02	v1.3(feb22)	0.0	0.0	253.5
210419155533_OlE_HR_IPF1_35C		Cab F74	F74	35C	225.0	226.0	6778.0	H011	9406.0	35 C	33.0	CO6	25.05	v1.3(feb22)	0.0	0.0	225.5
210419155533_OlE_HR_IPF1_35C		Cab F74	F74	35C	251.0	250.0	6779.0	H012	9406.0	35 C	32.0	CO6	25.07	v1.3(feb22)	0.0	1.0	250.5
210426133248_OlE_HR_IPF1_21C		Cab F75	F75	21C	106.0	106.0	6811.0	H008	9698.0	21 C	35.0	CO6	25.02	v1.3(feb22)	0.0	0.0	106.0
210426133248_OlE_HR_IPF1_21C		Cab F75	F75	21C	94.0	94.0	6813.0	H010	9698.0	21 C	33.0	CO6	25.06	v1.3(feb22)	2.0	2.0	94.0
210426133248_OlE_HR_IPF1_21C		Cab F75	F75	21C	106.0	106.0	6814.0	H011	9698.0	21 C	32.0	CO6	25.01	v1.3(feb22)	0.0	0.0	106.0
210426133248_OlE_HR_IPF1_21C		Cab F75	F75	21C	100.0	75.0	6815.0	H012	9698.0	21 C	31.0	CO6	25.05	v1.3(feb22)	0.0	12.0	87.5
210426143016_OlE_HR_IPF1_28C		Cab F75	F75	28C	169.0	169.0	6846.0	H007	9698.0	28 C	36.0	CO6	25.06	v1.3(feb22)	0.0	0.0	169.0
210426143016_OlE_HR_IPF1_28C		Cab F75	F75	28C	175.0	181.0	6847.0	H008	9698.0	28 C	35.0	CO6	25.03	v1.3(feb22)	0.0	0.0	178.0
210426143016_OlE_HR_IPF1_28C		Cab F75	F75	28C	150.0	157.0	6848.0	H009	9698.0	28 C	34.0	CO6	25.05	v1.3(feb22)	0.0	0.0	153.5
210426143016_OlE_HR_IPF1_28C		Cab F75	F75	28C	157.0	162.0	6849.0	H010	9698.0	28 C	33.0	CO6	25.04	v1.3(feb22)	0.0	0.0	159.5
210426143016_OlE_HR_IPF1_28C		Cab F75	F75	28C	175.0	175.0	6850.0	H011	9698.0	28 C	32.0	CO6	25.07	v1.3(feb22)	0.0	0.0	175.0
210426143016_OlE_HR_IPF1_28C		Cab F75	F75	28C	163.0	157.0	6851.0	H012	9698.0	28 C	31.0	CO6	25.1	v1.3(feb22)	0.0	0.0	160.0
210426152717_OlE_HR_IPF1_35C		Cab F75	F75	35C	107.0	121.0	6882.0	H007	9698.0	35 C	36.0	CO6	25.07	v1.3(feb22)	123.0	5.0	174.5
210426152717_OlE_HR_IPF1_35C		Cab F75	F75	35C	257.0	257.0	6883.0	H008	9698.0	35 C	35.0	CO6	25.07	v1.3(feb22)	0.0	0.0	257.0
210426152717_OlE_HR_IPF1_35C		Cab F75	F75	35C	219.0	219.0	6884.0	H009	9698.0	35 C	34.0	CO6	25.04	v1.3(feb22)	0.0	0.0	219.0
210426152717_OlE_HR_IPF1_35C		Cab F75	F75	35C	226.0	232.0	6885.0	H010	9698.0	35 C	33.0	CO6	25.07	v1.3(feb22)	0.0	0.0	229.0
210426152717_OlE_HR_IPF1_35C		Cab F75	F75	35C	257.0	257.0	6886.0	H011	9698.0	35 C	32.0	CO6	25.06	v1.3(feb22)	0.0	0.0	257.0
210426152717_OlE_HR_IPF1_35C		Cab F75	F75	35C	226.0	219.0	6887.0	H012	9698.0	35 C	31.0	CO6	25.06	v1.3(feb22)	0.0	0.0	222.5
210427133016_OlE_HR_IPF1_21C		Cab F74	F74	21C	94.0	94.0	6911.0	H007	9406.0	21 C	29.0	CO6	25.04	v1.3(feb22)	0.0	0.0	94.0
210427133016_OlE_HR_IPF1_21C		Cab F74	F74	21C	106.0	107.0	6912.0	H008	9406.0	21 C	28.0	CO6	25.01	v1.3(feb22)	0.0	0.0	106.5
210427133016_OlE_HR_IPF1_21C		Cab F74	F74	21C	113.0	113.0	6913.0	H009	9406.0	21 C	27.0	CO6	25.09	v1.3(feb22)	2.0	0.0	113.0
210427133016_OlE_HR_IPF1_21C		Cab F74	F74	21C	100.0	100.0	6914.0	H010	9406.0	21 C	26.0	CO6	25.08	v1.3(feb22)	0.0	0.0	100.0
210427133016_OlE_HR_IPF1_21C		Cab F74	F74	21C	94.0	94.0	6916.0	H012	9406.0	21 C	24.0	CO6	25.05	v1.3(feb22)	0.0	0.0	94.0
210427142441_OlE_HR_IPF1_28C		Cab F74	F74	28C	144.0	150.0	6940.0	H007	9406.0	28 C	29.0	CO6	25.09	v1.3(feb22)	0.0	0.0	147.0
210427142441_OlE_HR_IPF1_28C		Cab F74	F74	28C	175.0	175.0	6941.0	H008	9406.0	28 C	28.0	CO6	25.04	v1.3(feb22)	0.0	0.0	175.0
210427142441_OlE_HR_IPF1_28C		Cab F74	F74	28C	163.0	163.0	6943.0	H010	9406.0	28 C	26.0	CO6	25.01	v1.3(feb22)	0.0	0.0	163.0
210427142441_OlE_HR_IPF1_28C		Cab F74	F74	28C	163.0	163.0	6945.0	H012	9406.0	28 C	24.0	CO6	25.05	v1.3(feb22)	0.0	0.0	163.0
210427151905_OlE_HR_IPF1_35C		Cab F74	F74	35C	213.0	213.0	6969.0	H007	9406.0	35 C	29.0	CO6	25.03	v1.3(feb22)	12.0	0.0	213.0
210427151905_OlE_HR_IPF1_35C		Cab F74	F74	35C	269.0	282.0	6971.0	H009	9406.0	35 C	27.0	CO6	25.04	v1.3(feb22)	0.0	0.0	275.5
210427151905_OlE_HR_IPF1_35C		Cab F74	F74	35C	225.0	238.0	6972.0	H010	9406.0	35 C	26.0	CO6	25.04	v1.3(feb22)	0.0	0.0	231.5
210427151905_OlE_HR_IPF1_35C		Cab F74	F74	35C	232.0	238.0	6974.0	H012	9406.0	35 C	24.0	CO6	25.06	v1.3(feb22)	0.0	1.0	235.0
210430133800_OlE_HR_IPF1_21C		Cab F75	F75	21C	100.0	100.0	6995.0	H008	9698.0	21 C	24.0	CO6	25.03	v1.3(feb22)	0.0	0.0	100.0
210430133800_OlE_HR_IPF1_21C		Cab F75	F75	21C	100.0	100.0	6996.0	H009	9698.0	21 C	23.0	CO6	25.05	v1.3(feb22)	2.0	0.0	100.0
210430133800_OlE_HR_IPF1_21C		Cab F75	F75	21C	107.0	106.0	6997.0	H010	9698.0	21 C	22.0	CO6	25.08	v1.3(feb22)	0.0	0.0	106.5
210430133800_OlE_HR_IPF1_21C		Cab F75	F75	21C	100.0	100.0	6998.0	H011	9698.0	21 C	21.0	CO6	25.09	v1.3(feb22)	0.0	0.0	100.0
210430133800_OlE_HR_IPF1_21C		Cab F75	F75	21C	94.0	88.0	6999.0	H012	9698.0	21 C	20.0	CO6	25.09	v1.3(feb22)	0.0	0.0	91.0
210430143118_OlE_HR_IPF1_28C		Cab F75	F75	28C	169.0	169.0	7019.0	H007	9698.0	28 C	25.0	CO6	25.07	v1.3(feb22)	0.0	0.0	169.0
210430143118_OlE_HR_IPF1_28C		Cab F75	F75	28C	157.0	157.0	7020.0	H008	9698.0	28 C	24.0	CO6	25.05	v1.3(feb22)	0.0	0.0	157.0
210430143118_OlE_HR_IPF1_28C		Cab F75	F75	28C	175.0	175.0	7022.0	H010	9698.0	28 C	22.0	CO6	25.05	v1.3(feb22)	0.0	0.0	175.0
210430143118_OlE_HR_IPF1_28C		Cab F75	F75	28C	157.0	163.0	7023.0	H011	9698.0	28 C	21.0	CO6	25.09	v1.3(feb22)	0.0	0.0	160.0
210430143118_OlE_HR_IPF1_28C		Cab F75	F75	28C	144.0	144.0	7024.0	H012	9698.0	28 C	20.0	CO6	25.05	v1.3(feb22)	0.0	0.0	144.0
210430152634_OlE_HR_IPF1_35C		Cab F75	F75	35C	237.0	205.0	7044.0	H007	9698.0	35 C	25.0	CO6	24.99	v1.3(feb22)	0.0	54.0	221.0
210430152634_OlE_HR_IPF1_35C		Cab F75	F75	35C	219.0	232.0	7045.0	H008	9698.0	35 C	24.0	CO6	25.06	v1.3(feb22)	5.0	0.0	225.5
210430152634_OlE_HR_IPF1_35C		Cab F75	F75	35C	157.0	125.0	7046.0	H009	9698.0	35 C	23.0	CO6	25.04	v1.3(feb22)	5124.0	0.0	203.5
210430152634_OlE_HR_IPF1_35C		Cab F75	F75	35C	241.0	251.0	7047.0	H010	9698.0	35 C	22.0	CO6	25.06	v1.3(feb22)	5.0	0.0	246.0
210430152634_OlE_HR_IPF1_35C		Cab F75	F75	35C	226.0	262.0	7048.0	H011	9698.0	35 C	21.0	CO6	25.1	v1.3(feb22)	0.0	524.0	244.0
210430152634_OlE_HR_IPF1_35C		Cab F75	F75	35C	200.0	207.0	7049.0	H012	9698.0	35 C	20.0	CO6	25.05	v1.3(feb22)	12.0	0.0	203.5
191119134404_OlE_IPF0_HR_21C		iCab	F29	21C	103.0	103.0	7712.0	H007		21 C	90.0	CO1	28.5	v1.3(feb22)	2.0	0.0	103.0
191119134404_OlE_IPF0_HR_21C		iCab	F29	21C	103.0	103.0	7713.0	H008		21 C	89.0	CO1	28.5	v1.3(feb22)	0.0	0.0	103.0
191119134404_OlE_IPF0_HR_21C		iCab	F29	21C	103.0	103.0	7714.0	H009		21 C	88.0	CO1	28.5	v1.3(feb22)	0.0	0.0	103.0
191119134404_OlE_IPF0_HR_21C		iCab	F29	21C	103.0	103.0	7715.0	H010		21 C	87.0	CO1	28.5	v1.3(feb22)	0.0	0.0	103.0
191119134404_OlE_IPF0_HR_21C		iCab	F29	21C	97.0	103.0	7716.0	H011		21 C	86.0	CO1	28.5	v1.3(feb22)	0.0	0.0	100.0
191119134404_OlE_IPF0_HR_21C		iCab	F29	21C	103.0	103.0	7717.0	H012		21 C	85.0	CO1	28.5	v1.3(feb22)	2.0	0.0	103.0
191119145732_OlE_IPF0_HR_28C		iCab	F29	28C	177.0	177.0	7804.0	H007		28 C	90.0	CO1	28.5	v1.3(feb22)	0.0	0.0	177.0
191119145732_OlE_IPF0_HR_28C		iCab	F29	28C	165.0	171.0	7805.0	H008		28 C	89.0	CO1	28.5	v1.3(feb22)	0.0	0.0	168.0
191119145732_OlE_IPF0_HR_28C		iCab	F29	28C	182.0	182.0	7806.0	H009		28 C	88.0	CO1	28.5	v1.3(feb22)	0.0	0.0	182.0
191119145732_OlE_IPF0_HR_28C		iCab	F29	28C	177.0	177.0	7807.0	H010		28 C	87.0	CO1	28.5	v1.3(feb22)	0.0	0.0	177.0
191119145732_OlE_IPF0_HR_28C		iCab	F29	28C	182.0	182.0	7808.0	H011		28 C	86.0	CO1	28.5	v1.3(feb22)	0.0	0.0	182.0
191119145732_OlE_IPF0_HR_28C		iCab	F29	28C	171.0	171.0	7809.0	H012		28 C	85.0	CO1	28.5	v1.3(feb22)	0.0	0.0	171.0
191119161037_OlE_IPF0_HR_35C		iCab	F29	35C	256.0	262.0	7896.0	H007		35 C	90.0	CO1	28.5	v1.3(feb22)	0.0	0.0	259.0
191119161037_OlE_IPF0_HR_35C		iCab	F29	35C	239.0	245.0	7897.0	H008		35 C	89.0	CO1	28.5	v1.3(feb22)	0.0	0.0	242.0
191119161037_OlE_IPF0_HR_35C		iCab	F29	35C	262.0	285.0	7898.0	H009		35 C	88.0	CO1	28.5	v1.3(feb22)	0.0	54.0	273.5
191119161037_OlE_IPF0_HR_35C		iCab	F29	35C	251.0	256.0	7899.0	H010		35 C	87.0	CO1	28.5	v1.3(feb22)	0.0	0.0	253.5
191119161037_OlE_IPF0_HR_35C		iCab	F29	35C	262.0	264.0	7900.0	H011		35 C	86.0	CO1	28.5	v1.3(feb22)	0.0	5.0	263.0
191119161037_OlE_IPF0_HR_35C		iCab	F29	35C	256.0	256.0	7901.0	H012		35 C	85.0	CO1	28.5	v1.3(feb22)	2.0	0.0	256.0
191125135324_OlE_IPF0_HR_21C		iCab	F29	21C	103.0	103.0	7992.0	H007		21 C	90.0	CO1	28.5	v1.3(feb22)	0.0	2.0	103.0
191125135324_OlE_IPF0_HR_21C		iCab	F29	21C	86.0	86.0	7993.0	H008		21 C	89.0	CO1	28.5	v1.3(feb22)	2.0	2.0	86.0
191125135324_OlE_IPF0_HR_21C		iCab	F29	21C	103.0	103.0	7994.0	H009		21 C	88.0	CO1	28.5	v1.3(feb22)	2.0	0.0	103.0
191125135324_OlE_IPF0_HR_21C		iCab	F29	21C	97.0	97.0	7995.0	H010		21 C	87.0	CO1	28.5	v1.3(feb22)	2.0	2.0	97.0
191125135324_OlE_IPF0_HR_21C		iCab	F29	21C	97.0	97.0	7996.0	H011		21 C	86.0	CO1	28.5	v1.3(feb22)	2.0	0.0	97.0
191125135324_OlE_IPF0_HR_21C		iCab	F29	21C	91.0	91.0	7997.0	H012		21 C	85.0	CO1	28.5	v1.3(feb22)	0.0	2.0	91.0
191125155558_OlE_IPF0_HR_28C		iCab	F29	28C	177.0	177.0	8088.0	H007		28 C	90.0	CO1	28.5	v1.3(feb22)	0.0	0.0	177.0
191125155558_OlE_IPF0_HR_28C		iCab	F29	28C	154.0	150.0	8089.0	H008		28 C	89.0	CO1	28.5	v1.3(feb22)	0.0	5.0	152.0
191125155558_OlE_IPF0_HR_28C		iCab	F29	28C	165.0	171.0	8090.0	H009		28 C	88.0	CO1	28.5	v1.3(feb22)	5.0	0.0	168.0
191125155558_OlE_IPF0_HR_28C		iCab	F29	28C	165.0	171.0	8091.0	H010		28 C	87.0	CO1	28.5	v1.3(feb22)	0.0	0.0	168.0
191125155558_OlE_IPF0_HR_28C		iCab	F29	28C	165.0	160.0	8093.0	H012		28 C	85.0	CO1	28.5	v1.3(feb22)	0.0	0.0	162.5
191125172711_OlE_IPF0_HR_35C		iCab	F29	35C	245.0	245.0	8184.0	H007		35 C	90.0	CO1	28.5	v1.3(feb22)	0.0	0.0	245.0
191125172711_OlE_IPF0_HR_35C		iCab	F29	35C	222.0	229.0	8185.0	H008		35 C	89.0	CO1	28.5	v1.3(feb22)	0.0	5.0	225.5
191125172711_OlE_IPF0_HR_35C		iCab	F29	35C	251.0	251.0	8186.0	H009		35 C	88.0	CO1	28.5	v1.3(feb22)	0.0	5.0	251.0
191125172711_OlE_IPF0_HR_35C		iCab	F29	35C	245.0	251.0	8187.0	H010		35 C	87.0	CO1	28.5	v1.3(feb22)	0.0	5.0	248.0
191125172711_OlE_IPF0_HR_35C		iCab	F29	35C	245.0	245.0	8188.0	H011		35 C	86.0	CO1	28.5	v1.3(feb22)	0.0	1.0	245.0
191125172711_OlE_IPF0_HR_35C		iCab	F29	35C	239.0	245.0	8189.0	H012		35 C	85.0	CO1	28.5	v1.3(feb22)	0.0	0.0	242.0
191129145148_OlE_IPF0_HR_21C		iCab	F29	21C	91.0	91.0	8281.0	H008		21 C	89.0	CO1	28.5	v1.3(feb22)	2.0	0.0	91.0
191129145148_OlE_IPF0_HR_21C		iCab	F29	21C	97.0	97.0	8282.0	H009		21 C	88.0	CO1	28.5	v1.3(feb22)	2.0	2.0	97.0
191129145148_OlE_IPF0_HR_21C		iCab	F29	21C	91.0	91.0	8283.0	H010		21 C	87.0	CO1	28.5	v1.3(feb22)	1.0	0.0	91.0
191129145148_OlE_IPF0_HR_21C		iCab	F29	21C	98.0	103.0	8284.0	H011		21 C	86.0	CO1	28.5	v1.3(feb22)	5.0	0.0	100.5
191129145148_OlE_IPF0_HR_21C		iCab	F29	21C	122.0	91.0	8285.0	H012		21 C	85.0	CO1	28.5	v1.3(feb22)	5.0	0.0	106.5
191129160632_OlE_IPF0_HR_28C		iCab	F29	28C	165.0	171.0	8376.0	H007		28 C	90.0	CO1	28.5	v1.3(feb22)	0.0	0.0	168.0
191129160632_OlE_IPF0_HR_28C		iCab	F29	28C	154.0	148.0	8377.0	H008		28 C	89.0	CO1	28.5	v1.3(feb22)	0.0	2.0	151.0
191129160632_OlE_IPF0_HR_28C		iCab	F29	28C	154.0	160.0	8378.0	H009		28 C	88.0	CO1	28.5	v1.3(feb22)	0.0	0.0	157.0
191129160632_OlE_IPF0_HR_28C		iCab	F29	28C	160.0	165.0	8379.0	H010		28 C	87.0	CO1	28.5	v1.3(feb22)	0.0	1.0	162.5
191129160632_OlE_IPF0_HR_28C		iCab	F29	28C	165.0	165.0	8380.0	H011		28 C	86.0	CO1	28.5	v1.3(feb22)	0.0	0.0	165.0
191129160632_OlE_IPF0_HR_28C		iCab	F29	28C	160.0	165.0	8381.0	H012		28 C	85.0	CO1	28.5	v1.3(feb22)	0.0	0.0	162.5
191129172711_OlE_IPF0_HR_35C		iCab	F29	35C	245.0	251.0	8472.0	H007		35 C	90.0	CO1	28.5	v1.3(feb22)	0.0	0.0	248.0
191129172711_OlE_IPF0_HR_35C		iCab	F29	35C	222.0	228.0	8473.0	H008		35 C	89.0	CO1	28.5	v1.3(feb22)	0.0	0.0	225.0
191129172711_OlE_IPF0_HR_35C		iCab	F29	35C	234.0	239.0	8474.0	H009		35 C	88.0	CO1	28.5	v1.3(feb22)	0.0	0.0	236.5
191129172711_OlE_IPF0_HR_35C		iCab	F29	35C	239.0	245.0	8475.0	H010		35 C	87.0	CO1	28.5	v1.3(feb22)	12.0	0.0	242.0
191129172711_OlE_IPF0_HR_35C		iCab	F29	35C	228.0	239.0	8476.0	H011		35 C	86.0	CO1	28.5	v1.3(feb22)	0.0	0.0	233.5
191129172711_OlE_IPF0_HR_35C		iCab	F29	35C	245.0	245.0	8477.0	H012		35 C	85.0	CO1	28.5	v1.3(feb22)	0.0	0.0	245.0
191209141611_OlE_IPF0_HR_21C		iCab	F30	21C	97.0	97.0	8566.0	H005		21 C	92.0	CO1	28.5	v1.3(feb22)	0.0	0.0	97.0
191209141611_OlE_IPF0_HR_21C		iCab	F30	21C	97.0	97.0	8567.0	H006		21 C	91.0	CO1	28.5	v1.3(feb22)	0.0	0.0	97.0
191209141611_OlE_IPF0_HR_21C		iCab	F30	21C	103.0	108.0	8568.0	H007		21 C	90.0	CO1	28.5	v1.3(feb22)	0.0	0.0	105.5
191209141611_OlE_IPF0_HR_21C		iCab	F30	21C	108.0	108.0	8569.0	H008		21 C	89.0	CO1	28.5	v1.3(feb22)	0.0	0.0	108.0
191209141611_OlE_IPF0_HR_21C		iCab	F30	21C	97.0	97.0	8570.0	H009		21 C	88.0	CO1	28.5	v1.3(feb22)	0.0	0.0	97.0
191209141611_OlE_IPF0_HR_21C		iCab	F30	21C	103.0	103.0	8571.0	H010		21 C	87.0	CO1	28.5	v1.3(feb22)	0.0	0.0	103.0
191209141611_OlE_IPF0_HR_21C		iCab	F30	21C	97.0	97.0	8572.0	H011		21 C	86.0	CO1	28.5	v1.3(feb22)	0.0	0.0	97.0
191209141611_OlE_IPF0_HR_21C		iCab	F30	21C	103.0	97.0	8573.0	H012		21 C	85.0	CO1	28.5	v1.3(feb22)	0.0	0.0	100.0
191209154213_OlE_IPF0_HR_28C		iCab	F30	28C	151.0	160.0	8662.0	H005		28 C	92.0	CO1	28.5	v1.3(feb22)	5.0	0.0	155.5
191209154213_OlE_IPF0_HR_28C		iCab	F30	28C	154.0	160.0	8663.0	H006		28 C	91.0	CO1	28.5	v1.3(feb22)	0.0	0.0	157.0
191209154213_OlE_IPF0_HR_28C		iCab	F30	28C	171.0	171.0	8664.0	H007		28 C	90.0	CO1	28.5	v1.3(feb22)	0.0	0.0	171.0
191209154213_OlE_IPF0_HR_28C		iCab	F30	28C	171.0	171.0	8665.0	H008		28 C	89.0	CO1	28.5	v1.3(feb22)	0.0	0.0	171.0
191209154213_OlE_IPF0_HR_28C		iCab	F30	28C	154.0	154.0	8666.0	H009		28 C	88.0	CO1	28.5	v1.3(feb22)	0.0	0.0	154.0
191209154213_OlE_IPF0_HR_28C		iCab	F30	28C	170.0	171.0	8667.0	H010		28 C	87.0	CO1	28.5	v1.3(feb22)	5.0	0.0	170.5
191209154213_OlE_IPF0_HR_28C		iCab	F30	28C	171.0	171.0	8668.0	H011		28 C	86.0	CO1	28.5	v1.3(feb22)	0.0	0.0	171.0
191209154213_OlE_IPF0_HR_28C		iCab	F30	28C	154.0	154.0	8669.0	H012		28 C	85.0	CO1	28.5	v1.3(feb22)	0.0	0.0	154.0
191209165957_OlE_IPF0_HR_35C		iCab	F30	35C	234.0	234.0	8758.0	H005		35 C	92.0	CO1	28.5	v1.3(feb22)	0.0	0.0	234.0
191209165957_OlE_IPF0_HR_35C		iCab	F30	35C	228.0	228.0	8759.0	H006		35 C	91.0	CO1	28.5	v1.3(feb22)	0.0	0.0	228.0
191209165957_OlE_IPF0_HR_35C		iCab	F30	35C	244.0	251.0	8760.0	H007		35 C	90.0	CO1	28.5	v1.3(feb22)	5.0	5.0	247.5
191209165957_OlE_IPF0_HR_35C		iCab	F30	35C	245.0	251.0	8761.0	H008		35 C	89.0	CO1	28.5	v1.3(feb22)	0.0	0.0	248.0
191209165957_OlE_IPF0_HR_35C		iCab	F30	35C	228.0	234.0	8762.0	H009		35 C	88.0	CO1	28.5	v1.3(feb22)	0.0	0.0	231.0
191209165957_OlE_IPF0_HR_35C		iCab	F30	35C	239.0	245.0	8763.0	H010		35 C	87.0	CO1	28.5	v1.3(feb22)	0.0	0.0	242.0
191209165957_OlE_IPF0_HR_35C		iCab	F30	35C	245.0	245.0	8764.0	H011		35 C	86.0	CO1	28.5	v1.3(feb22)	0.0	0.0	245.0
191209165957_OlE_IPF0_HR_35C		iCab	F30	35C	228.0	234.0	8765.0	H012		35 C	85.0	CO1	28.5	v1.3(feb22)	0.0	0.0	231.0
191210142619_OlE_IPF0_HR_21C		iCab	F30	21C	97.0	97.0	8856.0	H007		21 C	90.0	CO1	28.5	v1.3(feb22)	0.0	0.0	97.0
191210142619_OlE_IPF0_HR_21C		iCab	F30	21C	108.0	108.0	8857.0	H008		21 C	89.0	CO1	28.5	v1.3(feb22)	0.0	12.0	108.0
191210142619_OlE_IPF0_HR_21C		iCab	F30	21C	97.0	97.0	8858.0	H009		21 C	88.0	CO1	28.5	v1.3(feb22)	0.0	2.0	97.0
191210142619_OlE_IPF0_HR_21C		iCab	F30	21C	97.0	97.0	8859.0	H010		21 C	87.0	CO1	28.5	v1.3(feb22)	0.0	2.0	97.0
191210160757_OlE_IPF0_HR_28C		iCab	F30	28C	165.0	171.0	8952.0	H007		28 C	90.0	CO1	28.5	v1.3(feb22)	0.0	0.0	168.0
191210160757_OlE_IPF0_HR_28C		iCab	F30	28C	177.0	182.0	8953.0	H008		28 C	89.0	CO1	28.5	v1.3(feb22)	0.0	0.0	179.5
191210160757_OlE_IPF0_HR_28C		iCab	F30	28C	171.0	171.0	8954.0	H009		28 C	88.0	CO1	28.5	v1.3(feb22)	0.0	0.0	171.0
191210160757_OlE_IPF0_HR_28C		iCab	F30	28C	160.0	154.0	8955.0	H010		28 C	87.0	CO1	28.5	v1.3(feb22)	0.0	0.0	157.0
191210160757_OlE_IPF0_HR_28C		iCab	F30	28C	154.0	160.0	8956.0	H011		28 C	86.0	CO1	28.5	v1.3(feb22)	0.0	0.0	157.0
191210172316_OlE_IPF0_HR_35C		iCab	F30	35C	239.0	251.0	9048.0	H007		35 C	90.0	CO1	28.5	v1.3(feb22)	0.0	0.0	245.0
191210172316_OlE_IPF0_HR_35C		iCab	F30	35C	251.0	256.0	9049.0	H008		35 C	89.0	CO1	28.5	v1.3(feb22)	0.0	0.0	253.5
191210172316_OlE_IPF0_HR_35C		iCab	F30	35C	251.0	251.0	9050.0	H009		35 C	88.0	CO1	28.5	v1.3(feb22)	0.0	0.0	251.0
191210172316_OlE_IPF0_HR_35C		iCab	F30	35C	234.0	239.0	9051.0	H010		35 C	87.0	CO1	28.5	v1.3(feb22)	0.0	0.0	236.5
191210172316_OlE_IPF0_HR_35C		iCab	F30	35C	228.0	241.0	9052.0	H011		35 C	86.0	CO1	28.5	v1.3(feb22)	0.0	5.0	234.5
191210172316_OlE_IPF0_HR_35C		iCab	F30	35C	228.0	234.0	9053.0	H012		35 C	85.0	CO1	28.5	v1.3(feb22)	0.0	0.0	231.0
191215144102_OlE_IPF0_HR_21C		iCab	F30	21C	97.0	107.0	9068.0	H007		21 C	14.0	CO1	28.5	v1.3(feb22)	0.0	5124.0	102.0
191215144102_OlE_IPF0_HR_21C		iCab	F30	21C	103.0	103.0	9069.0	H008		21 C	13.0	CO1	28.5	v1.3(feb22)	0.0	0.0	103.0
191215144102_OlE_IPF0_HR_21C		iCab	F30	21C	103.0	103.0	9070.0	H009		21 C	12.0	CO1	28.5	v1.3(feb22)	0.0	0.0	103.0
191215144102_OlE_IPF0_HR_21C		iCab	F30	21C	97.0	97.0	9071.0	H010		21 C	11.0	CO1	28.5	v1.3(feb22)	0.0	0.0	97.0
191215144102_OlE_IPF0_HR_21C		iCab	F30	21C	103.0	103.0	9072.0	H011		21 C	10.0	CO1	28.5	v1.3(feb22)	2.0	2.0	103.0
191215144102_OlE_IPF0_HR_21C		iCab	F30	21C	97.0	97.0	9073.0	H012		21 C	9.0	CO1	28.5	v1.3(feb22)	0.0	0.0	97.0
191215155458_OlE_IPF0_HR_28C		iCab	F30	28C	160.0	165.0	9088.0	H007		28 C	14.0	CO1	28.5	v1.3(feb22)	0.0	0.0	162.5
191215155458_OlE_IPF0_HR_28C		iCab	F30	28C	167.0	171.0	9089.0	H008		28 C	13.0	CO1	28.5	v1.3(feb22)	5.0	0.0	169.0
191215155458_OlE_IPF0_HR_28C		iCab	F30	28C	160.0	160.0	9090.0	H009		28 C	12.0	CO1	28.5	v1.3(feb22)	0.0	0.0	160.0
191215155458_OlE_IPF0_HR_28C		iCab	F30	28C	165.0	160.0	9091.0	H010		28 C	11.0	CO1	28.5	v1.3(feb22)	0.0	0.0	162.5
191215155458_OlE_IPF0_HR_28C		iCab	F30	28C	165.0	165.0	9092.0	H011		28 C	10.0	CO1	28.5	v1.3(feb22)	0.0	0.0	165.0
191215155458_OlE_IPF0_HR_28C		iCab	F30	28C	160.0	160.0	9093.0	H012		28 C	9.0	CO1	28.5	v1.3(feb22)	12.0	0.0	160.0
191215171736_OlE_IPF0_HR_35C		iCab	F30	35C	234.0	239.0	9108.0	H007		35 C	14.0	CO1	28.5	v1.3(feb22)	0.0	0.0	236.5
191215171736_OlE_IPF0_HR_35C		iCab	F30	35C	239.0	245.0	9109.0	H008		35 C	13.0	CO1	28.5	v1.3(feb22)	0.0	0.0	242.0
191215171736_OlE_IPF0_HR_35C		iCab	F30	35C	228.0	228.0	9110.0	H009		35 C	12.0	CO1	28.5	v1.3(feb22)	0.0	0.0	228.0
191215171736_OlE_IPF0_HR_35C		iCab	F30	35C	234.0	239.0	9111.0	H010		35 C	11.0	CO1	28.5	v1.3(feb22)	0.0	5.0	236.5
191215171736_OlE_IPF0_HR_35C		iCab	F30	35C	228.0	234.0	9112.0	H011		35 C	10.0	CO1	28.5	v1.3(feb22)	0.0	0.0	231.0
191215171736_OlE_IPF0_HR_35C		iCab	F30	35C	239.0	245.0	9113.0	H012		35 C	9.0	CO1	28.5	v1.3(feb22)	0.0	0.0	242.0
191216145947_OlE_IPF0_HR_21C		iCab	F30	21C	103.0	103.0	9122.0	H007		21 C	8.0	CO1	28.5	v1.3(feb22)	0.0	2.0	103.0
191216145947_OlE_IPF0_HR_21C		iCab	F30	21C	108.0	103.0	9123.0	H008		21 C	7.0	CO1	28.5	v1.3(feb22)	2.0	0.0	105.5
191216145947_OlE_IPF0_HR_21C		iCab	F30	21C	97.0	97.0	9124.0	H009		21 C	6.0	CO1	28.5	v1.3(feb22)	0.0	0.0	97.0
191216145947_OlE_IPF0_HR_21C		iCab	F30	21C	103.0	103.0	9125.0	H010		21 C	5.0	CO1	28.5	v1.3(feb22)	0.0	0.0	103.0
191216145947_OlE_IPF0_HR_21C		iCab	F30	21C	108.0	108.0	9126.0	H011		21 C	4.0	CO1	28.5	v1.3(feb22)	0.0	1.0	108.0
191216145947_OlE_IPF0_HR_21C		iCab	F30	21C	97.0	97.0	9127.0	H012		21 C	3.0	CO1	28.5	v1.3(feb22)	2.0	12.0	97.0
191216162404_OlE_IPF0_HR_28C		iCab	F30	28C	148.0	148.0	9135.0	H007		28 C	8.0	CO1	28.5	v1.3(feb22)	0.0	0.0	148.0
191216162404_OlE_IPF0_HR_28C		iCab	F30	28C	165.0	165.0	9136.0	H008		28 C	7.0	CO1	28.5	v1.3(feb22)	0.0	0.0	165.0
191216162404_OlE_IPF0_HR_28C		iCab	F30	28C	154.0	154.0	9137.0	H009		28 C	6.0	CO1	28.5	v1.3(feb22)	0.0	0.0	154.0
191216162404_OlE_IPF0_HR_28C		iCab	F30	28C	160.0	154.0	9138.0	H010		28 C	5.0	CO1	28.5	v1.3(feb22)	0.0	0.0	157.0
191216162404_OlE_IPF0_HR_28C		iCab	F30	28C	171.0	171.0	9139.0	H011		28 C	4.0	CO1	28.5	v1.3(feb22)	0.0	0.0	171.0
191216162404_OlE_IPF0_HR_28C		iCab	F30	28C	154.0	148.0	9140.0	H012		28 C	3.0	CO1	28.5	v1.3(feb22)	0.0	0.0	151.0
191216174019_OlE_IPF0_HR_35C		iCab	F30	35C	217.0	222.0	9149.0	H007		35 C	8.0	CO1	28.5	v1.3(feb22)	0.0	0.0	219.5
191216174019_OlE_IPF0_HR_35C		iCab	F30	35C	239.0	245.0	9150.0	H008		35 C	7.0	CO1	28.5	v1.3(feb22)	0.0	0.0	242.0
191216174019_OlE_IPF0_HR_35C		iCab	F30	35C	228.0	234.0	9151.0	H009		35 C	6.0	CO1	28.5	v1.3(feb22)	0.0	0.0	231.0
191216174019_OlE_IPF0_HR_35C		iCab	F30	35C	234.0	234.0	9152.0	H010		35 C	5.0	CO1	28.5	v1.3(feb22)	0.0	0.0	234.0
191216174019_OlE_IPF0_HR_35C		iCab	F30	35C	251.0	256.0	9153.0	H011		35 C	4.0	CO1	28.5	v1.3(feb22)	0.0	0.0	253.5
191216174019_OlE_IPF0_HR_35C		iCab	F30	35C	222.0	228.0	9154.0	H012		35 C	3.0	CO1	28.5	v1.3(feb22)	0.0	0.0	225.0
191217153108_OlE_IPF0_HR_21C		iCab	F30	21C	108.0	103.0	9209.0	H007		21 C	54.0	CO1	28.5	v1.3(feb22)	0.0	0.0	105.5
191217153108_OlE_IPF0_HR_21C		iCab	F30	21C	103.0	97.0	9210.0	H008		21 C	53.0	CO1	28.5	v1.3(feb22)	0.0	0.0	100.0
191217153108_OlE_IPF0_HR_21C		iCab	F30	21C	97.0	97.0	9211.0	H009		21 C	52.0	CO1	28.5	v1.3(feb22)	0.0	0.0	97.0
191217153108_OlE_IPF0_HR_21C		iCab	F30	21C	103.0	97.0	9212.0	H010		21 C	51.0	CO1	28.5	v1.3(feb22)	0.0	0.0	100.0
191217153108_OlE_IPF0_HR_21C		iCab	F30	21C	100.0	97.0	9213.0	H011		21 C	50.0	CO1	28.5	v1.3(feb22)	2.0	0.0	98.5
191217153108_OlE_IPF0_HR_21C		iCab	F30	21C	97.0	97.0	9214.0	H012		21 C	49.0	CO1	28.5	v1.3(feb22)	0.0	2.0	97.0
191217164613_OlE_IPF0_HR_28C		iCab	F30	28C	171.0	171.0	9269.0	H007		28 C	54.0	CO1	28.5	v1.3(feb22)	0.0	0.0	171.0
191217164613_OlE_IPF0_HR_28C		iCab	F30	28C	160.0	160.0	9270.0	H008		28 C	53.0	CO1	28.5	v1.3(feb22)	0.0	0.0	160.0
191217164613_OlE_IPF0_HR_28C		iCab	F30	28C	160.0	160.0	9273.0	H011		28 C	50.0	CO1	28.5	v1.3(feb22)	0.0	0.0	160.0
191217164613_OlE_IPF0_HR_28C		iCab	F30	28C	160.0	160.0	9274.0	H012		28 C	49.0	CO1	28.5	v1.3(feb22)	0.0	0.0	160.0
191217180348_OlE_IPF0_HR_35C		iCab	F30	35C	245.0	245.0	9329.0	H007		35 C	54.0	CO1	28.5	v1.3(feb22)	0.0	0.0	245.0
191217180348_OlE_IPF0_HR_35C		iCab	F30	35C	234.0	244.0	9330.0	H008		35 C	53.0	CO1	28.5	v1.3(feb22)	0.0	5.0	239.0
191217180348_OlE_IPF0_HR_35C		iCab	F30	35C	234.0	239.0	9331.0	H009		35 C	52.0	CO1	28.5	v1.3(feb22)	0.0	0.0	236.5
191217180348_OlE_IPF0_HR_35C		iCab	F30	35C	228.0	234.0	9332.0	H010		35 C	51.0	CO1	28.5	v1.3(feb22)	0.0	0.0	231.0
191217180348_OlE_IPF0_HR_35C		iCab	F30	35C	234.0	245.0	9333.0	H011		35 C	50.0	CO1	28.5	v1.3(feb22)	0.0	0.0	239.5
191217180348_OlE_IPF0_HR_35C		iCab	F30	35C	234.0	239.0	9334.0	H012		35 C	49.0	CO1	28.5	v1.3(feb22)	0.0	0.0	236.5
200313140410_OlE_HR_IPF0_21C		iCab	F30	21C	89.0	89.0	9425.0	H007		21 C	90.0	CO1	23.8	v1.3(feb22)	0.0	0.0	89.0
200313140410_OlE_HR_IPF0_21C		iCab	F30	21C	95.0	95.0	9426.0	H008		21 C	89.0	CO1	23.8	v1.3(feb22)	12.0	0.0	95.0
200313140410_OlE_HR_IPF0_21C		iCab	F30	21C	101.0	101.0	9428.0	H010		21 C	87.0	CO1	23.78	v1.3(feb22)	123.0	0.0	101.0
200313140410_OlE_HR_IPF0_21C		iCab	F30	21C	95.0	92.0	9429.0	H011		21 C	86.0	CO1	23.8	v1.3(feb22)	2.0	5.0	93.5
200313140410_OlE_HR_IPF0_21C		iCab	F30	21C	95.0	89.0	9430.0	H012		21 C	85.0	CO1	23.8	v1.3(feb22)	0.0	2.0	92.0
200313152204_OlE_HR_IPF0_28C		iCab	F30	28C	143.0	149.0	9521.0	H007		28 C	90.0	CO1	23.8	v1.3(feb22)	0.0	0.0	146.0
200313152204_OlE_HR_IPF0_28C		iCab	F30	28C	155.0	161.0	9522.0	H008		28 C	89.0	CO1	23.81	v1.3(feb22)	0.0	0.0	158.0
200313152204_OlE_HR_IPF0_28C		iCab	F30	28C	143.0	143.0	9523.0	H009		28 C	88.0	CO1	23.79	v1.3(feb22)	2.0	0.0	143.0
200313152204_OlE_HR_IPF0_28C		iCab	F30	28C	167.0	173.0	9524.0	H010		28 C	87.0	CO1	23.82	v1.3(feb22)	0.0	0.0	170.0
200313152204_OlE_HR_IPF0_28C		iCab	F30	28C	164.0	161.0	9525.0	H011		28 C	86.0	CO1	23.82	v1.3(feb22)	5.0	0.0	162.5
200313152204_OlE_HR_IPF0_28C		iCab	F30	28C	161.0	167.0	9526.0	H012		28 C	85.0	CO1	23.8	v1.3(feb22)	0.0	0.0	164.0
200313163128_OlE_HR_IPF0_35C		iCab	F30	35C	220.0	217.0	9617.0	H007		35 C	90.0	CO1	23.78	v1.3(feb22)	0.0	54.0	218.5
200313163128_OlE_HR_IPF0_35C		iCab	F30	35C	235.0	238.0	9618.0	H008		35 C	89.0	CO1	23.82	v1.3(feb22)	5.0	0.0	236.5
200313163128_OlE_HR_IPF0_35C		iCab	F30	35C	220.0	226.0	9619.0	H009		35 C	88.0	CO1	23.76	v1.3(feb22)	0.0	0.0	223.0
200313163128_OlE_HR_IPF0_35C		iCab	F30	35C	256.0	256.0	9620.0	H010		35 C	87.0	CO1	23.79	v1.3(feb22)	0.0	0.0	256.0
200313163128_OlE_HR_IPF0_35C		iCab	F30	35C	238.0	244.0	9621.0	H011		35 C	86.0	CO1	23.78	v1.3(feb22)	0.0	0.0	241.0
200313163128_OlE_HR_IPF0_35C		iCab	F30	35C	244.0	244.0	9622.0	H012		35 C	85.0	CO1	23.8	v1.3(feb22)	0.0	0.0	244.0
200316143414_OlE_HR_IPF0_21C		iCab	F30	21C	99.0	99.0	9713.0	H007		21 C	90.0	CO1	24.84	v1.3(feb22)	0.0	0.0	99.0
200316143414_OlE_HR_IPF0_21C		iCab	F30	21C	93.0	93.0	9714.0	H008		21 C	89.0	CO1	24.82	v1.3(feb22)	2.0	52.0	93.0
200316143414_OlE_HR_IPF0_21C		iCab	F30	21C	93.0	89.0	9715.0	H009		21 C	88.0	CO1	24.9	v1.3(feb22)	2.0	5.0	91.0
200316143414_OlE_HR_IPF0_21C		iCab	F30	21C	99.0	99.0	9716.0	H010		21 C	87.0	CO1	24.77	v1.3(feb22)	0.0	0.0	99.0
200316154313_OlE_HR_IPF0_28C		iCab	F30	28C	155.0	162.0	9809.0	H007		28 C	90.0	CO1	24.87	v1.3(feb22)	0.0	0.0	158.5
200316154313_OlE_HR_IPF0_28C		iCab	F30	28C	155.0	161.0	9810.0	H008		28 C	89.0	CO1	24.86	v1.3(feb22)	0.0	0.0	158.0
200316154313_OlE_HR_IPF0_28C		iCab	F30	28C	162.0	161.0	9811.0	H009		28 C	88.0	CO1	24.85	v1.3(feb22)	0.0	0.0	161.5
200316154313_OlE_HR_IPF0_28C		iCab	F30	28C	168.0	167.0	9812.0	H010		28 C	87.0	CO1	24.92	v1.3(feb22)	0.0	0.0	167.5
200316154313_OlE_HR_IPF0_28C		iCab	F30	28C	169.0	167.0	9813.0	H011		28 C	86.0	CO1	24.87	v1.3(feb22)	5124.0	5.0	168.0
200316154313_OlE_HR_IPF0_28C		iCab	F30	28C	161.0	161.0	9814.0	H012		28 C	85.0	CO1	24.83	v1.3(feb22)	0.0	0.0	161.0
200316164942_OlE_HR_IPF0_35C		iCab	F30	35C	236.0	236.0	9905.0	H007		35 C	90.0	CO1	24.85	v1.3(feb22)	0.0	0.0	236.0
200316164942_OlE_HR_IPF0_35C		iCab	F30	35C	236.0	242.0	9906.0	H008		35 C	89.0	CO1	24.86	v1.3(feb22)	0.0	0.0	239.0
200316164942_OlE_HR_IPF0_35C		iCab	F30	35C	236.0	242.0	9907.0	H009		35 C	88.0	CO1	24.85	v1.3(feb22)	0.0	0.0	239.0
200316164942_OlE_HR_IPF0_35C		iCab	F30	35C	249.0	248.0	9908.0	H010		35 C	87.0	CO1	24.86	v1.3(feb22)	0.0	0.0	248.5
200316164942_OlE_HR_IPF0_35C		iCab	F30	35C	254.0	255.0	9909.0	H011		35 C	86.0	CO1	24.77	v1.3(feb22)	0.0	0.0	254.5
200316164942_OlE_HR_IPF0_35C		iCab	F30	35C	230.0	236.0	9910.0	H012		35 C	85.0	CO1	24.82	v1.3(feb22)	0.0	0.0	233.0
200317141928_OlE_HR_IPF0_21C		iCab	F30	21C	105.0	106.0	10001.0	H007		21 C	90.0	CO1	24.75	v1.3(feb22)	2.0	2.0	105.5
200317141928_OlE_HR_IPF0_21C		iCab	F30	21C	99.0	100.0	10003.0	H009		21 C	88.0	CO1	24.8	v1.3(feb22)	2.0	2.0	99.5
200317141928_OlE_HR_IPF0_21C		iCab	F30	21C	93.0	93.0	10004.0	H010		21 C	87.0	CO1	24.86	v1.3(feb22)	0.0	0.0	93.0
200317141928_OlE_HR_IPF0_21C		iCab	F30	21C	93.0	93.0	10005.0	H011		21 C	86.0	CO1	24.78	v1.3(feb22)	0.0	0.0	93.0
200317141928_OlE_HR_IPF0_21C		iCab	F30	21C	106.0	99.0	10006.0	H012		21 C	85.0	CO1	24.84	v1.3(feb22)	0.0	0.0	102.5
200317152527_OlE_HR_IPF0_28C		iCab	F30	28C	168.0	167.0	10097.0	H007		28 C	90.0	CO1	24.88	v1.3(feb22)	0.0	0.0	167.5
200317152527_OlE_HR_IPF0_28C		iCab	F30	28C	168.0	167.0	10098.0	H008		28 C	89.0	CO1	24.87	v1.3(feb22)	0.0	0.0	167.5
200317152527_OlE_HR_IPF0_28C		iCab	F30	28C	174.0	174.0	10099.0	H009		28 C	88.0	CO1	24.81	v1.3(feb22)	0.0	0.0	174.0
200317152527_OlE_HR_IPF0_28C		iCab	F30	28C	168.0	168.0	10100.0	H010		28 C	87.0	CO1	24.82	v1.3(feb22)	0.0	0.0	168.0
200317152527_OlE_HR_IPF0_28C		iCab	F30	28C	155.0	156.0	10101.0	H011		28 C	86.0	CO1	24.87	v1.3(feb22)	0.0	0.0	155.5
200317152527_OlE_HR_IPF0_28C		iCab	F30	28C	168.0	167.0	10102.0	H012		28 C	85.0	CO1	24.83	v1.3(feb22)	0.0	0.0	167.5
200317163503_OlE_HR_IPF0_35C		iCab	F30	35C	236.0	249.0	10193.0	H007		35 C	90.0	CO1	24.78	v1.3(feb22)	5.0	0.0	242.5
200317163503_OlE_HR_IPF0_35C		iCab	F30	35C	236.0	248.0	10194.0	H008		35 C	89.0	CO1	24.86	v1.3(feb22)	0.0	0.0	242.0
200317163503_OlE_HR_IPF0_35C		iCab	F30	35C	254.0	261.0	10195.0	H009		35 C	88.0	CO1	24.78	v1.3(feb22)	0.0	0.0	257.5
200317163503_OlE_HR_IPF0_35C		iCab	F30	35C	241.0	240.0	10196.0	H010		35 C	87.0	CO1	24.76	v1.3(feb22)	0.0	5.0	240.5
200317163503_OlE_HR_IPF0_35C		iCab	F30	35C	223.0	230.0	10197.0	H011		35 C	86.0	CO1	24.8	v1.3(feb22)	0.0	0.0	226.5
200317163503_OlE_HR_IPF0_35C		iCab	F30	35C	242.0	243.0	10198.0	H012		35 C	85.0	CO1	24.83	v1.3(feb22)	0.0	0.0	242.5
200706142144_OlE_HR_IPF0_21C		iCab	F30	21C	95.0	95.0	10262.0	H001		21 C	75.0	CO1	23.79	v1.3(feb22)	0.0	0.0	95.0
200706142144_OlE_HR_IPF0_21C		iCab	F30	21C	95.0	95.0	10263.0	H002		21 C	74.0	CO1	23.81	v1.3(feb22)	2.0	0.0	95.0
200706142144_OlE_HR_IPF0_21C		iCab	F30	21C	101.0	101.0	10264.0	H003		21 C	73.0	CO1	23.8	v1.3(feb22)	2.0	2.0	101.0
200706142144_OlE_HR_IPF0_21C		iCab	F30	21C	95.0	95.0	10265.0	H004		21 C	72.0	CO1	23.77	v1.3(feb22)	0.0	0.0	95.0
200706142144_OlE_HR_IPF0_21C		iCab	F30	21C	95.0	95.0	10266.0	H005		21 C	71.0	CO1	23.82	v1.3(feb22)	0.0	0.0	95.0
200706142144_OlE_HR_IPF0_21C		iCab	F30	21C	95.0	95.0	10267.0	H006		21 C	70.0	CO1	23.84	v1.3(feb22)	0.0	2.0	95.0
200706142144_OlE_HR_IPF0_21C		iCab	F30	21C	99.0	95.0	10268.0	H007		21 C	69.0	CO1	23.79	v1.3(feb22)	52.0	2.0	97.0
200706142144_OlE_HR_IPF0_21C		iCab	F30	21C	101.0	101.0	10269.0	H008		21 C	68.0	CO1	23.81	v1.3(feb22)	2.0	2.0	101.0
200706142144_OlE_HR_IPF0_21C		iCab	F30	21C	95.0	95.0	10270.0	H009		21 C	67.0	CO1	23.83	v1.3(feb22)	0.0	0.0	95.0
200706142144_OlE_HR_IPF0_21C		iCab	F30	21C	95.0	95.0	10271.0	H010		21 C	66.0	CO1	23.82	v1.3(feb22)	2.0	0.0	95.0
200706142144_OlE_HR_IPF0_21C		iCab	F30	21C	89.0	89.0	10273.0	H012		21 C	64.0	CO1	23.82	v1.3(feb22)	2.0	2.0	89.0
200706153459_OlE_HR_IPF0_28C		iCab	F30	28C	167.0	167.0	10337.0	H001		28 C	75.0	CO1	23.79	v1.3(feb22)	0.0	0.0	167.0
200706153459_OlE_HR_IPF0_28C		iCab	F30	28C	155.0	155.0	10338.0	H002		28 C	74.0	CO1	23.8	v1.3(feb22)	0.0	0.0	155.0
200706153459_OlE_HR_IPF0_28C		iCab	F30	28C	167.0	173.0	10339.0	H003		28 C	73.0	CO1	23.8	v1.3(feb22)	0.0	0.0	170.0
200706153459_OlE_HR_IPF0_28C		iCab	F30	28C	161.0	167.0	10340.0	H004		28 C	72.0	CO1	23.79	v1.3(feb22)	0.0	0.0	164.0
200706153459_OlE_HR_IPF0_28C		iCab	F30	28C	167.0	167.0	10341.0	H005		28 C	71.0	CO1	23.8	v1.3(feb22)	0.0	0.0	167.0
200706153459_OlE_HR_IPF0_28C		iCab	F30	28C	159.0	155.0	10342.0	H006		28 C	70.0	CO1	23.82	v1.3(feb22)	5.0	0.0	157.0
200706153459_OlE_HR_IPF0_28C		iCab	F30	28C	161.0	161.0	10343.0	H007		28 C	69.0	CO1	23.81	v1.3(feb22)	0.0	0.0	161.0
200706153459_OlE_HR_IPF0_28C		iCab	F30	28C	173.0	173.0	10344.0	H008		28 C	68.0	CO1	23.8	v1.3(feb22)	0.0	0.0	173.0
200706153459_OlE_HR_IPF0_28C		iCab	F30	28C	161.0	161.0	10345.0	H009		28 C	67.0	CO1	23.82	v1.3(feb22)	0.0	0.0	161.0
200706153459_OlE_HR_IPF0_28C		iCab	F30	28C	161.0	161.0	10346.0	H010		28 C	66.0	CO1	23.82	v1.3(feb22)	0.0	0.0	161.0
200706153459_OlE_HR_IPF0_28C		iCab	F30	28C	149.0	143.0	10347.0	H011		28 C	65.0	CO1	23.81	v1.3(feb22)	0.0	0.0	146.0
200706153459_OlE_HR_IPF0_28C		iCab	F30	28C	149.0	155.0	10348.0	H012		28 C	64.0	CO1	23.85	v1.3(feb22)	0.0	0.0	152.0
200706164228_OlE_HR_IPF0_35C		iCab	F30	35C	238.0	245.0	10412.0	H001		35 C	75.0	CO1	23.83	v1.3(feb22)	0.0	5.0	241.5
200706164228_OlE_HR_IPF0_35C		iCab	F30	35C	244.0	250.0	10414.0	H003		35 C	73.0	CO1	23.8	v1.3(feb22)	0.0	0.0	247.0
200706164228_OlE_HR_IPF0_35C		iCab	F30	35C	244.0	250.0	10415.0	H004		35 C	72.0	CO1	23.8	v1.3(feb22)	0.0	0.0	247.0
200706164228_OlE_HR_IPF0_35C		iCab	F30	35C	238.0	244.0	10416.0	H005		35 C	71.0	CO1	23.84	v1.3(feb22)	0.0	0.0	241.0
200706164228_OlE_HR_IPF0_35C		iCab	F30	35C	226.0	226.0	10418.0	H007		35 C	69.0	CO1	23.81	v1.3(feb22)	0.0	0.0	226.0
200706164228_OlE_HR_IPF0_35C		iCab	F30	35C	250.0	244.0	10419.0	H008		35 C	68.0	CO1	23.78	v1.3(feb22)	0.0	0.0	247.0
200706164228_OlE_HR_IPF0_35C		iCab	F30	35C	238.0	244.0	10420.0	H009		35 C	67.0	CO1	23.8	v1.3(feb22)	0.0	0.0	241.0
200706164228_OlE_HR_IPF0_35C		iCab	F30	35C	244.0	250.0	10421.0	H010		35 C	66.0	CO1	23.81	v1.3(feb22)	0.0	0.0	247.0
200706164228_OlE_HR_IPF0_35C		iCab	F30	35C	209.0	220.0	10422.0	H011		35 C	65.0	CO1	23.83	v1.3(feb22)	0.0	0.0	214.5
200707132459_OlE_HR_IPF0_21C		iCab	F30;	21C	107.0	107.0	10505.0	H007		21 C	87.0	CO1	23.83	v1.3(feb22)	2.0	0.0	107.0
200707132459_OlE_HR_IPF0_21C		iCab	F30;	21C	91.0	89.0	10506.0	H008		21 C	86.0	CO1	23.83	v1.3(feb22)	5.0	0.0	90.0
200707132459_OlE_HR_IPF0_21C		iCab	F30;	21C	92.5	89.0	10507.0	H009		21 C	85.0	CO1	23.81	v1.3(feb22)	0.0	0.0	90.75
200707132459_OlE_HR_IPF0_21C		iCab	F30;	21C	101.0	101.0	10508.0	H010		21 C	84.0	CO1	23.8	v1.3(feb22)	0.0	0.0	101.0
200707132459_OlE_HR_IPF0_21C		iCab	F30;	21C	95.0	95.0	10509.0	H011		21 C	83.0	CO1	23.81	v1.3(feb22)	0.0	0.0	95.0
200707132459_OlE_HR_IPF0_21C		iCab	F30;	21C	101.0	101.0	10510.0	H012		21 C	82.0	CO1	23.8	v1.3(feb22)	2.0	2.0	101.0
200707143717_OlE_HR_IPF0_28C		iCab	F30	28C	173.0	178.0	10592.0	H007		28 C	87.0	CO1	23.82	v1.3(feb22)	0.0	0.0	175.5
200707143717_OlE_HR_IPF0_28C		iCab	F30	28C	149.0	145.0	10593.0	H008		28 C	86.0	CO1	23.81	v1.3(feb22)	0.0	5.0	147.0
200707143717_OlE_HR_IPF0_28C		iCab	F30	28C	161.0	161.0	10594.0	H009		28 C	85.0	CO1	23.81	v1.3(feb22)	0.0	0.0	161.0
200707143717_OlE_HR_IPF0_28C		iCab	F30	28C	167.0	173.0	10595.0	H010		28 C	84.0	CO1	23.8	v1.3(feb22)	0.0	0.0	170.0
200707143717_OlE_HR_IPF0_28C		iCab	F30	28C	161.0	167.0	10596.0	H011		28 C	83.0	CO1	23.8	v1.3(feb22)	0.0	0.0	164.0
200707143717_OlE_HR_IPF0_28C		iCab	F30	28C	173.0	173.0	10597.0	H012		28 C	82.0	CO1	23.83	v1.3(feb22)	0.0	0.0	173.0
200803141609_OlE_HR_IPF0_21C		iCab	F30	21C	95.0	95.0	10671.0	H007		21 C	33.0	CO1	23.86	v1.3(feb22)	0.0	0.0	95.0
200803141609_OlE_HR_IPF0_21C		iCab	F30	21C	101.0	101.0	10672.0	H008		21 C	32.0	CO1	23.86	v1.3(feb22)	0.0	0.0	101.0
200803141609_OlE_HR_IPF0_21C		iCab	F30	21C	107.0	101.0	10673.0	H009		21 C	31.0	CO1	23.85	v1.3(feb22)	0.0	0.0	104.0
200803141609_OlE_HR_IPF0_21C		iCab	F30	21C	95.0	95.0	10674.0	H010		21 C	30.0	CO1	23.86	v1.3(feb22)	0.0	0.0	95.0
200803141609_OlE_HR_IPF0_21C		iCab	F30	21C	95.0	95.0	10675.0	H011		21 C	29.0	CO1	23.86	v1.3(feb22)	0.0	0.0	95.0
200803141609_OlE_HR_IPF0_21C		iCab	F30	21C	95.0	95.0	10676.0	H012		21 C	28.0	CO1	23.83	v1.3(feb22)	0.0	2.0	95.0
200803151856_OlE_HR_IPF0_28C		iCab	F30	28C	151.0	155.0	10719.0	H007		28 C	48.0	CO1	23.81	v1.3(feb22)	5.0	0.0	153.0
200803151856_OlE_HR_IPF0_28C		iCab	F30	28C	173.0	173.0	10720.0	H008		28 C	47.0	CO1	23.8	v1.3(feb22)	0.0	0.0	173.0
200803151856_OlE_HR_IPF0_28C		iCab	F30	28C	161.0	161.0	10722.0	H010		28 C	45.0	CO1	23.81	v1.3(feb22)	1.0	0.0	161.0
200803151856_OlE_HR_IPF0_28C		iCab	F30	28C	161.0	167.0	10723.0	H011		28 C	44.0	CO1	23.82	v1.3(feb22)	0.0	0.0	164.0
200803151856_OlE_HR_IPF0_28C		iCab	F30	28C	156.0	161.0	10724.0	H012		28 C	43.0	CO1	23.8	v1.3(feb22)	5.0	0.0	158.5
200803161751_OlE_HR_IPF0_35C		iCab	F30	35C	220.0	226.0	10767.0	H007		35 C	48.0	CO1	23.81	v1.3(feb22)	0.0	12.0	223.0
200803161751_OlE_HR_IPF0_35C		iCab	F30	35C	250.0	256.0	10769.0	H009		35 C	46.0	CO1	23.82	v1.3(feb22)	0.0	0.0	253.0
200803161751_OlE_HR_IPF0_35C		iCab	F30	35C	226.0	232.0	10770.0	H010		35 C	45.0	CO1	23.84	v1.3(feb22)	0.0	0.0	229.0
200803161751_OlE_HR_IPF0_35C		iCab	F30	35C	232.0	244.0	10771.0	H011		35 C	44.0	CO1	23.82	v1.3(feb22)	0.0	0.0	238.0
200810134754_OlE_HR_IPF0_21C		iCab	F30	21C	95.0	89.0	10838.0	H006		21 C	72.0	CO1	23.78	v1.3(feb22)	0.0	0.0	92.0
200810134754_OlE_HR_IPF0_21C		iCab	F30	21C	101.0	101.0	10839.0	H007		21 C	71.0	CO1	23.83	v1.3(feb22)	0.0	0.0	101.0
200810134754_OlE_HR_IPF0_21C		iCab	F30	21C	89.0	89.0	10840.0	H008		21 C	70.0	CO1	23.79	v1.3(feb22)	0.0	0.0	89.0
200810134754_OlE_HR_IPF0_21C		iCab	F30	21C	89.0	83.0	10841.0	H009		21 C	69.0	CO1	23.83	v1.3(feb22)	0.0	0.0	86.0
200810134754_OlE_HR_IPF0_21C		iCab	F30	21C	89.0	89.0	10842.0	H010		21 C	68.0	CO1	23.78	v1.3(feb22)	2.0	2.0	89.0
200810134754_OlE_HR_IPF0_21C		iCab	F30	21C	95.0	95.0	10843.0	H011		21 C	67.0	CO1	23.8	v1.3(feb22)	0.0	2.0	95.0
200810134754_OlE_HR_IPF0_21C		iCab	F30	21C	101.0	101.0	10844.0	H012		21 C	66.0	CO1	23.82	v1.3(feb22)	0.0	12.0	101.0
200810150421_OlE_HR_IPF0_28C		iCab	F30	28C	155.0	155.0	10910.0	H006		28 C	72.0	CO1	23.8	v1.3(feb22)	0.0	0.0	155.0
200810150421_OlE_HR_IPF0_28C		iCab	F30	28C	167.0	167.0	10911.0	H007		28 C	71.0	CO1	23.8	v1.3(feb22)	0.0	0.0	167.0
200810150421_OlE_HR_IPF0_28C		iCab	F30	28C	155.0	155.0	10913.0	H009		28 C	69.0	CO1	23.8	v1.3(feb22)	0.0	0.0	155.0
200810150421_OlE_HR_IPF0_28C		iCab	F30	28C	155.0	161.0	10914.0	H010		28 C	68.0	CO1	23.81	v1.3(feb22)	0.0	0.0	158.0
200810150421_OlE_HR_IPF0_28C		iCab	F30	28C	167.0	167.0	10915.0	H011		28 C	67.0	CO1	23.79	v1.3(feb22)	0.0	0.0	167.0
200810150421_OlE_HR_IPF0_28C		iCab	F30	28C	167.0	172.0	10916.0	H012		28 C	66.0	CO1	23.84	v1.3(feb22)	12.0	0.0	169.5
200810161745_OlE_HR_IPF0_35C		iCab	F30	35C	226.0	232.0	10982.0	H006		35 C	72.0	CO1	23.8	v1.3(feb22)	0.0	0.0	229.0
200810161745_OlE_HR_IPF0_35C		iCab	F30	35C	250.0	250.0	10983.0	H007		35 C	71.0	CO1	23.79	v1.3(feb22)	0.0	0.0	250.0
200810161745_OlE_HR_IPF0_35C		iCab	F30	35C	238.0	244.0	10984.0	H008		35 C	70.0	CO1	23.8	v1.3(feb22)	0.0	0.0	241.0
200810161745_OlE_HR_IPF0_35C		iCab	F30	35C	226.0	232.0	10985.0	H009		35 C	69.0	CO1	23.8	v1.3(feb22)	0.0	0.0	229.0
200810161745_OlE_HR_IPF0_35C		iCab	F30	35C	226.0	232.0	10986.0	H010		35 C	68.0	CO1	23.76	v1.3(feb22)	0.0	0.0	229.0
200810161745_OlE_HR_IPF0_35C		iCab	F30	35C	250.0	257.0	10987.0	H011		35 C	67.0	CO1	23.81	v1.3(feb22)	0.0	5.0	253.5
200810161745_OlE_HR_IPF0_35C		iCab	F30	35C	244.0	256.0	10988.0	H012		35 C	66.0	CO1	23.79	v1.3(feb22)	0.0	0.0	250.0
200817142345_OlE_HR_IPF0_21C		iCab	F30	21C	89.0	90.0	11072.0	H007		21 C	89.0	CO1	23.86	v1.3(feb22)	0.0	2.0	89.5
200817142345_OlE_HR_IPF0_21C		iCab	F30	21C	96.0	95.0	11073.0	H008		21 C	88.0	CO1	23.88	v1.3(feb22)	2.0	2.0	95.5
200817142345_OlE_HR_IPF0_21C		iCab	F30	21C	95.0	101.0	11074.0	H009		21 C	87.0	CO1	23.85	v1.3(feb22)	0.0	0.0	98.0
200817142345_OlE_HR_IPF0_21C		iCab	F30	21C	96.0	95.0	11075.0	H010		21 C	86.0	CO1	23.89	v1.3(feb22)	0.0	2.0	95.5
200817142345_OlE_HR_IPF0_21C		iCab	F30	21C	107.0	107.0	11076.0	H011		21 C	85.0	CO1	23.86	v1.3(feb22)	0.0	0.0	107.0
200817142345_OlE_HR_IPF0_21C		iCab	F30	21C	101.0	101.0	11077.0	H012		21 C	84.0	CO1	23.87	v1.3(feb22)	0.0	0.0	101.0
200817153340_OlE_HR_IPF0_28C		iCab	F30	28C	149.0	155.0	11161.0	H007		28 C	89.0	CO1	23.86	v1.3(feb22)	0.0	0.0	152.0
200817153340_OlE_HR_IPF0_28C		iCab	F30	28C	167.0	167.0	11162.0	H008		28 C	88.0	CO1	23.87	v1.3(feb22)	0.0	0.0	167.0
200817153340_OlE_HR_IPF0_28C		iCab	F30	28C	167.0	173.0	11163.0	H009		28 C	87.0	CO1	23.87	v1.3(feb22)	0.0	0.0	170.0
200817153340_OlE_HR_IPF0_28C		iCab	F30	28C	167.0	173.0	11164.0	H010		28 C	86.0	CO1	23.88	v1.3(feb22)	0.0	0.0	170.0
200817153340_OlE_HR_IPF0_28C		iCab	F30	28C	170.0	179.0	11165.0	H011		28 C	85.0	CO1	23.86	v1.3(feb22)	5.0	0.0	174.5
200817153340_OlE_HR_IPF0_28C		iCab	F30	28C	179.0	179.0	11166.0	H012		28 C	84.0	CO1	23.85	v1.3(feb22)	0.0	0.0	179.0
200817164225_OlE_HR_IPF0_35C		iCab	F30	35C	227.0	238.0	11250.0	H007		35 C	89.0	CO1	23.89	v1.3(feb22)	0.0	0.0	232.5
200817164225_OlE_HR_IPF0_35C		iCab	F30	35C	256.0	256.0	11251.0	H008		35 C	88.0	CO1	23.85	v1.3(feb22)	0.0	0.0	256.0
200817164225_OlE_HR_IPF0_35C		iCab	F30	35C	245.0	250.0	11252.0	H009		35 C	87.0	CO1	23.86	v1.3(feb22)	0.0	0.0	247.5
200817164225_OlE_HR_IPF0_35C		iCab	F30	35C	251.0	256.0	11253.0	H010		35 C	86.0	CO1	23.87	v1.3(feb22)	0.0	0.0	253.5
200817164225_OlE_HR_IPF0_35C		iCab	F30	35C	249.0	250.0	11254.0	H011		35 C	85.0	CO1	23.87	v1.3(feb22)	5.0	0.0	249.5
200824142823_OlE_HR_IPF0_21C		iCab	F30	21C	95.0	95.0	11347.0	H008		21 C	89.0	CO1	23.83	v1.3(feb22)	0.0	2.0	95.0
200824142823_OlE_HR_IPF0_21C		iCab	F30	21C	95.0	95.0	11348.0	H009		21 C	88.0	CO1	23.85	v1.3(feb22)	0.0	0.0	95.0
200824142823_OlE_HR_IPF0_21C		iCab	F30	21C	101.0	101.0	11349.0	H010		21 C	87.0	CO1	23.84	v1.3(feb22)	2.0	0.0	101.0
200824142823_OlE_HR_IPF0_21C		iCab	F30	21C	95.0	101.0	11350.0	H011		21 C	86.0	CO1	23.82	v1.3(feb22)	0.0	0.0	98.0
200824142823_OlE_HR_IPF0_21C		iCab	F30	21C	83.0	89.0	11351.0	H012		21 C	85.0	CO1	23.84	v1.3(feb22)	12.0	12.0	86.0
200824153854_OlE_HR_IPF0_28C		iCab	F30	28C	220.0	167.0	11442.0	H007		28 C	90.0	CO1	23.81	v1.3(feb22)	524.0	0.0	193.5
200824153854_OlE_HR_IPF0_28C		iCab	F30	28C	161.0	161.0	11443.0	H008		28 C	89.0	CO1	23.86	v1.3(feb22)	0.0	0.0	161.0
200824153854_OlE_HR_IPF0_28C		iCab	F30	28C	161.0	161.0	11444.0	H009		28 C	88.0	CO1	23.83	v1.3(feb22)	0.0	0.0	161.0
200824153854_OlE_HR_IPF0_28C		iCab	F30	28C	167.0	167.0	11445.0	H010		28 C	87.0	CO1	23.8	v1.3(feb22)	0.0	0.0	167.0
200824164950_OlE_HR_IPF0_35C		iCab	F30	35C	238.0	244.0	11538.0	H007		35 C	90.0	CO1	23.85	v1.3(feb22)	0.0	0.0	241.0
200824164950_OlE_HR_IPF0_35C		iCab	F30	35C	233.0	232.0	11539.0	H008		35 C	89.0	CO1	23.85	v1.3(feb22)	0.0	0.0	232.5
200824164950_OlE_HR_IPF0_35C		iCab	F30	35C	237.0	238.0	11540.0	H009		35 C	88.0	CO1	23.83	v1.3(feb22)	5.0	0.0	237.5
200824164950_OlE_HR_IPF0_35C		iCab	F30	35C	244.0	244.0	11541.0	H010		35 C	87.0	CO1	23.85	v1.3(feb22)	0.0	1.0	244.0
200824164950_OlE_HR_IPF0_35C		iCab	F30	35C	250.0	250.0	11542.0	H011		35 C	86.0	CO1	23.81	v1.3(feb22)	0.0	0.0	250.0
200824164950_OlE_HR_IPF0_35C		iCab	F30	35C	238.0	238.0	11543.0	H012		35 C	85.0	CO1	23.8	v1.3(feb22)	0.0	0.0	238.0
200914152922_OlE_HR_IPF0_28C		iCab	F30	28C	173.0	173.0	11600.0	H007		28 C	63.0	CO1	23.85	v1.3(feb22)	0.0	0.0	173.0
200914152922_OlE_HR_IPF0_28C		iCab	F30	28C	161.0	161.0	11601.0	H008		28 C	62.0	CO1	23.84	v1.3(feb22)	0.0	0.0	161.0
200914152922_OlE_HR_IPF0_28C		iCab	F30	28C	173.0	173.0	11602.0	H009		28 C	61.0	CO1	23.84	v1.3(feb22)	0.0	0.0	173.0
200914152922_OlE_HR_IPF0_28C		iCab	F30	28C	180.0	179.0	11603.0	H010		28 C	60.0	CO1	23.85	v1.3(feb22)	0.0	0.0	179.5
200914152922_OlE_HR_IPF0_28C		iCab	F30	28C	173.0	173.0	11604.0	H011		28 C	59.0	CO1	23.84	v1.3(feb22)	0.0	0.0	173.0
200914152922_OlE_HR_IPF0_28C		iCab	F30	28C	179.0	179.0	11605.0	H012		28 C	58.0	CO1	23.85	v1.3(feb22)	0.0	0.0	179.0
200914163139_OlE_HR_IPF0_35C		iCab	F30	35C	238.0	238.0	11662.0	H007		35 C	63.0	CO1	23.85	v1.3(feb22)	0.0	0.0	238.0
200914163139_OlE_HR_IPF0_35C		iCab	F30	35C	232.0	233.0	11663.0	H008		35 C	62.0	CO1	23.83	v1.3(feb22)	0.0	0.0	232.5
200914163139_OlE_HR_IPF0_35C		iCab	F30	35C	250.0	256.0	11664.0	H009		35 C	61.0	CO1	23.84	v1.3(feb22)	0.0	0.0	253.0
200914163139_OlE_HR_IPF0_35C		iCab	F30	35C	250.0	256.0	11665.0	H010		35 C	60.0	CO1	23.84	v1.3(feb22)	0.0	0.0	253.0
200914163139_OlE_HR_IPF0_35C		iCab	F30	35C	232.0	238.0	11666.0	H011		35 C	59.0	CO1	23.84	v1.3(feb22)	0.0	0.0	235.0
200914163139_OlE_HR_IPF0_35C		iCab	F30	35C	257.0	250.0	11667.0	H012		35 C	58.0	CO1	23.87	v1.3(feb22)	0.0	0.0	253.5
201026135428_OlE_HR_IPF0_21C		iCab	F31	21C	99.0	99.0	11709.0	H007		21 C	47.0	CO1	24.66	v1.3(feb22)	0.0	0.0	99.0
201026135428_OlE_HR_IPF0_21C		iCab	F31	21C	99.0	99.0	11710.0	H008		21 C	46.0	CO1	24.69	v1.3(feb22)	0.0	0.0	99.0
201026135428_OlE_HR_IPF0_21C		iCab	F31	21C	105.0	99.0	11711.0	H009		21 C	45.0	CO1	24.59	v1.3(feb22)	0.0	0.0	102.0
201026135428_OlE_HR_IPF0_21C		iCab	F31	21C	92.0	99.0	11712.0	H010		21 C	44.0	CO1	24.66	v1.3(feb22)	0.0	0.0	95.5
201026135428_OlE_HR_IPF0_21C		iCab	F31	21C	92.0	92.0	11713.0	H011		21 C	43.0	CO1	24.65	v1.3(feb22)	0.0	2.0	92.0
201026135428_OlE_HR_IPF0_21C		iCab	F31	21C	87.0	87.0	11714.0	H012		21 C	42.0	CO1	24.79	v1.3(feb22)	0.0	0.0	87.0
201026145435_OlE_HR_IPF0_28C		iCab	F31	28C	155.0	175.0	11756.0	H007		28 C	47.0	CO1	24.73	v1.3(feb22)	1234.0	5.0	165.0
201026145435_OlE_HR_IPF0_28C		iCab	F31	28C	167.0	167.0	11758.0	H009		28 C	45.0	CO1	24.72	v1.3(feb22)	0.0	0.0	167.0
201026145435_OlE_HR_IPF0_28C		iCab	F31	28C	155.0	167.0	11759.0	H010		28 C	44.0	CO1	24.74	v1.3(feb22)	0.0	0.0	161.0
201026145435_OlE_HR_IPF0_28C		iCab	F31	28C	154.0	161.0	11760.0	H011		28 C	43.0	CO1	24.72	v1.3(feb22)	0.0	0.0	157.5
201026145435_OlE_HR_IPF0_28C		iCab	F31	28C	148.0	148.0	11761.0	H012		28 C	42.0	CO1	24.69	v1.3(feb22)	0.0	0.0	148.0
201026160211_OlE_HR_IPF0_35C		iCab	F31	35C	248.0	248.0	11803.0	H007		35 C	47.0	CO1	24.76	v1.3(feb22)	0.0	0.0	248.0
201026160211_OlE_HR_IPF0_35C		iCab	F31	35C	228.0	241.0	11804.0	H008		35 C	46.0	CO1	24.66	v1.3(feb22)	0.0	0.0	234.5
201026160211_OlE_HR_IPF0_35C		iCab	F31	35C	241.0	247.0	11805.0	H009		35 C	45.0	CO1	24.69	v1.3(feb22)	0.0	0.0	244.0
201026160211_OlE_HR_IPF0_35C		iCab	F31	35C	247.0	234.0	11807.0	H011		35 C	43.0	CO1	24.68	v1.3(feb22)	54.0	0.0	240.5
201026160211_OlE_HR_IPF0_35C		iCab	F31	35C	229.0	228.0	11808.0	H012		35 C	42.0	CO1	24.72	v1.3(feb22)	0.0	0.0	228.5
201102140350_OlE_HR_IPF0_21C		iCab	F31	21C	95.0	101.0	11851.0	H007		21 C	48.0	CO1	23.82	v1.3(feb22)	0.0	0.0	98.0
201102140350_OlE_HR_IPF0_21C		iCab	F31	21C	95.0	101.0	11852.0	H008		21 C	47.0	CO1	23.84	v1.3(feb22)	0.0	0.0	98.0
201102140350_OlE_HR_IPF0_21C		iCab	F31	21C	89.0	89.0	11853.0	H009		21 C	46.0	CO1	23.86	v1.3(feb22)	0.0	0.0	89.0
201102140350_OlE_HR_IPF0_21C		iCab	F31	21C	89.0	89.0	11854.0	H010		21 C	45.0	CO1	23.84	v1.3(feb22)	0.0	12.0	89.0
201102140350_OlE_HR_IPF0_21C		iCab	F31	21C	89.0	89.0	11855.0	H011		21 C	44.0	CO1	23.83	v1.3(feb22)	2.0	2.0	89.0
201102140350_OlE_HR_IPF0_21C		iCab	F31	21C	83.0	89.0	11856.0	H012		21 C	43.0	CO1	23.84	v1.3(feb22)	0.0	0.0	86.0
201102151224_OlE_HR_IPF0_28C		iCab	F31	28C	167.0	167.0	11899.0	H007		28 C	48.0	CO1	23.83	v1.3(feb22)	0.0	0.0	167.0
201102151224_OlE_HR_IPF0_28C		iCab	F31	28C	167.0	173.0	11900.0	H008		28 C	47.0	CO1	23.83	v1.3(feb22)	12.0	0.0	170.0
201102151224_OlE_HR_IPF0_28C		iCab	F31	28C	149.0	155.0	11901.0	H009		28 C	46.0	CO1	23.86	v1.3(feb22)	0.0	0.0	152.0
201102151224_OlE_HR_IPF0_28C		iCab	F31	28C	151.0	149.0	11902.0	H010		28 C	45.0	CO1	23.84	v1.3(feb22)	5.0	0.0	150.0
201102151224_OlE_HR_IPF0_28C		iCab	F31	28C	155.0	161.0	11903.0	H011		28 C	44.0	CO1	23.84	v1.3(feb22)	0.0	0.0	158.0
201102151224_OlE_HR_IPF0_28C		iCab	F31	28C	149.0	155.0	11904.0	H012		28 C	43.0	CO1	23.85	v1.3(feb22)	0.0	0.0	152.0
201102161044_OlE_HR_IPF0_35C		iCab	F31	35C	232.0	232.0	11947.0	H007		35 C	48.0	CO1	23.84	v1.3(feb22)	0.0	0.0	232.0
201102161044_OlE_HR_IPF0_35C		iCab	F31	35C	250.0	250.0	11948.0	H008		35 C	47.0	CO1	23.84	v1.3(feb22)	0.0	0.0	250.0
201102161044_OlE_HR_IPF0_35C		iCab	F31	35C	221.0	221.0	11950.0	H010		35 C	45.0	CO1	23.85	v1.3(feb22)	0.0	0.0	221.0
201102161044_OlE_HR_IPF0_35C		iCab	F31	35C	238.0	238.0	11951.0	H011		35 C	44.0	CO1	23.82	v1.3(feb22)	0.0	0.0	238.0
201102161044_OlE_HR_IPF0_35C		iCab	F31	35C	221.0	226.0	11952.0	H012		35 C	43.0	CO1	23.85	v1.3(feb22)	0.0	0.0	223.5
201109135110_OlE_HR_IPF0_21C		iCab	F31	21C	107.0	107.0	12017.0	H007		21 C	70.0	CO1	23.86	v1.3(feb22)	2.0	2.0	107.0
201109135110_OlE_HR_IPF0_21C		iCab	F31	21C	89.0	95.0	12018.0	H008		21 C	69.0	CO1	23.85	v1.3(feb22)	2.0	0.0	92.0
201109135110_OlE_HR_IPF0_21C		iCab	F31	21C	83.0	83.0	12019.0	H009		21 C	68.0	CO1	23.85	v1.3(feb22)	2.0	2.0	83.0
201109135110_OlE_HR_IPF0_21C		iCab	F31	21C	89.0	83.0	12020.0	H010		21 C	67.0	CO1	23.85	v1.3(feb22)	0.0	2.0	86.0
201109135110_OlE_HR_IPF0_21C		iCab	F31	21C	89.0	89.0	12021.0	H011		21 C	66.0	CO1	23.85	v1.3(feb22)	2.0	0.0	89.0
201109145450_OlE_HR_IPF0_28C		iCab	F31	28C	179.0	179.0	12087.0	H007		28 C	70.0	CO1	23.84	v1.3(feb22)	0.0	0.0	179.0
201109145450_OlE_HR_IPF0_28C		iCab	F31	28C	155.0	155.0	12088.0	H008		28 C	69.0	CO1	23.85	v1.3(feb22)	0.0	0.0	155.0
201109145450_OlE_HR_IPF0_28C		iCab	F31	28C	155.0	164.0	12089.0	H009		28 C	68.0	CO1	23.86	v1.3(feb22)	0.0	54.0	159.5
201109145450_OlE_HR_IPF0_28C		iCab	F31	28C	143.0	143.0	12090.0	H010		28 C	67.0	CO1	23.85	v1.3(feb22)	0.0	0.0	143.0
201109145450_OlE_HR_IPF0_28C		iCab	F31	28C	149.0	155.0	12091.0	H011		28 C	66.0	CO1	23.85	v1.3(feb22)	0.0	0.0	152.0
201109145450_OlE_HR_IPF0_28C		iCab	F31	28C	155.0	155.0	12092.0	H012		28 C	65.0	CO1	23.85	v1.3(feb22)	0.0	0.0	155.0
201109160041_OlE_HR_IPF0_35C		iCab	F31	35C	256.0	252.0	12157.0	H007		35 C	70.0	CO1	23.85	v1.3(feb22)	0.0	5.0	254.0
201109160041_OlE_HR_IPF0_35C		iCab	F31	35C	232.0	238.0	12158.0	H008		35 C	69.0	CO1	23.84	v1.3(feb22)	0.0	0.0	235.0
201109160041_OlE_HR_IPF0_35C		iCab	F31	35C	227.0	232.0	12159.0	H009		35 C	68.0	CO1	23.85	v1.3(feb22)	0.0	0.0	229.5
201109160041_OlE_HR_IPF0_35C		iCab	F31	35C	215.0	221.0	12160.0	H010		35 C	67.0	CO1	23.85	v1.3(feb22)	0.0	0.0	218.0
201109160041_OlE_HR_IPF0_35C		iCab	F31	35C	221.0	227.0	12161.0	H011		35 C	66.0	CO1	23.84	v1.3(feb22)	0.0	0.0	224.0
201109160041_OlE_HR_IPF0_35C		iCab	F31	35C	227.0	227.0	12162.0	H012		35 C	65.0	CO1	23.85	v1.3(feb22)	0.0	51.0	227.0
201116140957_OlE_HR_IPF0_21C		iCab	F31	21C	95.0	95.0	12219.0	H007		21 C	62.0	CO1	23.83	v1.3(feb22)	2.0	2.0	95.0
201116140957_OlE_HR_IPF0_21C		iCab	F31	21C	101.0	95.0	12220.0	H008		21 C	61.0	CO1	23.84	v1.3(feb22)	1.0	1.0	98.0
201116140957_OlE_HR_IPF0_21C		iCab	F31	21C	94.0	89.0	12221.0	H009		21 C	60.0	CO1	23.85	v1.3(feb22)	52.0	2.0	91.5
201116140957_OlE_HR_IPF0_21C		iCab	F31	21C	95.0	95.0	12222.0	H010		21 C	59.0	CO1	23.84	v1.3(feb22)	0.0	2.0	95.0
201116140957_OlE_HR_IPF0_21C		iCab	F31	21C	83.0	83.0	12223.0	H011		21 C	58.0	CO1	23.84	v1.3(feb22)	0.0	0.0	83.0
201116140957_OlE_HR_IPF0_21C		iCab	F31	21C	83.0	89.0	12224.0	H012		21 C	57.0	CO1	23.83	v1.3(feb22)	0.0	0.0	86.0
201116151054_OlE_HR_IPF0_28C		iCab	F31	28C	149.0	155.0	12281.0	H007		28 C	62.0	CO1	23.84	v1.3(feb22)	5.0	0.0	152.0
201116151054_OlE_HR_IPF0_28C		iCab	F31	28C	161.0	161.0	12282.0	H008		28 C	61.0	CO1	23.85	v1.3(feb22)	0.0	0.0	161.0
201116151054_OlE_HR_IPF0_28C		iCab	F31	28C	137.0	149.0	12283.0	H009		28 C	60.0	CO1	23.83	v1.3(feb22)	0.0	0.0	143.0
201116151054_OlE_HR_IPF0_28C		iCab	F31	28C	143.0	167.0	12284.0	H010		28 C	59.0	CO1	23.83	v1.3(feb22)	524.0	0.0	155.0
201116151054_OlE_HR_IPF0_28C		iCab	F31	28C	137.0	137.0	12285.0	H011		28 C	58.0	CO1	23.84	v1.3(feb22)	0.0	0.0	137.0
201116151054_OlE_HR_IPF0_28C		iCab	F31	28C	131.0	131.0	12286.0	H012		28 C	57.0	CO1	23.83	v1.3(feb22)	1.0	0.0	131.0
201116161242_OlE_HR_IPF0_35C		iCab	F31	35C	227.0	233.0	12343.0	H007		35 C	62.0	CO1	23.85	v1.3(feb22)	0.0	0.0	230.0
201116161242_OlE_HR_IPF0_35C		iCab	F31	35C	226.0	238.0	12344.0	H008		35 C	61.0	CO1	23.83	v1.3(feb22)	0.0	0.0	232.0
201116161242_OlE_HR_IPF0_35C		iCab	F31	35C	238.0	250.0	12346.0	H010		35 C	59.0	CO1	23.85	v1.3(feb22)	0.0	5.0	244.0
201116161242_OlE_HR_IPF0_35C		iCab	F31	35C	204.0	203.0	12347.0	H011		35 C	58.0	CO1	23.85	v1.3(feb22)	5.0	0.0	203.5
201116161242_OlE_HR_IPF0_35C		iCab	F31	35C	191.0	191.0	12348.0	H012		35 C	57.0	CO1	23.84	v1.3(feb22)	0.0	0.0	191.0
201130140738_OlE_HR_IP0_21C		iCab	F31	21C	107.0	101.0	12359.0	H007		21 C	16.0	CO1	23.85	v1.3(feb22)	0.0	0.0	104.0
201130140738_OlE_HR_IP0_21C		iCab	F31	21C	95.0	89.0	12360.0	H008		21 C	15.0	CO1	23.85	v1.3(feb22)	0.0	0.0	92.0
201130140738_OlE_HR_IP0_21C		iCab	F31	21C	101.0	95.0	12361.0	H009		21 C	14.0	CO1	23.84	v1.3(feb22)	0.0	0.0	98.0
201130140738_OlE_HR_IP0_21C		iCab	F31	21C	113.0	107.0	12362.0	H010		21 C	13.0	CO1	23.85	v1.3(feb22)	0.0	2.0	110.0
201130140738_OlE_HR_IP0_21C		iCab	F31	21C	107.0	101.0	12363.0	H011		21 C	12.0	CO1	23.84	v1.3(feb22)	0.0	0.0	104.0
201130140738_OlE_HR_IP0_21C		iCab	F31	21C	95.0	89.0	12364.0	H012		21 C	11.0	CO1	23.85	v1.3(feb22)	0.0	0.0	92.0
201130150129_OlE_HR_IP0_28C		iCab	F31	28C	161.0	155.0	12375.0	H007		28 C	16.0	CO1	23.84	v1.3(feb22)	0.0	0.0	158.0
201130150129_OlE_HR_IP0_28C		iCab	F31	28C	149.0	149.0	12376.0	H008		28 C	15.0	CO1	23.85	v1.3(feb22)	0.0	0.0	149.0
201130150129_OlE_HR_IP0_28C		iCab	F31	28C	149.0	155.0	12377.0	H009		28 C	14.0	CO1	23.85	v1.3(feb22)	0.0	0.0	152.0
201130150129_OlE_HR_IP0_28C		iCab	F31	28C	173.0	173.0	12378.0	H010		28 C	13.0	CO1	23.85	v1.3(feb22)	0.0	0.0	173.0
201130150129_OlE_HR_IP0_28C		iCab	F31	28C	167.0	167.0	12379.0	H011		28 C	12.0	CO1	23.85	v1.3(feb22)	0.0	0.0	167.0
201130150129_OlE_HR_IP0_28C		iCab	F31	28C	149.0	149.0	12380.0	H012		28 C	11.0	CO1	23.87	v1.3(feb22)	0.0	0.0	149.0
201130160513_OlE_HR_IP0_35C		iCab	F31	35C	226.0	227.0	12391.0	H007		35 C	16.0	CO1	23.82	v1.3(feb22)	0.0	0.0	226.5
201130160513_OlE_HR_IP0_35C		iCab	F31	35C	215.0	221.0	12392.0	H008		35 C	15.0	CO1	23.85	v1.3(feb22)	0.0	0.0	218.0
201130160513_OlE_HR_IP0_35C		iCab	F31	35C	232.0	238.0	12393.0	H009		35 C	14.0	CO1	23.84	v1.3(feb22)	0.0	0.0	235.0
201130160513_OlE_HR_IP0_35C		iCab	F31	35C	238.0	250.0	12394.0	H010		35 C	13.0	CO1	23.85	v1.3(feb22)	12.0	0.0	244.0
201130160513_OlE_HR_IP0_35C		iCab	F31	35C	238.0	244.0	12395.0	H011		35 C	12.0	CO1	23.85	v1.3(feb22)	0.0	0.0	241.0
201130160513_OlE_HR_IP0_35C		iCab	F31	35C	215.0	221.0	12396.0	H012		35 C	11.0	CO1	23.85	v1.3(feb22)	0.0	5.0	218.0
201207140225_OlE_HR_IP0_21C		iCab	F31	21C	107.0	101.0	12413.0	H007		21 C	22.0	CO1	23.85	v1.3(feb22)	0.0	0.0	104.0
201207140225_OlE_HR_IP0_21C		iCab	F31	21C	95.0	95.0	12414.0	H008		21 C	21.0	CO1	23.84	v1.3(feb22)	0.0	1234.0	95.0
201207140225_OlE_HR_IP0_21C		iCab	F31	21C	78.0	78.0	12415.0	H009		21 C	20.0	CO1	23.85	v1.3(feb22)	0.0	0.0	78.0
201207140225_OlE_HR_IP0_21C		iCab	F31	21C	95.0	95.0	12416.0	H010		21 C	19.0	CO1	23.84	v1.3(feb22)	0.0	0.0	95.0
201207140225_OlE_HR_IP0_21C		iCab	F31	21C	89.0	83.0	12418.0	H012		21 C	17.0	CO1	23.82	v1.3(feb22)	2.0	0.0	86.0
201207145616_OlE_HR_IP0_28C		iCab	F31	28C	167.0	173.0	12435.0	H007		28 C	22.0	CO1	23.85	v1.3(feb22)	0.0	0.0	170.0
201207145616_OlE_HR_IP0_28C		iCab	F31	28C	155.0	161.0	12436.0	H008		28 C	21.0	CO1	23.83	v1.3(feb22)	0.0	0.0	158.0
201207145616_OlE_HR_IP0_28C		iCab	F31	28C	137.0	137.0	12437.0	H009		28 C	20.0	CO1	23.83	v1.3(feb22)	0.0	0.0	137.0
201207145616_OlE_HR_IP0_28C		iCab	F31	28C	167.0	164.0	12438.0	H010		28 C	19.0	CO1	23.85	v1.3(feb22)	0.0	5.0	165.5
201207145616_OlE_HR_IP0_28C		iCab	F31	28C	131.0	131.0	12439.0	H011		28 C	18.0	CO1	23.84	v1.3(feb22)	2.0	0.0	131.0
201207145616_OlE_HR_IP0_28C		iCab	F31	28C	149.0	155.0	12440.0	H012		28 C	17.0	CO1	23.85	v1.3(feb22)	0.0	0.0	152.0
201207160211_OlE_HR_IP0_35C		iCab	F31	35C	250.0	256.0	12457.0	H007		35 C	22.0	CO1	23.85	v1.3(feb22)	0.0	0.0	253.0
201207160211_OlE_HR_IP0_35C		iCab	F31	35C	220.0	226.0	12459.0	H009		35 C	20.0	CO1	23.82	v1.3(feb22)	0.0	0.0	223.0
201207160211_OlE_HR_IP0_35C		iCab	F31	35C	262.0	268.0	12460.0	H010		35 C	19.0	CO1	23.83	v1.3(feb22)	0.0	0.0	265.0
201207160211_OlE_HR_IP0_35C		iCab	F31	35C	197.0	209.0	12461.0	H011		35 C	18.0	CO1	23.84	v1.3(feb22)	0.0	0.0	203.0
201207160211_OlE_HR_IP0_35C		iCab	F31	35C	233.0	238.0	12462.0	H012		35 C	17.0	CO1	23.86	v1.3(feb22)	0.0	0.0	235.5
