# Supplementary material for: FEHAT: efficient, large scale and automated heartbeat detection in Medaka fish embryos
Source: Bioinformatics. 2024 Nov 7;40(12):btae664. doi: 10.1093/bioinformatics/btae664 (PMC11630063; doi:10.1093/bioinformatics/btae664)
Supplement: btae664_Supplementary_Data [file btae664_supplementary_data.zip › Dataset2.csv]

DATASET	Index	WellID	Well Name	Loop	Channel	Heartrate (BPM)	fps	version	HROI Change Intensity	Harmonic Intensity	Heart size	Intensity/Harmonic Intensity (top 5 %)	Movement detection max	SNR	SNR Top 5%	Signal Intensity Top 5%	Signal intensity	Signal regional prominence	Start frame(movement)	Stop frame(movement)	empty frames	qc_param_decision	ground truth	2nd guess
MULTIPLEX_24FPS_211207134801_Multiplex74_F1_9896_Cas9_Tank_specific_21C	1	WE00001	A001	LO001	CO6	91.0	24.0	v1.4	387.8354197349043	1.1745176855898825	2716	7.559931381467025	4302.0	0.393097536730151	0.5966933931919959	9.0	2.0	0.6539027982326951	0	238	0	0.0	92.1
MULTIPLEX_24FPS_211207134801_Multiplex74_F1_9896_Cas9_Tank_specific_21C	2	WE00002	A002	LO001	CO6	90.0	24.0	v1.4	336.150912106136	1.6192281582772035	1206	7.740598655919259	3041.0	0.35335226903383565	0.5684397124410357	13.0	2.0	0.7454394693200663	0	239	0	0.0	93.2
MULTIPLEX_24FPS_211207134801_Multiplex74_F1_9896_Cas9_Tank_specific_21C	3	WE00003	A003	LO001	CO6	90.0	24.0	v1.4	513.7115963855422	8.749308032591243	5312	2.744099107903913	4555.0	0.4857528540427437	0.8255314241018887	24.0	5.0	0.9310993975903614	0	239	0	0.0	91.2
MULTIPLEX_24FPS_211207134801_Multiplex74_F1_9896_Cas9_Tank_specific_21C	4	WE00004	A004	LO001	CO6	96.0	24.0	v1.4	395.66333555407505	7.357922713696426	4503	4.132628611324015	4126.0	0.5413462198633134	0.8546582484211811	30.0	4.0	0.8481012658227848	0	239	0	0.0	95.1
MULTIPLEX_24FPS_211207134801_Multiplex74_F1_9896_Cas9_Tank_specific_21C	5	WE00005	A005	LO001	CO6	175.0	24.0	v1.4	348.04761904761904	7.360000670230813	2247	0.7208954098916653	101331.0	0.33716954704438423	0.6271360087128753	5.0	1.0	0.4441477525589675	0	238	0	1.0	87.9
MULTIPLEX_24FPS_211207134801_Multiplex74_F1_9896_Cas9_Tank_specific_21C	6	WE00006	A006	LO001	CO6	97.0	24.0	v1.4	526.6333207972922	13.839487768400861	5318	5.228792593366453	5897.0	0.5629676391752807	0.7924026009638506	72.0	11.0	0.9520496427228281	0	238	0	0.0	94.2
MULTIPLEX_24FPS_211207134801_Multiplex74_F1_9896_Cas9_Tank_specific_21C	7	WE00007	A007	LO001	CO6	90.0	24.0	v1.4	437.3327359617682	0.20151720019846592	1674	82.03019437156432	4141.0	0.32680345031292435	0.4217634172181339	17.0	4.0	0.6439665471923537	0	239	0	0.0	92.9
MULTIPLEX_24FPS_211207134801_Multiplex74_F1_9896_Cas9_Tank_specific_21C	8	WE00008	A008	LO001	CO6	78.0	24.0	v1.4	773.2565985314546	6.543932344546524	5039	12.327104666352426	5259.0	0.47024614917463126	0.6772242540389537	81.0	21.0	0.9285572534232983	0	239	0	0.0	80.3
MULTIPLEX_24FPS_211207134801_Multiplex74_F1_9896_Cas9_Tank_specific_21C	9	WE00009	A009	LO001	CO6	84.0	24.0	v1.4	390.05951383067895	4.246957206878709	2386	15.538651999186463	3723.0	0.5007273060288735	0.7910232958270873	66.0	8.0	0.9195305951383068	0	239	0	0.0	83.6
MULTIPLEX_24FPS_211207134801_Multiplex74_F1_9896_Cas9_Tank_specific_21C	10	WE00010	A010	LO001	CO6	96.0	24.0	v1.4	423.33005319148936	0.4464142966553638	3760	74.65449314546504	2244.0	0.405582250075843	0.5384919831137042	33.0	7.0	0.7332446808510639	0	239	0	0.0	98.5
MULTIPLEX_24FPS_211207134801_Multiplex74_F1_9896_Cas9_Tank_specific_21C	11	WE00011	A011	LO001	CO6	90.0	24.0	v1.4	389.4189957366177	4.387054314477296	4222	4.263237524542942	3134.0	0.4651291269359538	0.8062279334398081	19.0	3.0	0.9656560871624822	0	239	0	0.0	89.1
MULTIPLEX_24FPS_211207134801_Multiplex74_F1_9896_Cas9_Tank_specific_21C	12	WE00012	A012	LO001	CO6	96.0	24.0	v1.4	637.6572015053027	34.6764127443032	5846	6.421402639045947	6107.0	0.6225342901784456	0.9487163092641464	223.0	23.0	0.9521040027369141	0	239	0	0.0	96.5
MULTIPLEX_24FPS_211207134801_Multiplex74_F1_9896_Cas9_Tank_specific_21C	13	WE00013	B012	LO001	CO6	102.0	24.0	v1.4	759.2925067204301	36.6664715433618	5952	5.9258692753938265	6265.0	0.6477032847112603	0.9213476572539714	217.0	29.0	0.8733198924731183	0	239	0	0.0	102.4
MULTIPLEX_24FPS_211207134801_Multiplex74_F1_9896_Cas9_Tank_specific_21C	14	WE00014	B011	LO001	CO6	NA	24.0	v1.4	NA	NA	NA	NA	1755.0	NA	NA	NA	NA	NA	0	239	NA	NA	100
MULTIPLEX_24FPS_211207134801_Multiplex74_F1_9896_Cas9_Tank_specific_21C	15	WE00015	B010	LO001	CO6	102.0	24.0	v1.4	565.7509489051095	10.188932265760984	6850	6.807974863828003	5824.0	0.5778452651581305	0.9392985530891002	69.0	10.0	0.8932846715328467	0	239	0	0.0	102.9
MULTIPLEX_24FPS_211207134801_Multiplex74_F1_9896_Cas9_Tank_specific_21C	16	WE00016	B009	LO001	CO6	96.0	24.0	v1.4	616.7737632017788	1.2807092545928476	5397	25.781631067721126	4635.0	0.37510262218801127	0.5352177696571726	33.0	8.0	0.7367055771725033	0	239	0	0.0	95.6
MULTIPLEX_24FPS_211207134801_Multiplex74_F1_9896_Cas9_Tank_specific_21C	17	WE00017	B008	LO001	CO6	102.0	24.0	v1.4	252.29417040358746	1.0761440614410078	3345	8.395492512773485	3278.0	0.5214873344067295	0.7677818342292516	9.0	2.0	0.954559043348281	0	239	0	0.0	100.9
MULTIPLEX_24FPS_211207134801_Multiplex74_F1_9896_Cas9_Tank_specific_21C	18	WE00018	B007	LO001	CO6	96.0	24.0	v1.4	388.89108212900953	0.5435912521706017	5674	31.291800551029336	7856.0	0.44115836932899755	0.6580365941214122	17.0	3.0	0.912407472682411	0	239	0	0.0	98.6
MULTIPLEX_24FPS_211207134801_Multiplex74_F1_9896_Cas9_Tank_specific_21C	19	WE00019	B006	LO001	CO6	NA	24.0	v1.4	NA	NA	NA	NA	2860.0	NA	NA	NA	NA	NA	0	239	NA	NA	98.5
MULTIPLEX_24FPS_211207134801_Multiplex74_F1_9896_Cas9_Tank_specific_21C	20	WE00020	B005	LO001	CO6	96.0	24.0	v1.4	467.06973893859544	4.852396438093113	8159	3.897157434609028	6715.0	0.5654050179821138	0.9315899327091277	19.0	4.0	0.8383380316215222	0	239	0	0.0	96
MULTIPLEX_24FPS_211207134801_Multiplex74_F1_9896_Cas9_Tank_specific_21C	21	WE00021	B004	LO001	CO6	102.0	24.0	v1.4	589.0510262257696	3.5133874791296664	3508	28.28234648631888	8179.0	0.4887713137472045	0.662571686580599	99.0	13.0	0.936145952109464	0	239	0	0.0	100.6
MULTIPLEX_24FPS_211207134801_Multiplex74_F1_9896_Cas9_Tank_specific_21C	22	WE00022	B003	LO001	CO6	102.0	24.0	v1.4	674.8339452603471	26.77015674340404	5992	1.8177937309731196	7063.0	0.5860633149964564	0.906819834617385	49.0	10.0	0.7937249666221629	0	239	0	0.0	101.9
MULTIPLEX_24FPS_211207134801_Multiplex74_F1_9896_Cas9_Tank_specific_21C	23	WE00023	B002	LO001	CO6	102.0	24.0	v1.4	500.4525761124122	2.3681808254029644	5124	11.99335328524058	4844.0	0.4870857469182658	0.674009025025283	28.0	6.0	0.8850507416081187	0	239	0	0.0	104.3
MULTIPLEX_24FPS_211207134801_Multiplex74_F1_9896_Cas9_Tank_specific_21C	24	WE00024	B001	LO001	CO6	90.0	24.0	v1.4	433.1506382978723	0.2723630079392732	3525	81.518526605909	2821.0	0.3249756469429507	0.45966646741571393	22.0	4.0	0.47319148936170213	0	239	0	1.0	92.9
MULTIPLEX_24FPS_211207134801_Multiplex74_F1_9896_Cas9_Tank_specific_21C	25	WE00025	C001	LO001	CO6	102.0	24.0	v1.4	595.7018538379041	20.46676856910402	6527	3.699674993286798	6204.0	0.539687953043103	0.9020148450760546	76.0	10.0	0.8136969511260916	0	239	0	0.0	102.4
MULTIPLEX_24FPS_211207134801_Multiplex74_F1_9896_Cas9_Tank_specific_21C	26	WE00026	C002	LO001	CO6	102.0	24.0	v1.4	239.81344902386118	1.3443727457293917	461	9.743072715494181	3898.0	0.7162260068941787	0.9010971096355888	13.0	3.0	1.0	0	239	0	0.0	102.4
MULTIPLEX_24FPS_211207134801_Multiplex74_F1_9896_Cas9_Tank_specific_21C	27	WE00027	C003	LO001	CO6	96.0	24.0	v1.4	394.25091352009747	2.0988620300914773	2463	14.029801170326007	1983.0	0.43620354200450023	0.6907011648960725	29.0	4.0	0.9139261063743402	0	239	0	0.0	98.2
MULTIPLEX_24FPS_211207134801_Multiplex74_F1_9896_Cas9_Tank_specific_21C	28	WE00028	C004	LO001	CO6	96.0	24.0	v1.4	510.7654028436019	9.596712605652982	4642	4.1509047223404325	3104.0	0.4820034757043004	0.8095874517596184	40.0	8.0	0.8675140025850926	0	239	0	0.0	97.7
MULTIPLEX_24FPS_211207134801_Multiplex74_F1_9896_Cas9_Tank_specific_21C	29	WE00029	C005	LO001	CO6	96.0	24.0	v1.4	509.4232520760782	0.5461703664152661	3733	30.281991162466987	2818.0	0.3402638252818951	0.4732452976364108	17.0	5.0	0.6316635413876239	0	239	0	0.0	99.5
MULTIPLEX_24FPS_211207134801_Multiplex74_F1_9896_Cas9_Tank_specific_21C	30	WE00030	C006	LO001	CO6	96.0	24.0	v1.4	730.8765483938694	20.742296162381628	4763	4.401072708202828	5290.0	0.6332575548047737	0.8896930138183483	91.0	21.0	0.8731891664917069	0	239	0	0.0	95.5
MULTIPLEX_24FPS_211207134801_Multiplex74_F1_9896_Cas9_Tank_specific_21C	31	WE00031	C007	LO001	CO6	102.0	24.0	v1.4	394.2517853872917	2.6269526911927175	5461	11.767188797856624	5338.0	0.591073584749408	0.8213435063345884	31.0	6.0	0.9597143380333272	0	239	0	0.0	101.4
MULTIPLEX_24FPS_211207134801_Multiplex74_F1_9896_Cas9_Tank_specific_21C	32	WE00032	C008	LO001	CO6	111.0	24.0	v1.4	333.10125142207056	0.41712922760219007	2637	58.91649167116309	4823.0	0.4188404971250829	0.5809488134061955	25.0	4.0	0.9609404626469473	0	207	0	0.0	106.4
MULTIPLEX_24FPS_211207134801_Multiplex74_F1_9896_Cas9_Tank_specific_21C	33	WE00033	C009	LO001	CO6	96.0	24.0	v1.4	353.8122483577029	1.6906002250854382	4719	10.10678288979942	4807.0	0.40762511648461297	0.6358955072483186	17.0	3.0	0.8980716253443526	0	239	0	0.0	98.2
MULTIPLEX_24FPS_211207134801_Multiplex74_F1_9896_Cas9_Tank_specific_21C	34	WE00034	C010	LO001	CO6	96.0	24.0	v1.4	392.740171990172	13.392175319531372	8140	2.5571091650634834	5608.0	0.5243624793782986	0.8075332668881265	34.0	5.0	0.9646191646191646	0	239	0	0.0	96.5
MULTIPLEX_24FPS_211207134801_Multiplex74_F1_9896_Cas9_Tank_specific_21C	35	WE00035	C011	LO001	CO6	90.0	24.0	v1.4	357.62525773195875	5.263705636898436	1940	2.752341279230606	3363.0	0.4439521096244708	0.8005668779836621	14.0	3.0	0.8324742268041238	0	239	0	0.0	91.2
MULTIPLEX_24FPS_211207134801_Multiplex74_F1_9896_Cas9_Tank_specific_21C	36	WE00036	C012	LO001	CO6	90.0	24.0	v1.4	590.770428802589	14.43732327940793	4944	7.4219941862485594	4573.0	0.4618780384457966	0.7698937981693041	107.0	11.0	0.86792071197411	0	239	0	0.0	92.1
MULTIPLEX_24FPS_211207134801_Multiplex74_F1_9896_Cas9_Tank_specific_21C	37	WE00037	D012	LO001	CO6	90.0	24.0	v1.4	494.0747357825868	0.3205335820245962	3974	44.94255010642399	4908.0	0.3215295496462696	0.4315530554303422	14.0	4.0	0.5143432310015098	0	239	0	1.0	93.1
MULTIPLEX_24FPS_211207134801_Multiplex74_F1_9896_Cas9_Tank_specific_21C	38	WE00038	D011	LO001	CO6	96.0	24.0	v1.4	229.43575418994413	0.7363137689853497	1253	8.476682122426363	3092.0	0.6123277754691434	0.8843825896794257	6.0	2.0	0.99122106943336	0	239	0	0.0	95.1
MULTIPLEX_24FPS_211207134801_Multiplex74_F1_9896_Cas9_Tank_specific_21C	39	WE00039	D010	LO001	CO6	102.0	24.0	v1.4	447.7291666666667	0.8935708630196472	672	26.369976416626677	2095.0	0.560814586491746	0.8288473424947435	24.0	5.0	0.9985119047619048	0	239	0	0.0	101.1
MULTIPLEX_24FPS_211207134801_Multiplex74_F1_9896_Cas9_Tank_specific_21C	40	WE00040	D009	LO001	CO6	199.0	24.0	v1.4	641.3465266558966	65.26661707313524	3714	0.39012407733266974	4914.0	0.35895925412095125	0.6709942533485453	25.0	4.0	0.49326871297792135	0	239	0	1.0	99.7
MULTIPLEX_24FPS_211207134801_Multiplex74_F1_9896_Cas9_Tank_specific_21C	41	WE00041	D008	LO001	CO6	96.0	24.0	v1.4	367.70378745053705	1.6200063979337025	5307	6.163529985964639	4835.0	0.44811466376066134	0.7364993083298766	10.0	2.0	0.9432824571320897	0	239	0	0.0	97.7
MULTIPLEX_24FPS_211207134801_Multiplex74_F1_9896_Cas9_Tank_specific_21C	42	WE00042	D007	LO001	CO6	96.0	24.0	v1.4	541.6259456430373	2.825616399680661	7138	10.33205759648998	7867.0	0.42162662847678295	0.6264769053565525	29.0	6.0	0.8627066405155506	0	239	0	0.0	98.6
MULTIPLEX_24FPS_211207134801_Multiplex74_F1_9896_Cas9_Tank_specific_21C	43	WE00043	D006	LO001	CO6	96.0	24.0	v1.4	285.6159122085048	0.09959659391763874	2187	68.30591153845315	3780.0	0.3457363885610312	0.45142873484146784	7.0	2.0	0.8587105624142661	0	239	0	0.0	93.5
MULTIPLEX_24FPS_211207134801_Multiplex74_F1_9896_Cas9_Tank_specific_21C	44	WE00044	D005	LO001	CO6	96.0	24.0	v1.4	590.5440218806981	5.696949745151852	7678	8.875185828763103	9190.0	0.4800210092758524	0.6969931429267449	51.0	10.0	0.9799426934097422	0	239	0	0.0	94.6
MULTIPLEX_24FPS_211207134801_Multiplex74_F1_9896_Cas9_Tank_specific_21C	45	WE00045	D004	LO001	CO6	90.0	24.0	v1.4	465.29867634500425	0.20996369602558773	4684	70.85788926095185	4814.0	0.3381144870535861	0.4564995895134948	15.0	5.0	0.5789923142613151	0	239	0	1.0	93.3
MULTIPLEX_24FPS_211207134801_Multiplex74_F1_9896_Cas9_Tank_specific_21C	46	WE00046	D003	LO001	CO6	102.0	24.0	v1.4	410.018156424581	2.019033380527844	6444	10.163646281981203	7703.0	0.5126184692988315	0.7954408881693921	21.0	4.0	0.9565487274984482	0	239	0	0.0	101.1
MULTIPLEX_24FPS_211207134801_Multiplex74_F1_9896_Cas9_Tank_specific_21C	47	WE00047	D002	LO001	CO6	96.0	24.0	v1.4	363.90063123600083	10.154166960598255	4911	4.462556260683731	3792.0	0.5303964008363442	0.8729707801375031	45.0	6.0	0.7990226023213195	0	239	0	0.0	96
MULTIPLEX_24FPS_211207134801_Multiplex74_F1_9896_Cas9_Tank_specific_21C	48	WE00048	D001	LO001	CO6	102.0	24.0	v1.4	497.2795242141037	0.36977529152851	2354	57.764967435264296	3665.0	0.29931606264659705	0.4203222986460499	21.0	4.0	0.40229396771452847	0	239	0	0.0	99.5
MULTIPLEX_24FPS_211207134801_Multiplex74_F1_9896_Cas9_Tank_specific_21C	49	WE00049	E001	LO001	CO6	96.0	24.0	v1.4	658.2825916230366	2.622517317867506	7640	16.36338420459424	8267.0	0.3862926285183256	0.574720269383975	43.0	8.0	0.7028795811518325	0	239	0	0.0	97.7
MULTIPLEX_24FPS_211207134801_Multiplex74_F1_9896_Cas9_Tank_specific_21C	50	WE00050	E002	LO001	CO6	96.0	24.0	v1.4	459.9810971089696	0.19408975796948957	5396	43.928663047921084	6162.0	0.30446035930998944	0.402061949883837	9.0	3.0	0.3545218680504077	0	239	0	0.0	99.1
MULTIPLEX_24FPS_211207134801_Multiplex74_F1_9896_Cas9_Tank_specific_21C	51	WE00051	E003	LO001	CO6	96.0	24.0	v1.4	570.1673479499566	10.156508185104672	8073	9.282702281754313	5969.0	0.5637922487261188	0.8709979708044918	94.0	12.0	0.8554440728353772	0	239	0	0.0	96.9
MULTIPLEX_24FPS_211207134801_Multiplex74_F1_9896_Cas9_Tank_specific_21C	52	WE00052	E004	LO001	CO6	96.0	24.0	v1.4	415.6635220125786	0.7521384414170856	6360	13.955542994500185	5539.0	0.3979458799919756	0.5941381727951072	10.0	3.0	0.6971698113207547	0	239	0	0.0	98.5
MULTIPLEX_24FPS_211207134801_Multiplex74_F1_9896_Cas9_Tank_specific_21C	53	WE00053	E005	LO001	CO6	96.0	24.0	v1.4	342.64593301435406	0.21220468485354466	2090	25.764772200967784	3837.0	0.3482619985428293	0.5195825112315391	5.0	1.0	0.7497607655502392	0	239	0	0.0	99.1
MULTIPLEX_24FPS_211207134801_Multiplex74_F1_9896_Cas9_Tank_specific_21C	54	WE00054	E006	LO001	CO6	96.0	24.0	v1.4	500.9995614035088	7.640874389975662	4560	4.036924379192124	4751.0	0.466615461924716	0.7714672320287786	31.0	5.0	0.8697368421052631	0	239	0	0.0	95.1
MULTIPLEX_24FPS_211207134801_Multiplex74_F1_9896_Cas9_Tank_specific_21C	55	WE00055	E007	LO001	CO6	108.0	24.0	v1.4	213.96068152031455	0.07144761401368509	763	20.61750617658851	1462.0	0.345488533424433	0.45094076009464207	1.0	1.0	0.9462647444298821	0	239	0	0.0	105.5
MULTIPLEX_24FPS_211207134801_Multiplex74_F1_9896_Cas9_Tank_specific_21C	56	WE00056	E008	LO001	CO6	96.0	24.0	v1.4	456.32978723404256	7.122589264301973	3478	2.893332091582995	3124.0	0.5095747165123099	0.807072304066689	21.0	3.0	0.7788959171937896	0	239	0	0.0	96.9
MULTIPLEX_24FPS_211207134801_Multiplex74_F1_9896_Cas9_Tank_specific_21C	57	WE00057	E009	LO001	CO6	NA	24.0	v1.4	NA	NA	NA	NA	3731.0	NA	NA	NA	NA	NA	0	239	NA	NA	90
MULTIPLEX_24FPS_211207134801_Multiplex74_F1_9896_Cas9_Tank_specific_21C	58	WE00058	E010	LO001	CO6	84.0	24.0	v1.4	521.3400521285838	6.6718154823495475	5755	8.236565847003504	5076.0	0.5004342916573083	0.8091266612563776	55.0	10.0	0.8860121633362293	0	239	0	0.0	85.5
MULTIPLEX_24FPS_211207134801_Multiplex74_F1_9896_Cas9_Tank_specific_21C	59	WE00059	E011	LO001	CO6	90.0	24.0	v1.4	558.0056382145654	8.996419254288744	6385	5.717546893415634	7389.0	0.5414830349479471	0.8397129488830097	51.0	11.0	0.9382928739232577	0	239	0	0.0	89.6
MULTIPLEX_24FPS_211207134801_Multiplex74_F1_9896_Cas9_Tank_specific_21C	60	WE00060	E012	LO001	CO6	90.0	24.0	v1.4	540.3213969938108	4.770061327411279	6786	10.715325018637772	5905.0	0.49501249611679676	0.7724246188856301	51.0	9.0	0.9509283819628647	0	239	0	0.0	88.8
MULTIPLEX_24FPS_211207134801_Multiplex74_F1_9896_Cas9_Tank_specific_21C	61	WE00061	F012	LO001	CO6	90.0	24.0	v1.4	388.1504945201818	3.7610671327901017	3741	4.442989271938613	5622.0	0.433815106858847	0.7146052739207842	17.0	3.0	0.8735632183908046	0	239	0	0.0	89.2
MULTIPLEX_24FPS_211207134801_Multiplex74_F1_9896_Cas9_Tank_specific_21C	62	WE00062	F011	LO001	CO6	90.0	24.0	v1.4	371.5842490842491	7.911214614025411	1092	2.514987226655129	3322.0	0.49350589902459574	0.825170370020794	20.0	4.0	0.9084249084249084	0	239	0	0.0	90
MULTIPLEX_24FPS_211207134801_Multiplex74_F1_9896_Cas9_Tank_specific_21C	63	WE00063	F010	LO001	CO6	96.0	24.0	v1.4	249.12273641851107	0.24529624670823366	497	7.867786833129613	3639.0	0.3235252536002418	0.4222957379408396	2.0	1.0	0.641851106639839	0	239	0	0.0	93.9
MULTIPLEX_24FPS_211207134801_Multiplex74_F1_9896_Cas9_Tank_specific_21C	64	WE00064	F009	LO001	CO6	90.0	24.0	v1.4	347.27358490566036	2.5826465579421756	2544	14.743373307311126	4523.0	0.4612457180100176	0.6939035757459983	38.0	6.0	0.8144654088050315	0	239	0	0.0	92.5
MULTIPLEX_24FPS_211207134801_Multiplex74_F1_9896_Cas9_Tank_specific_21C	65	WE00065	F008	LO001	CO6	102.0	24.0	v1.4	705.499512195122	15.981819930958652	5125	6.030025340475553	5100.0	0.5421699651089612	0.8128292420014717	96.0	15.0	0.9205853658536586	0	239	0	0.0	101.4
MULTIPLEX_24FPS_211207134801_Multiplex74_F1_9896_Cas9_Tank_specific_21C	66	WE00066	F007	LO001	CO6	108.0	24.0	v1.4	256.6385135135135	1.268757380942553	2072	3.05874135126308	2800.0	0.534603178865325	0.7581182488330233	4.0	1.0	0.847007722007722	0	239	0	0.0	109.2
MULTIPLEX_24FPS_211207134801_Multiplex74_F1_9896_Cas9_Tank_specific_21C	67	WE00067	F006	LO001	CO6	108.0	24.0	v1.4	707.213815132761	14.634666033605722	5009	4.288028533004404	7136.0	0.5755808061383425	0.8883804177748748	63.0	12.0	0.8592533439808345	0	239	0	0.0	107.4
MULTIPLEX_24FPS_211207134801_Multiplex74_F1_9896_Cas9_Tank_specific_21C	68	WE00068	F005	LO001	CO6	102.0	24.0	v1.4	390.4045988258317	4.7016966713360695	2044	4.205908226489756	4309.0	0.5013328483371945	0.7984393545655822	20.0	4.0	0.886986301369863	0	239	0	0.0	101.4
MULTIPLEX_24FPS_211207134801_Multiplex74_F1_9896_Cas9_Tank_specific_21C	69	WE00069	F004	LO001	CO6	96.0	24.0	v1.4	829.8166279805866	26.36118365900429	4739	8.608712110526332	4643.0	0.5659087512059425	0.814711495291755	227.0	36.0	0.8995568685376661	0	239	0	0.0	95.6
MULTIPLEX_24FPS_211207134801_Multiplex74_F1_9896_Cas9_Tank_specific_21C	70	WE00070	F003	LO001	CO6	84.0	24.0	v1.4	493.7198496754356	0.6878427393832617	5854	46.36785193042317	7699.0	0.3906507788740401	0.5380802217155103	32.0	6.0	0.8455756747523061	0	239	0	0.0	86.7
MULTIPLEX_24FPS_211207134801_Multiplex74_F1_9896_Cas9_Tank_specific_21C	71	WE00071	F002	LO001	CO6	90.0	24.0	v1.4	444.1687842910771	4.038026727382582	6926	6.765021558050227	7865.0	0.5851687483169472	0.886772460775591	27.0	5.0	0.9595726248917124	0	239	0	0.0	90.8
MULTIPLEX_24FPS_211207134801_Multiplex74_F1_9896_Cas9_Tank_specific_21C	72	WE00072	F001	LO001	CO6	96.0	24.0	v1.4	580.7467821782178	3.8450422846596446	4040	9.430193147957379	4886.0	0.38146181661645406	0.595433952546458	36.0	9.0	0.8717821782178218	0	239	0	0.0	94.2
MULTIPLEX_24FPS_211207134801_Multiplex74_F1_9896_Cas9_Tank_specific_21C	73	WE00073	G001	LO001	CO6	90.0	24.0	v1.4	439.02309357709885	15.23355114260889	8314	4.779886709221232	7730.0	0.6005992927368271	0.916458412199309	73.0	9.0	0.9166466201587683	0	239	0	0.0	90.8
MULTIPLEX_24FPS_211207134801_Multiplex74_F1_9896_Cas9_Tank_specific_21C	74	WE00074	G002	LO001	CO6	90.0	24.0	v1.4	366.22971520687804	0.771287803248272	3722	12.164682389152544	5218.0	0.4501947370407122	0.6479417449590706	9.0	2.0	0.7982267598065557	0	239	0	0.0	92.5
MULTIPLEX_24FPS_211207134801_Multiplex74_F1_9896_Cas9_Tank_specific_21C	75	WE00075	G003	LO001	CO6	NA	24.0	v1.4	NA	NA	NA	NA	3470.0	NA	NA	NA	NA	NA	0	239	NA	NA	100.6
MULTIPLEX_24FPS_211207134801_Multiplex74_F1_9896_Cas9_Tank_specific_21C	76	WE00076	G004	LO001	CO6	108.0	24.0	v1.4	462.5702569710224	6.129482292093032	7316	6.992455451853012	19615.0	0.6202794543002127	0.9268819216688922	43.0	6.0	0.8987151448879169	0	239	0	0.0	108.2
MULTIPLEX_24FPS_211207134801_Multiplex74_F1_9896_Cas9_Tank_specific_21C	77	WE00077	G005	LO001	CO6	NA	24.0	v1.4	NA	NA	NA	NA	2296.0	NA	NA	NA	NA	NA	0	239	NA	NA	NA
MULTIPLEX_24FPS_211207134801_Multiplex74_F1_9896_Cas9_Tank_specific_21C	78	WE00078	G006	LO001	CO6	102.0	24.0	v1.4	387.6574585635359	5.999752189533494	4344	5.133137341097624	3923.0	0.5329558312047477	0.8224446927274423	31.0	4.0	0.8883517495395948	0	239	0	0.0	103.3
MULTIPLEX_24FPS_211207134801_Multiplex74_F1_9896_Cas9_Tank_specific_21C	79	WE00079	G007	LO001	CO6	96.0	24.0	v1.4	492.5373847729601	2.4403670517525855	8787	7.937877248971203	9032.0	0.44462423471523305	0.6395861402072675	19.0	5.0	0.9561852736997838	0	239	0	0.0	94.3
MULTIPLEX_24FPS_211207134801_Multiplex74_F1_9896_Cas9_Tank_specific_21C	80	WE00080	G008	LO001	CO6	102.0	24.0	v1.4	466.63201588160985	8.295181235230476	5541	3.984585239394602	5464.0	0.5448340617643458	0.8675227159999214	33.0	6.0	0.9039884497383144	0	239	0	0.0	102.4
MULTIPLEX_24FPS_211207134801_Multiplex74_F1_9896_Cas9_Tank_specific_21C	81	WE00081	G009	LO001	CO6	97.0	24.0	v1.4	574.6658662959686	10.156439483668803	7913	6.084056668836908	7568.0	0.6615950492399882	0.9195012204381208	62.0	13.0	0.9345381018577025	0	238	0	0.0	95.6
MULTIPLEX_24FPS_211207134801_Multiplex74_F1_9896_Cas9_Tank_specific_21C	82	WE00082	G010	LO001	CO6	96.0	24.0	v1.4	598.1880412371135	13.561414511821402	4850	7.1595186863460505	5244.0	0.6331602400977993	0.9389506170771617	97.0	15.0	0.8958762886597939	0	239	0	0.0	96.4
MULTIPLEX_24FPS_211207134801_Multiplex74_F1_9896_Cas9_Tank_specific_21C	83	WE00083	G011	LO001	CO6	95.0	24.0	v1.4	354.18124207858045	17.516582151641604	6312	5.20516999356852	121884.0	0.5062376141562308	0.873213619154651	91.0	14.0	0.7282953105196451	88	239	0	0.0	96
MULTIPLEX_24FPS_211207134801_Multiplex74_F1_9896_Cas9_Tank_specific_21C	84	WE00084	G012	LO001	CO6	23.0	24.0	v1.4	182.77701750855303	3.2494439768748573	4969	5.575295410988397	117725.0	0.33822406399083105	0.6372295771438183	18.0	5.0	0.7424028979673979	48	239	0	0.0	NA
MULTIPLEX_24FPS_211207134801_Multiplex74_F1_9896_Cas9_Tank_specific_21C	85	WE00085	H012	LO001	CO6	96.0	24.0	v1.4	547.3932926829268	8.818424781485165	3608	4.9794472180181	2796.0	0.5740931458201641	0.9173048865443729	44.0	9.0	0.8517184035476718	0	239	0	0.0	96.4
MULTIPLEX_24FPS_211207134801_Multiplex74_F1_9896_Cas9_Tank_specific_21C	86	WE00086	H011	LO001	CO6	93.0	24.0	v1.4	214.97680412371133	0.15056810526222714	388	10.357577614250769	7470.0	0.30925049848980674	0.37871671233962734	2.0	1.0	0.9690721649484536	0	232	0	0.0	99.3
MULTIPLEX_24FPS_211207134801_Multiplex74_F1_9896_Cas9_Tank_specific_21C	87	WE00087	H010	LO001	CO6	97.0	24.0	v1.4	488.19384941675503	5.019340707406531	4715	6.865962853952375	3848.0	0.49797305173321427	0.7580640975896331	34.0	7.0	0.926829268292683	0	238	0	0.0	97.5
MULTIPLEX_24FPS_211207134801_Multiplex74_F1_9896_Cas9_Tank_specific_21C	88	WE00088	H009	LO001	CO6	103.0	24.0	v1.4	186.14396355353074	0.22678662448156275	2195	14.557418673963449	119315.0	0.4348970894403512	0.5936808218027723	3.0	1.0	0.987243735763098	0	195	0	0.0	101.1
MULTIPLEX_24FPS_211207134801_Multiplex74_F1_9896_Cas9_Tank_specific_21C	89	WE00089	H008	LO001	CO6	NA	24.0	v1.4	NA	NA	NA	NA	2118.0	NA	NA	NA	NA	NA	0	239	NA	NA	109
MULTIPLEX_24FPS_211207134801_Multiplex74_F1_9896_Cas9_Tank_specific_21C	90	WE00090	H007	LO001	CO6	103.0	24.0	v1.4	657.8336446104589	16.71119635349396	7496	3.9749259087835163	6532.0	0.5598914706646438	0.8758684789160656	66.0	12.0	0.8928762006403416	0	237	0	0.0	102.1
MULTIPLEX_24FPS_211207134801_Multiplex74_F1_9896_Cas9_Tank_specific_21C	91	WE00091	H006	LO001	CO6	96.0	24.0	v1.4	307.31166912850813	2.5441520491596425	677	3.845445647929376	3023.0	0.4331786437046483	0.7356638071516601	10.0	2.0	0.8833087149187593	0	239	0	0.0	95.1
MULTIPLEX_24FPS_211207134801_Multiplex74_F1_9896_Cas9_Tank_specific_21C	92	WE00092	H005	LO001	CO6	96.0	24.0	v1.4	359.5271777830525	1.0890412205480757	4213	11.658596616092332	8356.0	0.47821738191231744	0.8244195311865609	13.0	2.0	0.9565630192262046	0	239	0	0.0	97.9
MULTIPLEX_24FPS_211207134801_Multiplex74_F1_9896_Cas9_Tank_specific_21C	93	WE00093	H004	LO001	CO6	102.0	24.0	v1.4	604.6191909463039	14.111841655499928	8306	5.490159191314359	6862.0	0.5673312545938628	0.8374615570003425	77.0	12.0	0.8862268239826632	0	239	0	0.0	101.9
MULTIPLEX_24FPS_211207134801_Multiplex74_F1_9896_Cas9_Tank_specific_21C	94	WE00094	H003	LO001	CO6	96.0	24.0	v1.4	466.7534017665314	0.12911023297781068	4189	62.04734087666717	6785.0	0.3503371710651553	0.46198892401259123	8.0	3.0	0.8016232991167344	0	239	0	0.0	93.3
MULTIPLEX_24FPS_211207134801_Multiplex74_F1_9896_Cas9_Tank_specific_21C	95	WE00095	H002	LO001	CO6	NA	24.0	v1.4	NA	NA	NA	NA	3881.0	NA	NA	NA	NA	NA	0	239	NA	NA	NA
MULTIPLEX_24FPS_211207134801_Multiplex74_F1_9896_Cas9_Tank_specific_21C	96	WE00096	H001	LO001	CO6	96.0	24.0	v1.4	377.27039507439713	1.5222800090028048	3898	9.622022032928998	4431.0	0.4375162281659859	0.6304942952650882	15.0	3.0	0.8501795792714213	0	239	0	0.0	94.6
