# Supplementary material for: FEHAT: efficient, large scale and automated heartbeat detection in Medaka fish embryos
Source: Bioinformatics. 2024 Nov 7;40(12):btae664. doi: 10.1093/bioinformatics/btae664 (PMC11630063; doi:10.1093/bioinformatics/btae664)
Supplement: btae664_Supplementary_Data [file btae664_supplementary_data.zip › Dataset1.csv]

DATASET	Index	WellID	Well Name	Loop	Channel	Heartrate (BPM)	fps	version	HROI Change Intensity	Harmonic Intensity	Heart size	Intensity/Harmonic Intensity (top 5 %)	Movement detection max	SNR	SNR Top 5%	Signal Intensity Top 5%	Signal intensity	Signal regional prominence	Start frame(movement)	Stop frame(movement)	empty frames	qc_param_decision	ground truth	2nd guess
OMAR_13FPS_170829142203_Ol_GIGYF1_CCDC141_Temp_28C	1	WE00013	B012	LO001	CO6	157.0	13.0	v1.4	269.6539864512767	0.07232301142627484	1919	43.27606401768833	15348.0	0.42071491258614707	0.6348948677666103	3.0	1.0	0.9296508598228244	0	129	0	0.0	157
OMAR_13FPS_170829142203_Ol_GIGYF1_CCDC141_Temp_28C	2	WE00014	B011	LO001	CO6	151.0	13.0	v1.4	670.8456307378443	0.22816642820972935	5882	106.9956744664888	11624.0	0.5620292576665961	0.8314350551903056	24.0	6.0	0.9450867052023122	0	129	0	0.0	154
OMAR_13FPS_170829142203_Ol_GIGYF1_CCDC141_Temp_28C	3	WE00015	B010	LO001	CO6	163.0	13.0	v1.4	354.29640084685957	0.12003143546859303	2834	83.12847444090781	6198.0	0.5175875635106831	0.8807763122136621	10.0	2.0	0.9467184191954834	0	129	0	0.0	163
OMAR_13FPS_170829142203_Ol_GIGYF1_CCDC141_Temp_28C	4	WE00016	B009	LO001	CO6	162.0	13.0	v1.4	403.76265182186233	0.14388201194063155	3952	236.56154515856852	3027689.0	0.5576757377170528	0.9333048978535055	34.0	5.0	0.8975202429149798	0	120	0	0.0	161
OMAR_13FPS_170829142203_Ol_GIGYF1_CCDC141_Temp_28C	5	WE00017	B008	LO001	CO6	139.0	13.0	v1.4	416.01493975903617	0.2341393997820905	6225	151.49350678035685	59765.0	0.6513901509404986	0.9405452493092252	35.0	7.0	0.967710843373494	0	101	0	0.0	141
OMAR_13FPS_170829142203_Ol_GIGYF1_CCDC141_Temp_28C	6	WE00018	B007	LO001	CO6	163.0	13.0	v1.4	260.30446672743847	0.2234483530833937	1097	32.93462329775049	3931.0	0.3957817820309291	0.8453003054711131	7.0	1.0	0.9617137648131268	0	129	0	0.0	NOT CLASSIFIED
OMAR_13FPS_170829142203_Ol_GIGYF1_CCDC141_Temp_28C	7	WE00019	B006	LO001	CO6	169.0	13.0	v1.4	748.5945017182131	0.20183252537114837	873	143.24452149985868	5075.0	0.38237217131522705	0.49775161906766796	29.0	6.0	0.9129438717067583	0	129	0	0.0	166
OMAR_13FPS_170829142203_Ol_GIGYF1_CCDC141_Temp_28C	8	WE00020	B005	LO001	CO6	169.0	13.0	v1.4	690.2762625373922	0.7788585944520418	5683	27.477936170942385	5871.0	0.3652214256568278	0.5365228513375139	21.0	4.0	0.893894070033433	0	129	0	0.0	173
OMAR_13FPS_170829142203_Ol_GIGYF1_CCDC141_Temp_28C	9	WE00021	B004	LO001	CO6	169.0	13.0	v1.4	643.1832747166862	0.32845814711181887	10236	247.695909901727	8507.0	0.5005776112166791	0.7765622901407897	81.0	9.0	0.8791520125048847	0	129	0	0.0	171
OMAR_13FPS_170829142203_Ol_GIGYF1_CCDC141_Temp_28C	10	WE00022	B003	LO001	CO6	154.0	13.0	v1.4	188.38632001395916	0.33912091009396794	5731	14.753012101606338	2584775.0	0.36034439410668284	0.6312824629535667	5.0	1.0	0.8307450706682953	53	129	0	0.0	157
OMAR_13FPS_170829142203_Ol_GIGYF1_CCDC141_Temp_28C	11	WE00023	B002	LO001	CO6	169.0	13.0	v1.4	464.33893523061823	0.29728180546184735	8152	82.37155059378361	8942.0	0.5198562527066943	0.8756889690827309	24.0	4.0	0.9322865554465162	0	129	0	0.0	170
OMAR_13FPS_170829142203_Ol_GIGYF1_CCDC141_Temp_28C	12	WE00024	B001	LO001	CO6	175.0	13.0	v1.4	539.1547072330654	3.314028459464843	3484	3.817696600249965	8286.0	0.340758455647122	0.5133945413194476	13.0	3.0	0.850459242250287	0	129	0	0.0	174
OMAR_13FPS_170829142203_Ol_GIGYF1_CCDC141_Temp_28C	13	WE00025	C001	LO001	CO6	163.0	13.0	v1.4	378.5659432387312	0.47983445750652587	2995	26.0985499283791	8231.0	0.4701638056116414	0.8654133530249365	13.0	2.0	0.9342237061769616	0	129	0	0.0	164
OMAR_13FPS_170829142203_Ol_GIGYF1_CCDC141_Temp_28C	14	WE00026	C002	LO001	CO6	163.0	13.0	v1.4	491.8435536942866	0.24871730067886183	6686	55.929759945415505	13438.0	0.5460724886237123	0.8270484957188675	14.0	4.0	0.9853425067304816	0	129	0	0.0	165
OMAR_13FPS_170829142203_Ol_GIGYF1_CCDC141_Temp_28C	15	WE00027	C003	LO001	CO6	156.0	13.0	v1.4	300.0080202617138	0.5972895981416406	7107	85.24107783497988	3257300.0	0.543665811363165	0.9228144098392475	51.0	6.0	0.872801463345997	0	85	0	0.0	157
OMAR_13FPS_170829142203_Ol_GIGYF1_CCDC141_Temp_28C	16	WE00028	C004	LO001	CO6	157.0	13.0	v1.4	290.5117810995693	0.13408694690363068	3947	48.99725002060316	5688.0	0.4670076507783081	0.8081718849592319	7.0	1.0	0.9452748923232835	0	129	0	0.0	NOT CLASSIFIED
OMAR_13FPS_170829142203_Ol_GIGYF1_CCDC141_Temp_28C	17	WE00029	C005	LO001	CO6	170.0	13.0	v1.4	242.9798083504449	0.44308343972027553	8766	77.30654460966015	98603.0	0.4803869944476283	0.8547233915197414	34.0	4.0	0.7887291809263062	0	69	0	0.0	169
OMAR_13FPS_170829142203_Ol_GIGYF1_CCDC141_Temp_28C	18	WE00030	C006	LO001	CO6	151.0	13.0	v1.4	720.681093776212	0.373878938641135	5961	117.0130857417163	7263.0	0.6450121652836996	0.9211010599523622	44.0	10.0	0.9656097970139238	0	129	0	0.0	152
OMAR_13FPS_170829142203_Ol_GIGYF1_CCDC141_Temp_28C	19	WE00031	C007	LO001	CO6	162.0	13.0	v1.4	416.8936853371388	0.29656538607893357	5606	75.06163589133457	51062.0	0.39268152768002296	0.6149615332573911	22.0	3.0	0.9086692829111666	0	106	0	0.0	159
OMAR_13FPS_170829142203_Ol_GIGYF1_CCDC141_Temp_28C	20	WE00032	C008	LO001	CO6	139.0	13.0	v1.4	658.1986187845304	0.8643586159110342	3620	23.415244402194585	8820.0	0.35525929491518965	0.4616412302210863	20.0	5.0	0.6693370165745857	0	129	0	0.0	142
OMAR_13FPS_170829142203_Ol_GIGYF1_CCDC141_Temp_28C	21	WE00033	C009	LO001	CO6	169.0	13.0	v1.4	408.05284719377306	0.26137690870953434	4882	103.50923174678019	4725.0	0.46868418289945374	0.8570216921992873	27.0	3.0	0.919705038918476	0	129	0	0.0	170
OMAR_13FPS_170829142203_Ol_GIGYF1_CCDC141_Temp_28C	22	WE00034	C010	LO001	CO6	175.0	13.0	v1.4	292.0863157894737	0.3083653994055042	475	5.430066778244352	2810.0	0.307727522842164	0.40668432591162434	2.0	1.0	0.7305263157894737	0	129	0	0.0	NOT CLASSIFIED
OMAR_13FPS_170829142203_Ol_GIGYF1_CCDC141_Temp_28C	23	WE00035	C011	LO001	CO6	169.0	13.0	v1.4	1043.7333088774762	1.4128519904687427	2726	101.11587243838478	4122.0	0.4700694246761915	0.6434453876431756	143.0	19.0	0.9629493763756419	0	129	0	0.0	171
OMAR_13FPS_170829142203_Ol_GIGYF1_CCDC141_Temp_28C	24	WE00036	C012	LO001	CO6	157.0	13.0	v1.4	337.5579345088161	0.10056669831041595	794	43.15485316704159	7589.0	0.3300631685876596	0.4691612281070945	4.0	1.0	0.6158690176322418	0	129	0	1.0	NOT CLASSIFIED
OMAR_13FPS_170829142203_Ol_GIGYF1_CCDC141_Temp_28C	25	WE00037	D012	LO001	CO6	169.0	13.0	v1.4	1156.7318394484116	1.65546184652666	4061	167.42785874117263	6999.0	0.6039640941949306	0.8977361579293387	277.0	39.0	0.9544447180497414	0	129	0	0.0	NOT CLASSIFIED
OMAR_13FPS_170829142203_Ol_GIGYF1_CCDC141_Temp_28C	26	WE00038	D011	LO001	CO6	NA	13.0	v1.4	NA	NA	NA	NA	3500391.0	NA	NA	NA	NA	NA	0	49	NA	NA	170
OMAR_13FPS_170829142203_Ol_GIGYF1_CCDC141_Temp_28C	27	WE00039	D010	LO001	CO6	151.0	13.0	v1.4	554.6830694275274	0.2730640555677952	4105	92.99717568093111	7751.0	0.4614567895825133	0.6610387418323345	25.0	5.0	0.9473812423873326	0	129	0	0.0	150
OMAR_13FPS_170829142203_Ol_GIGYF1_CCDC141_Temp_28C	28	WE00040	D009	LO001	CO6	157.0	13.0	v1.4	683.3584738243123	0.23606448858130857	5635	150.86755467431743	6316.0	0.4754567318354361	0.6898530691195678	36.0	7.0	0.9520851818988465	0	129	0	0.0	160
OMAR_13FPS_170829142203_Ol_GIGYF1_CCDC141_Temp_28C	29	WE00041	D008	LO001	CO6	175.0	13.0	v1.4	493.0429277331686	5.63080321554607	3238	3.119923834548959	5278.0	0.33667612310564504	0.5631548437370106	18.0	3.0	0.8085237801111798	0	129	0	0.0	173
OMAR_13FPS_170829142203_Ol_GIGYF1_CCDC141_Temp_28C	30	WE00042	D007	LO001	CO6	145.0	13.0	v1.4	192.35046987285793	0.1113520904121268	1809	18.335070110572936	2647.0	0.3865933447538682	0.7070334597076264	2.0	1.0	0.9673852957435047	0	129	0	0.0	NOT CLASSIFIED
OMAR_13FPS_170829142203_Ol_GIGYF1_CCDC141_Temp_28C	31	WE00043	D006	LO001	CO6	172.0	13.0	v1.4	633.4621108580106	0.323620255385485	6585	60.1640338972057	3691577.0	0.3547098868226905	0.4910653399053753	19.0	4.0	0.7907365223993925	0	109	0	0.0	169
OMAR_13FPS_170829142203_Ol_GIGYF1_CCDC141_Temp_28C	32	WE00044	D005	LO001	CO6	163.0	13.0	v1.4	304.06435445068166	0.14399911883608227	4988	47.39471313837539	5798.0	0.4071202682193053	0.6648842630982665	7.0	1.0	0.8805132317562149	0	129	0	0.0	165
OMAR_13FPS_170829142203_Ol_GIGYF1_CCDC141_Temp_28C	33	WE00045	D004	LO001	CO6	169.0	13.0	v1.4	270.34742686312194	0.15244852864781738	4683	52.72191174053881	4959.0	0.43630317868248225	0.7747603039697045	8.0	1.0	0.9171471279094597	0	129	0	0.0	171
OMAR_13FPS_170829142203_Ol_GIGYF1_CCDC141_Temp_28C	34	WE00046	D003	LO001	CO6	169.0	13.0	v1.4	773.9044720825615	0.32792738355189993	3779	244.20796666878496	5722.0	0.3899020942308292	0.6025198897270809	80.0	9.0	0.9539560730351945	0	129	0	0.0	171
OMAR_13FPS_170829142203_Ol_GIGYF1_CCDC141_Temp_28C	35	WE00047	D002	LO001	CO6	163.0	13.0	v1.4	497.164724629021	0.2548840116593103	10041	221.8388992351109	6644.0	0.5795242087878253	0.9326822228068763	57.0	7.0	0.9144507519171398	0	129	0	0.0	162
OMAR_13FPS_170829142203_Ol_GIGYF1_CCDC141_Temp_28C	36	WE00048	D001	LO001	CO6	175.0	13.0	v1.4	694.2169491525424	0.8543887796467737	2065	15.710948616132946	9602.0	0.3699681590313038	0.5243158276982884	13.0	3.0	0.9602905569007264	0	129	0	0.0	173
OMAR_13FPS_170829142203_Ol_GIGYF1_CCDC141_Temp_28C	37	WE00049	E001	LO001	CO6	153.0	13.0	v1.4	276.81390395042604	1.1448492921976299	10328	158.68860139405183	2826556.0	0.5484876948123085	0.950763372330478	182.0	15.0	0.8140975987606507	73	129	0	0.0	154
OMAR_13FPS_170829142203_Ol_GIGYF1_CCDC141_Temp_28C	38	WE00050	E002	LO001	CO6	163.0	13.0	v1.4	496.9930628547404	0.18496718689362926	4757	42.00482489382154	8223.0	0.37355159337127425	0.5238862857264382	8.0	2.0	0.9726718520075678	0	129	0	0.0	NOT CLASSIFIED
OMAR_13FPS_170829142203_Ol_GIGYF1_CCDC141_Temp_28C	39	WE00051	E003	LO001	CO6	157.0	13.0	v1.4	468.7660576812593	0.17780949316217556	8703	85.54291125021854	13546.0	0.5029618459281803	0.7249517227240718	15.0	3.0	0.9732276226588533	0	129	0	0.0	156
OMAR_13FPS_170829142203_Ol_GIGYF1_CCDC141_Temp_28C	40	WE00052	E004	LO001	CO6	163.0	13.0	v1.4	458.17758186397987	0.27095535495074496	7940	77.95775721095112	6907.0	0.5195363062829546	0.9054404365101058	21.0	4.0	0.888287153652393	0	129	0	0.0	164
OMAR_13FPS_170829142203_Ol_GIGYF1_CCDC141_Temp_28C	41	WE00053	E005	LO001	CO6	163.0	13.0	v1.4	455.03793103448277	0.1794915437784737	7250	148.41521028329566	9559.0	0.48971781757269295	0.7789110132366919	27.0	3.0	0.9900689655172413	0	129	0	0.0	NOT CLASSIFIED
OMAR_13FPS_170829142203_Ol_GIGYF1_CCDC141_Temp_28C	42	WE00054	E006	LO001	CO6	160.0	13.0	v1.4	223.0978238341969	0.2890888684377421	4825	25.050522882776527	3530888.0	0.4568213433434662	0.6638871968578272	7.0	2.0	0.9459067357512954	0	73	0	0.0	156
OMAR_13FPS_170829142203_Ol_GIGYF1_CCDC141_Temp_28C	43	WE00055	E007	LO001	CO6	157.0	13.0	v1.4	492.20553111250786	0.19775087187146503	1591	55.04762050686577	5331.0	0.35384740596606784	0.5079650407358554	11.0	3.0	0.8818353236957888	0	129	0	0.0	160
OMAR_13FPS_170829142203_Ol_GIGYF1_CCDC141_Temp_28C	44	WE00056	E008	LO001	CO6	163.0	13.0	v1.4	448.09090909090907	0.20521011979709433	6215	28.301124869964948	9861.0	0.3290496793394844	0.46964360694091334	6.0	2.0	0.8012872083668544	0	129	0	0.0	NOT CLASSIFIED
OMAR_13FPS_170829142203_Ol_GIGYF1_CCDC141_Temp_28C	45	WE00057	E009	LO001	CO6	157.0	13.0	v1.4	205.23798076923077	0.0804583318336313	2912	29.235398129284505	6501.0	0.3800582503024794	0.6541777575893591	2.0	1.0	0.9498626373626373	0	129	0	0.0	NOT CLASSIFIED
OMAR_13FPS_170829142203_Ol_GIGYF1_CCDC141_Temp_28C	46	WE00058	E010	LO001	CO6	169.0	13.0	v1.4	364.9327162691349	0.39360264988896315	2809	28.334993308091587	6529.0	0.4122263643017572	0.7309635519425758	11.0	2.0	0.9021003915984336	0	129	0	0.0	NOT CLASSIFIED
OMAR_13FPS_170829142203_Ol_GIGYF1_CCDC141_Temp_28C	47	WE00059	E011	LO001	CO6	175.0	13.0	v1.4	530.5153714773697	0.8174113428682452	4684	36.20907686326026	6815.0	0.5372619241022473	0.8725596245857691	30.0	4.0	0.9389410760034159	0	129	0	0.0	175
OMAR_13FPS_170829142203_Ol_GIGYF1_CCDC141_Temp_28C	48	WE00061	F012	LO001	CO6	NA	13.0	v1.4	NA	NA	NA	NA	5207.0	NA	NA	NA	NA	NA	0	129	NA	NA	NA
OMAR_13FPS_170829142203_Ol_GIGYF1_CCDC141_Temp_28C	49	WE00062	F011	LO001	CO6	163.0	13.0	v1.4	596.6404155495978	0.367174399146275	2984	158.33432381028268	6369.0	0.39431151394288766	0.5516646277851146	58.0	6.0	0.9376675603217158	0	129	0	0.0	NOT CLASSIFIED
OMAR_13FPS_170829142203_Ol_GIGYF1_CCDC141_Temp_28C	50	WE00063	F010	LO001	CO6	163.0	13.0	v1.4	420.3022284122563	0.2441505425344777	1436	29.83430130853357	7273.0	0.3605182252379627	0.5675760568501441	7.0	2.0	0.9686629526462396	0	129	0	0.0	161
OMAR_13FPS_170829142203_Ol_GIGYF1_CCDC141_Temp_28C	51	WE00064	F009	LO001	CO6	151.0	13.0	v1.4	597.1431506849315	0.48948483221310357	5840	47.63909448544728	8172.0	0.4621871377682611	0.7528845370485342	23.0	5.0	0.9190068493150685	0	129	0	0.0	152
OMAR_13FPS_170829142203_Ol_GIGYF1_CCDC141_Temp_28C	52	WE00066	F007	LO001	CO6	151.0	13.0	v1.4	344.15835230801076	0.1574410160234619	4831	47.511962628845005	7899.0	0.44736481001119555	0.7087160099392202	7.0	2.0	0.9238252949699856	0	129	0	0.0	152
OMAR_13FPS_170829142203_Ol_GIGYF1_CCDC141_Temp_28C	53	WE00067	F006	LO001	CO6	175.0	13.0	v1.4	592.4965635738831	0.34085897408454846	6984	78.8292288851194	10410.0	0.5685600879392931	0.9000283596856914	27.0	5.0	0.9470217640320733	0	129	0	0.0	174
OMAR_13FPS_170829142203_Ol_GIGYF1_CCDC141_Temp_28C	54	WE00068	F005	LO001	CO6	163.0	13.0	v1.4	590.3226785714286	0.26506003794428157	5600	145.23969217169508	8744.0	0.5654584856357757	0.9230916905188203	38.0	6.0	0.9525	0	129	0	0.0	164
OMAR_13FPS_170829142203_Ol_GIGYF1_CCDC141_Temp_28C	55	WE00069	F004	LO001	CO6	NA	13.0	v1.4	NA	NA	NA	NA	4595.0	NA	NA	NA	NA	NA	0	129	NA	NA	NA
OMAR_13FPS_170829142203_Ol_GIGYF1_CCDC141_Temp_28C	56	WE00070	F003	LO001	CO6	170.0	13.0	v1.4	374.6560139453806	0.35712497273083504	1721	38.27677254665076	3154549.0	0.4804822958281471	0.8327459029492542	14.0	3.0	0.9122603137710633	0	115	0	0.0	170
OMAR_13FPS_170829142203_Ol_GIGYF1_CCDC141_Temp_28C	57	WE00071	F002	LO001	CO6	157.0	13.0	v1.4	475.9706700920574	0.3210498537784521	4671	42.74557511348227	9453.0	0.36740171232283053	0.5823868512304569	14.0	3.0	0.8276600299721687	0	129	0	0.0	NOT CLASSIFIED
OMAR_13FPS_170829142203_Ol_GIGYF1_CCDC141_Temp_28C	58	WE00072	F001	LO001	CO6	163.0	13.0	v1.4	835.297147385103	0.38525224458064067	5048	102.89310963984144	11775.0	0.37778505670788876	0.5260170909323632	40.0	7.0	0.8714342313787639	0	129	0	0.0	161
OMAR_13FPS_170829142203_Ol_GIGYF1_CCDC141_Temp_28C	59	WE00073	G001	LO001	CO6	175.0	13.0	v1.4	390.87381833127824	1.1643816086906043	2433	7.732155343865418	7479.0	0.38447771289786586	0.5868858792643108	9.0	2.0	0.9325935059597205	0	129	0	0.0	174
OMAR_13FPS_170829142203_Ol_GIGYF1_CCDC141_Temp_28C	60	WE00074	G002	LO001	CO6	157.0	13.0	v1.4	558.6010252784162	0.18762012627356953	5657	82.62171999791022	11298.0	0.3551833545006817	0.53802274514474	16.0	3.0	0.6630722998055506	0	129	0	0.0	155
OMAR_13FPS_170829142203_Ol_GIGYF1_CCDC141_Temp_28C	61	WE00075	G003	LO001	CO6	163.0	13.0	v1.4	399.43767589650474	0.22144075286997617	11015	25.101715506037394	14529.0	0.41934463566696356	0.6744892913272995	6.0	1.0	0.9079437131184748	0	129	0	0.0	NOT CLASSIFIED
OMAR_13FPS_170829142203_Ol_GIGYF1_CCDC141_Temp_28C	62	WE00077	G005	LO001	CO6	157.0	13.0	v1.4	518.2330571174904	0.22625396484895974	6758	148.3282368097439	9596.0	0.4458330727495586	0.7319859680430114	34.0	5.0	0.8996744598993786	0	129	0	0.0	159
OMAR_13FPS_170829142203_Ol_GIGYF1_CCDC141_Temp_28C	63	WE00078	G006	LO001	CO6	163.0	13.0	v1.4	385.3713833992095	0.16495584747491193	6325	62.38783818159787	9878.0	0.3624059676563851	0.608602672723318	10.0	2.0	0.9291699604743083	0	129	0	0.0	NOT CLASSIFIED
OMAR_13FPS_170829142203_Ol_GIGYF1_CCDC141_Temp_28C	64	WE00079	G007	LO001	CO6	169.0	13.0	v1.4	276.67099822799764	0.1385075264579066	5079	23.296032520849504	6983.0	0.39537942693563033	0.6772675970922138	3.0	1.0	0.9338452451269935	0	129	0	0.0	168
OMAR_13FPS_170829142203_Ol_GIGYF1_CCDC141_Temp_28C	65	WE00080	G008	LO001	CO6	169.0	13.0	v1.4	462.1779968863518	0.30730732161151186	1927	26.51696938959255	7795.0	0.3938804590218941	0.6190504071045275	8.0	2.0	0.9273482096523092	0	129	0	0.0	NOT CLASSIFIED
OMAR_13FPS_170829142203_Ol_GIGYF1_CCDC141_Temp_28C	66	WE00081	G009	LO001	CO6	154.0	13.0	v1.4	266.3146288639496	0.26629715085102723	5079	175.6688201515475	3054055.0	0.60744800301518	0.9613391483963476	47.0	5.0	0.9346328017326245	0	81	0	0.0	154
OMAR_13FPS_170829142203_Ol_GIGYF1_CCDC141_Temp_28C	67	WE00082	G010	LO001	CO6	163.0	13.0	v1.4	420.3	0.19835359202461708	9030	140.45134421834481	8219.0	0.47730922478034016	0.7999945844461418	28.0	4.0	0.9174972314507198	0	129	0	0.0	162
OMAR_13FPS_170829142203_Ol_GIGYF1_CCDC141_Temp_28C	68	WE00083	G011	LO001	CO6	NA	13.0	v1.4	NA	NA	NA	NA	5404.0	NA	NA	NA	NA	NA	0	129	NA	NA	NA
OMAR_13FPS_170829142203_Ol_GIGYF1_CCDC141_Temp_28C	69	WE00084	G012	LO001	CO6	169.0	13.0	v1.4	784.4919957310566	0.26910265603548833	3748	145.7468745041707	9671.0	0.34916369602819974	0.511857253030462	39.0	6.0	0.7347918890074706	0	129	0	0.0	167
OMAR_13FPS_170829142203_Ol_GIGYF1_CCDC141_Temp_28C	70	WE00085	H012	LO001	CO6	157.0	13.0	v1.4	558.2604684173173	0.20128376152384175	2818	88.78923237624245	8166.0	0.4940627949663242	0.6637730036736267	18.0	5.0	0.992902767920511	0	129	0	0.0	160
OMAR_13FPS_170829142203_Ol_GIGYF1_CCDC141_Temp_28C	71	WE00086	H011	LO001	CO6	145.0	13.0	v1.4	419.44801732755747	0.19146282137961287	12004	136.9790748492573	15864.0	0.5831837143948303	0.9372874527390992	26.0	4.0	0.984005331556148	0	129	0	0.0	NOT CLASSIFIED
OMAR_13FPS_170829142203_Ol_GIGYF1_CCDC141_Temp_28C	72	WE00088	H009	LO001	CO6	145.0	13.0	v1.4	237.18732450862416	0.17006820968227748	2493	37.10427359111196	7559.0	0.4170137446768423	0.7342528428282368	6.0	1.0	0.9434416365824309	0	129	0	0.0	NOT CLASSIFIED
OMAR_13FPS_170829142203_Ol_GIGYF1_CCDC141_Temp_28C	73	WE00089	H008	LO001	CO6	157.0	13.0	v1.4	232.18003144654088	0.1128295665463234	2544	59.196833415521915	4754.0	0.5605186533539108	0.9163677111260977	7.0	1.0	0.9555817610062893	0	129	0	0.0	NOT CLASSIFIED
OMAR_13FPS_170829142203_Ol_GIGYF1_CCDC141_Temp_28C	74	WE00090	H007	LO001	CO6	169.0	13.0	v1.4	520.2361772244599	0.22744489835063433	10924	123.34197320200785	13956.0	0.5065406650120583	0.8294978599030691	28.0	4.0	0.9444342731600146	0	129	0	0.0	169
OMAR_13FPS_170829142203_Ol_GIGYF1_CCDC141_Temp_28C	75	WE00091	H006	LO001	CO6	NA	13.0	v1.4	NA	NA	NA	NA	6537.0	NA	NA	NA	NA	NA	0	129	NA	NA	NA
OMAR_13FPS_170829142203_Ol_GIGYF1_CCDC141_Temp_28C	76	WE00092	H005	LO001	CO6	156.0	13.0	v1.4	245.45653095843934	0.6842621319350604	4716	35.108172198523995	1745842.0	0.4560172470445884	0.6738349557045461	24.0	5.0	0.8023748939779474	0	65	0	0.0	159
OMAR_13FPS_170829142203_Ol_GIGYF1_CCDC141_Temp_28C	77	WE00093	H004	LO001	CO6	145.0	13.0	v1.4	477.64465053155396	0.5258945980461286	4421	39.59752425536557	8227.0	0.48317579843735897	0.8502951504251695	21.0	4.0	0.9025107441755259	0	129	0	0.0	146
OMAR_13FPS_170829142203_Ol_GIGYF1_CCDC141_Temp_28C	78	WE00094	H003	LO001	CO6	151.0	13.0	v1.4	483.8148087876322	0.4174970154602846	6145	78.71996909133529	7338.0	0.5674143459198798	0.936960513087419	33.0	5.0	0.9064279902359642	0	129	0	0.0	151
OMAR_13FPS_170829142203_Ol_GIGYF1_CCDC141_Temp_28C	79	WE00095	H002	LO001	CO6	169.0	13.0	v1.4	266.0678913738019	0.1462236061922417	1252	33.5578631815313	6888.0	0.39671104435295007	0.7049995867683188	5.0	1.0	0.9257188498402555	0	129	0	0.0	169
OMAR_13FPS_170829142203_Ol_GIGYF1_CCDC141_Temp_28C	80	WE00096	H001	LO001	CO6	181.0	13.0	v1.4	881.8405446293494	0.38874349596284075	6610	401.6361881576406	9416.0	0.6127618198131304	0.9175175747931974	156.0	16.0	0.9559757942511347	0	129	0	0.0	182
OMAR_13FPS_170829142203_Ol_GIGYF1_CCDC141_Temp_28C	81	WE00013	B012	LO002	CO6	161.0	13.0	v1.4	208.54081284153006	0.4324557054110839	11712	34.4596588565366	2059375.0	0.45493630820937486	0.8183473820038164	15.0	2.0	0.8245389344262295	0	87	0	0.0	160
OMAR_13FPS_170829142203_Ol_GIGYF1_CCDC141_Temp_28C	82	WE00014	B011	LO002	CO6	151.0	13.0	v1.4	718.999323043596	0.30161863687453205	7386	198.1685044505541	9909.0	0.5344499193839994	0.8137547555658579	60.0	9.0	0.9535607906850799	0	129	0	0.0	152
OMAR_13FPS_170829142203_Ol_GIGYF1_CCDC141_Temp_28C	83	WE00015	B010	LO002	CO6	163.0	13.0	v1.4	272.7860576923077	0.09586462822186366	1664	79.73220260076516	4483.0	0.4854273943046939	0.7745764214530061	8.0	1.0	0.9759615384615384	0	129	0	0.0	166
OMAR_13FPS_170829142203_Ol_GIGYF1_CCDC141_Temp_28C	84	WE00016	B009	LO002	CO6	163.0	13.0	v1.4	578.3587830080368	0.3680031031965854	3484	239.85467767423572	4513.0	0.442795714540562	0.7330055802386666	88.0	8.0	0.8989667049368542	0	129	0	0.0	165
OMAR_13FPS_170829142203_Ol_GIGYF1_CCDC141_Temp_28C	85	WE00017	B008	LO002	CO6	145.0	13.0	v1.4	705.033673154155	0.34007599793188836	3237	125.53028773734289	7506.0	0.378427036938581	0.5359223958045084	43.0	6.0	0.9079394501081248	0	129	0	0.0	147
OMAR_13FPS_170829142203_Ol_GIGYF1_CCDC141_Temp_28C	86	WE00018	B007	LO002	CO6	163.0	13.0	v1.4	417.0154109589041	0.13559083861305682	4088	60.885082843898054	7576.0	0.3092086778100501	0.4403382026266739	8.0	2.0	0.5949119373776908	0	129	0	1.0	168
OMAR_13FPS_170829142203_Ol_GIGYF1_CCDC141_Temp_28C	87	WE00020	B005	LO002	CO6	169.0	13.0	v1.4	666.253791130186	0.44591460127441485	6990	78.3379977974037	5931.0	0.417474515466428	0.6340654847804785	35.0	6.0	0.8997138769670958	0	129	0	0.0	171
OMAR_13FPS_170829142203_Ol_GIGYF1_CCDC141_Temp_28C	88	WE00021	B004	LO002	CO6	169.0	13.0	v1.4	533.2247106568466	0.5088951374265249	6653	150.84333833216158	6912.0	0.5054064943163723	0.8973100648010713	77.0	7.0	0.9068089583646475	0	129	0	0.0	170
OMAR_13FPS_170829142203_Ol_GIGYF1_CCDC141_Temp_28C	89	WE00022	B003	LO002	CO6	157.0	13.0	v1.4	319.56419927707054	0.13364101477292334	6363	179.99343145047055	9810.0	0.5424570417781851	0.934998419692033	24.0	3.0	0.892032060348892	0	129	0	0.0	157
OMAR_13FPS_170829142203_Ol_GIGYF1_CCDC141_Temp_28C	90	WE00023	B002	LO002	CO6	169.0	13.0	v1.4	644.396331409728	0.25177476264113147	4852	84.08158791670951	11132.0	0.38872908924110056	0.5510960573549553	21.0	4.0	0.9610469909315746	0	129	0	0.0	171
OMAR_13FPS_170829142203_Ol_GIGYF1_CCDC141_Temp_28C	91	WE00024	B001	LO002	CO6	173.0	13.0	v1.4	155.23542875827678	1.6916395346037274	12233	14.336698238277423	1814356.0	0.5190167913505367	0.9018401138857943	24.0	3.0	0.6009973023788114	0	54	0	1.0	173
OMAR_13FPS_170829142203_Ol_GIGYF1_CCDC141_Temp_28C	92	WE00025	C001	LO002	CO6	169.0	13.0	v1.4	450.87298245614033	0.22707766102619764	1425	33.34543004973478	7956.0	0.35372009116276476	0.535658694651669	8.0	2.0	0.8849122807017544	0	129	0	0.0	167
OMAR_13FPS_170829142203_Ol_GIGYF1_CCDC141_Temp_28C	93	WE00026	C002	LO002	CO6	169.0	13.0	v1.4	638.4113372093024	0.3444670648846653	3440	127.11292705569376	6077.0	0.4050447245088291	0.6044413904935526	44.0	5.0	0.9491279069767442	0	129	0	0.0	NOT CLASSIFIED
OMAR_13FPS_170829142203_Ol_GIGYF1_CCDC141_Temp_28C	94	WE00027	C003	LO002	CO6	157.0	13.0	v1.4	217.33647798742138	0.09775830527273252	636	14.058822395130825	5898.0	0.31030578587556945	0.4915369594575987	1.0	1.0	0.9323899371069182	0	129	0	0.0	140
OMAR_13FPS_170829142203_Ol_GIGYF1_CCDC141_Temp_28C	95	WE00028	C004	LO002	CO6	163.0	13.0	v1.4	542.2234513274336	0.2154045234512739	904	17.371134276417145	5898.0	0.3281591003910459	0.420717277213448	4.0	2.0	0.5918141592920354	0	129	0	1.0	NOT CLASSIFIED
OMAR_13FPS_170829142203_Ol_GIGYF1_CCDC141_Temp_28C	96	WE00029	C005	LO002	CO6	172.0	13.0	v1.4	366.7940922439109	0.19763827994165087	5789	87.36122331320685	3406774.0	0.5175012404292103	0.864466597393555	17.0	3.0	0.9347037484885127	0	118	0	0.0	171
OMAR_13FPS_170829142203_Ol_GIGYF1_CCDC141_Temp_28C	97	WE00031	C007	LO002	CO6	169.0	13.0	v1.4	390.3289726356217	0.27849742373775804	8332	40.39184255783101	6894.0	0.41203182823844714	0.7190941005947606	11.0	2.0	0.9122659625540086	0	129	0	0.0	168
OMAR_13FPS_170829142203_Ol_GIGYF1_CCDC141_Temp_28C	98	WE00032	C008	LO002	CO6	139.0	13.0	v1.4	549.7002272727273	0.6647638707242451	4400	44.809215580814374	7395.0	0.4685984941669185	0.7265553259326919	30.0	5.0	0.955	0	129	0	0.0	141
OMAR_13FPS_170829142203_Ol_GIGYF1_CCDC141_Temp_28C	99	WE00033	C009	LO002	CO6	NA	13.0	v1.4	NA	NA	NA	NA	5560.0	NA	NA	NA	NA	NA	0	129	NA	NA	NA
OMAR_13FPS_170829142203_Ol_GIGYF1_CCDC141_Temp_28C	100	WE00034	C010	LO002	CO6	175.0	13.0	v1.4	806.8458097226364	4.868798911124824	6706	16.46055729434379	6197.0	0.5244779470344628	0.7733997711275237	80.0	10.0	0.9334923948702655	0	129	0	0.0	174
OMAR_13FPS_170829142203_Ol_GIGYF1_CCDC141_Temp_28C	101	WE00036	C012	LO002	CO6	151.0	13.0	v1.4	705.802567394095	0.2941601098722151	3895	133.45256955958277	9799.0	0.4195020228395094	0.5981705849313681	39.0	6.0	0.9424903722721438	0	129	0	0.0	155
OMAR_13FPS_170829142203_Ol_GIGYF1_CCDC141_Temp_28C	102	WE00037	D012	LO002	CO6	169.0	13.0	v1.4	677.5042802581324	0.32445391378939153	7593	167.51024557366313	7738.0	0.5803646096469801	0.9174341805326586	54.0	8.0	0.9361253786382194	0	129	0	0.0	169
OMAR_13FPS_170829142203_Ol_GIGYF1_CCDC141_Temp_28C	103	WE00038	D011	LO002	CO6	169.0	13.0	v1.4	433.14015354401	0.26832260936311364	5601	145.3200464315882	6130.0	0.5606638086861601	0.9034084755340631	39.0	5.0	0.9123370826638101	0	129	0	0.0	170
OMAR_13FPS_170829142203_Ol_GIGYF1_CCDC141_Temp_28C	104	WE00039	D010	LO002	CO6	151.0	13.0	v1.4	588.4799140708915	0.326883950318921	4655	103.02212809450563	9008.0	0.4191075556212512	0.63944470226969	34.0	5.0	0.917937701396348	0	129	0	0.0	149
OMAR_13FPS_170829142203_Ol_GIGYF1_CCDC141_Temp_28C	105	WE00040	D009	LO002	CO6	159.0	13.0	v1.4	463.6280577659888	0.3099823739834774	6786	195.45427309259406	3926839.0	0.5966752825064927	0.8804420945487997	61.0	9.0	0.9414972001178897	0	93	0	0.0	161
OMAR_13FPS_170829142203_Ol_GIGYF1_CCDC141_Temp_28C	106	WE00041	D008	LO002	CO6	175.0	13.0	v1.4	213.03017469560615	0.1046047743393661	1889	11.135422177172217	5019.0	0.346500857095961	0.5598070327367184	1.0	0.0	0.9788247750132345	0	129	0	0.0	NOT CLASSIFIED
OMAR_13FPS_170829142203_Ol_GIGYF1_CCDC141_Temp_28C	107	WE00042	D007	LO002	CO6	139.0	13.0	v1.4	309.11937716262975	0.17660176401648048	578	7.511545961666281	3240.0	0.27824316117145287	0.38329057508121944	1.0	1.0	0.5415224913494809	0	129	0	0.0	NOT CLASSIFIED
OMAR_13FPS_170829142203_Ol_GIGYF1_CCDC141_Temp_28C	108	WE00043	D006	LO002	CO6	169.0	13.0	v1.4	412.2091232227488	0.20239486525812386	8440	46.41165748806258	9121.0	0.38150543357671507	0.6569073082404979	9.0	2.0	0.8964454976303318	0	129	0	0.0	168
OMAR_13FPS_170829142203_Ol_GIGYF1_CCDC141_Temp_28C	109	WE00044	D005	LO002	CO6	163.0	13.0	v1.4	594.712279653421	0.30492604348351593	3347	122.98058854578117	4922.0	0.44115439277766216	0.6366224061227665	37.0	5.0	0.9653420974006574	0	129	0	0.0	166
OMAR_13FPS_170829142203_Ol_GIGYF1_CCDC141_Temp_28C	110	WE00045	D004	LO002	CO6	175.0	13.0	v1.4	385.8156312625251	0.7535923929383725	5489	11.100429462895976	6173.0	0.4236173835398021	0.7373137947008314	8.0	2.0	0.8961559482601567	0	129	0	0.0	175
OMAR_13FPS_170829142203_Ol_GIGYF1_CCDC141_Temp_28C	111	WE00047	D002	LO002	CO6	163.0	13.0	v1.4	538.6127414363461	0.25177428721030376	9371	136.82851935520796	5802.0	0.46425203652497427	0.6918468944998588	34.0	6.0	0.9105751787429304	0	129	0	0.0	161
OMAR_13FPS_170829142203_Ol_GIGYF1_CCDC141_Temp_28C	112	WE00048	D001	LO002	CO6	169.0	13.0	v1.4	466.597054648687	0.41460377677792737	5636	44.64549049833235	9632.0	0.44792063389806364	0.788100823577039	19.0	3.0	0.8937189496096523	0	129	0	0.0	171
OMAR_13FPS_170829142203_Ol_GIGYF1_CCDC141_Temp_28C	113	WE00049	E001	LO002	CO6	154.0	13.0	v1.4	499.27952	0.8878248896432596	6250	140.63711277209134	121581.0	0.547447356523246	0.9096407018431857	125.0	14.0	0.89344	0	86	0	0.0	154
OMAR_13FPS_170829142203_Ol_GIGYF1_CCDC141_Temp_28C	114	WE00050	E002	LO002	CO6	163.0	13.0	v1.4	450.33069082672705	0.18378239755673864	4415	36.07352014632238	12626.0	0.3795191229110501	0.5536052372218019	7.0	2.0	0.9696489241223103	0	129	0	0.0	166
OMAR_13FPS_170829142203_Ol_GIGYF1_CCDC141_Temp_28C	115	WE00051	E003	LO002	CO6	154.0	13.0	v1.4	264.09747920029804	0.6424885485771181	8053	91.29811344147714	3674724.0	0.5865551850019087	0.9240039523736271	59.0	8.0	0.7754873960014901	0	66	0	0.0	154
OMAR_13FPS_170829142203_Ol_GIGYF1_CCDC141_Temp_28C	116	WE00052	E004	LO002	CO6	163.0	13.0	v1.4	321.6434140336479	0.23884676286556894	2437	55.41216802315506	3311.0	0.4666746131217275	0.8715385982942838	13.0	2.0	0.908494050061551	0	129	0	0.0	NOT CLASSIFIED
OMAR_13FPS_170829142203_Ol_GIGYF1_CCDC141_Temp_28C	117	WE00053	E005	LO002	CO6	169.0	13.0	v1.4	565.5616726835138	0.2157508347885666	3324	98.22524711860771	6784.0	0.336668932748889	0.47722155806107813	21.0	3.0	0.8631167268351384	0	129	0	0.0	167
OMAR_13FPS_170829142203_Ol_GIGYF1_CCDC141_Temp_28C	118	WE00054	E006	LO002	CO6	161.0	13.0	v1.4	116.26854754440961	0.24453953722347432	957	5.947788462261288	90248.0	0.31175164155536833	0.5017561614714663	1.0	1.0	0.6729362591431557	0	68	0	0.0	NOT CLASSIFIED
OMAR_13FPS_170829142203_Ol_GIGYF1_CCDC141_Temp_28C	119	WE00055	E007	LO002	CO6	163.0	13.0	v1.4	323.8630573248408	0.20173508298588044	3140	31.858422028271583	4251.0	0.42378761756130884	0.7748091600951629	6.0	1.0	0.902547770700637	0	129	0	0.0	164
OMAR_13FPS_170829142203_Ol_GIGYF1_CCDC141_Temp_28C	120	WE00056	E008	LO002	CO6	157.0	13.0	v1.4	213.7337420042644	0.034647957981677684	3752	107.06433309653285	10584.0	0.5901761944984036	0.866260278516845	4.0	1.0	0.9888059701492538	0	129	0	0.0	159
OMAR_13FPS_170829142203_Ol_GIGYF1_CCDC141_Temp_28C	121	WE00058	E010	LO002	CO6	163.0	13.0	v1.4	714.4384825700615	0.23984143097119268	2926	158.4980061723122	6715.0	0.35449207438246	0.48264118290913016	38.0	5.0	0.8407382091592618	0	129	0	0.0	166
OMAR_13FPS_170829142203_Ol_GIGYF1_CCDC141_Temp_28C	122	WE00059	E011	LO002	CO6	175.0	13.0	v1.4	824.3062629043359	0.42400405748965425	4359	351.26945671246824	6032.0	0.6030508722100925	0.9336171328972125	149.0	17.0	0.9655884377150723	0	129	0	0.0	176
OMAR_13FPS_170829142203_Ol_GIGYF1_CCDC141_Temp_28C	123	WE00060	E012	LO002	CO6	NA	13.0	v1.4	NA	NA	NA	NA	6070.0	NA	NA	NA	NA	NA	0	129	NA	NA	NA
OMAR_13FPS_170829142203_Ol_GIGYF1_CCDC141_Temp_28C	124	WE00061	F012	LO002	CO6	163.0	13.0	v1.4	629.9844843322178	0.25141664643506356	3287	294.0256063729344	5076.0	0.4914945237458607	0.7146218812130392	74.0	9.0	0.9428049893519928	0	129	0	0.0	161
OMAR_13FPS_170829142203_Ol_GIGYF1_CCDC141_Temp_28C	125	WE00063	F010	LO002	CO6	163.0	13.0	v1.4	724.1026757137371	0.3250726925733659	7811	154.99147540203126	9228.0	0.6300912109971442	0.9394379673124659	50.0	10.0	0.9682499039815644	0	129	0	0.0	164
OMAR_13FPS_170829142203_Ol_GIGYF1_CCDC141_Temp_28C	126	WE00064	F009	LO002	CO6	151.0	13.0	v1.4	423.46381702287215	0.2513565414224834	5334	62.05676385605542	8221.0	0.4445317837655824	0.7792641924671052	16.0	3.0	0.8890138732658418	0	129	0	0.0	154
OMAR_13FPS_170829142203_Ol_GIGYF1_CCDC141_Temp_28C	127	WE00065	F008	LO002	CO6	151.0	13.0	v1.4	489.14531267669344	0.19479180645770486	8843	165.74433071786248	9621.0	0.5932464823292355	0.9304187712493406	32.0	5.0	0.9716159674318671	0	129	0	0.0	151
OMAR_13FPS_170829142203_Ol_GIGYF1_CCDC141_Temp_28C	128	WE00066	F007	LO002	CO6	151.0	13.0	v1.4	466.49505549949544	0.37434763129247367	4955	92.16302607250813	6681.0	0.41486485086907926	0.6994160963328259	35.0	4.0	0.8986881937436932	0	129	0	0.0	NOT CLASSIFIED
OMAR_13FPS_170829142203_Ol_GIGYF1_CCDC141_Temp_28C	129	WE00067	F006	LO002	CO6	181.0	13.0	v1.4	961.910790144435	0.9386177054290218	1177	46.064108261891356	3523551.0	0.341393983356161	0.4394604916974125	43.0	7.0	0.5743415463041631	0	108	0	1.0	NOT CLASSIFIED
OMAR_13FPS_170829142203_Ol_GIGYF1_CCDC141_Temp_28C	130	WE00069	F004	LO002	CO6	151.0	13.0	v1.4	901.1754834002189	0.24193639319618737	2741	414.1647238735535	10286.0	0.579451706440934	0.8400782731479323	100.0	18.0	0.9919737322145202	0	129	0	0.0	151
OMAR_13FPS_170829142203_Ol_GIGYF1_CCDC141_Temp_28C	131	WE00070	F003	LO002	CO6	169.0	13.0	v1.4	548.2208289794497	0.20172435640243924	5742	296.21802092331586	6086.0	0.46041072828303126	0.6902534544405529	60.0	6.0	0.9811912225705329	0	129	0	0.0	167
OMAR_13FPS_170829142203_Ol_GIGYF1_CCDC141_Temp_28C	132	WE00071	F002	LO002	CO6	151.0	13.0	v1.4	491.9174484052533	0.31428614653153664	3198	34.90980315674927	8820.0	0.3253458000775572	0.45807814393584617	11.0	2.0	0.6363352095059412	0	129	0	0.0	155
OMAR_13FPS_170829142203_Ol_GIGYF1_CCDC141_Temp_28C	133	WE00072	F001	LO002	CO6	157.0	13.0	v1.4	616.8761394101876	0.311021729830902	5595	110.2804253746989	9162.0	0.41599961650236245	0.6733323351148626	34.0	5.0	0.8630920464700625	0	129	0	0.0	159
OMAR_13FPS_170829142203_Ol_GIGYF1_CCDC141_Temp_28C	134	WE00073	G001	LO002	CO6	165.0	13.0	v1.4	450.4857723577236	0.531268584607821	2460	32.80070995663868	1630583.0	0.3425309548188038	0.4899867575214288	17.0	4.0	0.7947154471544715	39	129	0	0.0	170
OMAR_13FPS_170829142203_Ol_GIGYF1_CCDC141_Temp_28C	135	WE00074	G002	LO002	CO6	157.0	13.0	v1.4	420.60458933818387	0.25153777066018806	7147	59.24526411062979	8859.0	0.4802622887506911	0.870946335519553	15.0	2.0	0.9083531551700014	0	129	0	0.0	156
OMAR_13FPS_170829142203_Ol_GIGYF1_CCDC141_Temp_28C	136	WE00075	G003	LO002	CO6	163.0	13.0	v1.4	312.89693279206136	0.17959219927244308	4434	39.173867725199	8934.0	0.39285585313065524	0.6333990650265985	7.0	1.0	0.9521876409562472	0	129	0	0.0	NOT CLASSIFIED
OMAR_13FPS_170829142203_Ol_GIGYF1_CCDC141_Temp_28C	137	WE00076	G004	LO002	CO6	151.0	13.0	v1.4	429.42431395691943	0.3893629306253142	3389	31.304749072127258	4436.0	0.3668787879803591	0.608022364753082	12.0	3.0	0.8855119504278548	0	129	0	0.0	154
OMAR_13FPS_170829142203_Ol_GIGYF1_CCDC141_Temp_28C	138	WE00077	G005	LO002	CO6	163.0	13.0	v1.4	281.3114343813546	0.17027385502466913	6393	45.87976497411822	7055.0	0.4429898419477878	0.7716759168403293	8.0	1.0	0.9163147192241514	0	129	0	0.0	163
OMAR_13FPS_170829142203_Ol_GIGYF1_CCDC141_Temp_28C	139	WE00078	G006	LO002	CO6	162.0	13.0	v1.4	177.24225941422594	1.0063760838478348	4780	6.639914609728312	2988674.0	0.414293551891404	0.7685544678812509	7.0	1.0	0.7395397489539749	0	72	0	0.0	NOT CLASSIFIED
OMAR_13FPS_170829142203_Ol_GIGYF1_CCDC141_Temp_28C	140	WE00079	G007	LO002	CO6	169.0	13.0	v1.4	322.3202443280977	0.13720507398627244	1146	13.230746938745328	5444.0	0.3189270769525671	0.4818641697846776	2.0	1.0	0.9668411867364747	0	129	0	0.0	168
OMAR_13FPS_170829142203_Ol_GIGYF1_CCDC141_Temp_28C	141	WE00080	G008	LO002	CO6	163.0	13.0	v1.4	449.4082346609257	0.30004249072576716	3716	102.5015406603555	5708.0	0.4808701120301088	0.8606139982008522	31.0	4.0	0.8659849300322928	0	129	0	0.0	NOT CLASSIFIED
OMAR_13FPS_170829142203_Ol_GIGYF1_CCDC141_Temp_28C	142	WE00081	G009	LO002	CO6	151.0	13.0	v1.4	546.7667179093005	0.33845732955712454	7806	109.58876359235562	9869.0	0.41168809358379904	0.5963833056945578	37.0	6.0	0.9227517294388932	0	129	0	0.0	154
OMAR_13FPS_170829142203_Ol_GIGYF1_CCDC141_Temp_28C	143	WE00082	G010	LO002	CO6	163.0	13.0	v1.4	518.4124847001224	0.3703922766455225	6536	48.51040033441644	11209.0	0.3467733240005632	0.4708012579499159	18.0	3.0	0.7958996328029376	0	129	0	0.0	161
OMAR_13FPS_170829142203_Ol_GIGYF1_CCDC141_Temp_28C	144	WE00083	G011	LO002	CO6	165.0	13.0	v1.4	546.5695132013201	0.19923437362199542	9696	221.18475173112452	2480501.0	0.5703943904204379	0.9095014283294981	44.0	6.0	0.9528671617161716	0	128	0	0.0	164
OMAR_13FPS_170829142203_Ol_GIGYF1_CCDC141_Temp_28C	145	WE00084	G012	LO002	CO6	164.0	13.0	v1.4	147.77719298245614	0.1750629131607896	1140	8.098442289601515	1885646.0	0.33943620355708054	0.5665338046501902	1.0	1.0	0.8964912280701754	23	99	0	0.0	NOT CLASSIFIED
OMAR_13FPS_170829142203_Ol_GIGYF1_CCDC141_Temp_28C	146	WE00085	H012	LO002	CO6	157.0	13.0	v1.4	446.3800505050505	0.1884390401424888	2376	94.50768716827551	9737.0	0.37619734416449463	0.5699064148579461	18.0	2.0	0.9642255892255892	0	129	0	0.0	159
OMAR_13FPS_170829142203_Ol_GIGYF1_CCDC141_Temp_28C	147	WE00086	H011	LO002	CO6	145.0	13.0	v1.4	428.4742983603259	0.18590085636398104	9941	162.84177308532938	13063.0	0.5410930141898194	0.880487076716354	30.0	4.0	0.9799818931697012	0	129	0	0.0	NOT CLASSIFIED
OMAR_13FPS_170829142203_Ol_GIGYF1_CCDC141_Temp_28C	148	WE00087	H010	LO002	CO6	169.0	13.0	v1.4	1017.3574483250178	0.4463103869199325	5612	275.7172825694631	8575.0	0.5303617398300955	0.7685099238758628	123.0	15.0	0.9620456165359943	0	129	0	0.0	171
OMAR_13FPS_170829142203_Ol_GIGYF1_CCDC141_Temp_28C	149	WE00088	H009	LO002	CO6	145.0	13.0	v1.4	228.53542534935033	0.11232829620903956	4079	40.754130036081136	6441.0	0.48524184592276476	0.841825320143676	5.0	1.0	0.9475361608237313	0	129	0	0.0	NOT CLASSIFIED
OMAR_13FPS_170829142203_Ol_GIGYF1_CCDC141_Temp_28C	150	WE00089	H008	LO002	CO6	156.0	13.0	v1.4	115.9850583090379	0.43692531109680494	2744	22.61547861816951	1794116.0	0.5437309772052764	0.870456384970522	10.0	2.0	0.8658892128279884	74	129	0	0.0	NOT CLASSIFIED
OMAR_13FPS_170829142203_Ol_GIGYF1_CCDC141_Temp_28C	151	WE00090	H007	LO002	CO6	169.0	13.0	v1.4	379.0585072738773	0.40761276469706986	3162	20.325512081745753	5593.0	0.38861796540010424	0.7228725118862093	8.0	1.0	0.9098671726755219	0	129	0	0.0	167
OMAR_13FPS_170829142203_Ol_GIGYF1_CCDC141_Temp_28C	152	WE00091	H006	LO002	CO6	163.0	13.0	v1.4	198.9792600896861	0.12518643757578168	1784	12.352260435970859	5180.0	0.37254450272455425	0.6531648283539226	2.0	1.0	0.977017937219731	0	129	0	0.0	164
OMAR_13FPS_170829142203_Ol_GIGYF1_CCDC141_Temp_28C	153	WE00092	H005	LO002	CO6	163.0	13.0	v1.4	486.2524850894632	0.34529452187677107	1006	74.25444666104147	5506.0	0.41394134931628906	0.6463358462812964	26.0	4.0	0.9324055666003976	0	129	0	0.0	161
OMAR_13FPS_170829142203_Ol_GIGYF1_CCDC141_Temp_28C	154	WE00093	H004	LO002	CO6	145.0	13.0	v1.4	206.0879120879121	0.11573034225975437	819	7.92037318798439	7635.0	0.2772010605503133	0.4593580898121711	1.0	0.0	0.9462759462759462	0	129	0	0.0	NOT CLASSIFIED
OMAR_13FPS_170829142203_Ol_GIGYF1_CCDC141_Temp_28C	155	WE00094	H003	LO002	CO6	153.0	13.0	v1.4	189.50777511961724	0.31362865286222813	1672	27.676953510470078	1865448.0	0.3976771014239974	0.732199897507177	9.0	2.0	0.8427033492822966	0	102	0	0.0	NOT CLASSIFIED
OMAR_13FPS_170829142203_Ol_GIGYF1_CCDC141_Temp_28C	156	WE00096	H001	LO002	CO6	181.0	13.0	v1.4	369.79134218964725	0.03776384449054354	4366	453.8128614096706	10416.0	0.6913363375578865	0.8989467246546572	17.0	2.0	0.9910673385249656	0	129	0	0.0	182
OMAR_13FPS_170814153204_Ol_SCN5A_NKX2_5_Temp_28C	1	WE00013	B012	LO001	CO6	157.0	13.0	v1.4	480.6962828649139	0.45255894244247075	2206	53.98086120672128	5829.0	0.540872505787844	0.8513776889384784	24.0	5.0	0.9410698096101541	0	129	0	0.0	157.3
OMAR_13FPS_170814153204_Ol_SCN5A_NKX2_5_Temp_28C	2	WE00014	B011	LO001	CO6	163.0	13.0	v1.4	616.849216222941	0.2024025216848536	4019	67.0290309211539	7490.0	0.3690153341563995	0.540293002161412	14.0	3.0	0.9355561084846977	0	129	0	0.0	166.2
OMAR_13FPS_170814153204_Ol_SCN5A_NKX2_5_Temp_28C	3	WE00015	B010	LO001	CO6	156.0	13.0	v1.4	148.91519823788545	0.19259996975318122	1816	11.458305584315703	2847252.0	0.32682314003757906	0.5113004800611326	2.0	1.0	0.7637665198237885	0	75	0	0.0	151.7
OMAR_13FPS_170814153204_Ol_SCN5A_NKX2_5_Temp_28C	4	WE00016	B009	LO001	CO6	NA	13.0	v1.4	NA	NA	NA	NA	5448.0	NA	NA	NA	NA	NA	0	129	NA	NA	154.7
OMAR_13FPS_170814153204_Ol_SCN5A_NKX2_5_Temp_28C	5	WE00017	B008	LO001	CO6	NA	13.0	v1.4	NA	NA	NA	NA	2808.0	NA	NA	NA	NA	NA	0	129	NA	NA	148.3
OMAR_13FPS_170814153204_Ol_SCN5A_NKX2_5_Temp_28C	6	WE00018	B007	LO001	CO6	163.0	13.0	v1.4	420.14140659997014	0.2071907552822974	6697	140.4699094391446	6681.0	0.5237608689119394	0.9106337586859922	29.0	3.0	0.9767059877557115	0	129	0	0.0	163.6
OMAR_13FPS_170814153204_Ol_SCN5A_NKX2_5_Temp_28C	7	WE00019	B006	LO001	CO6	151.0	13.0	v1.4	360.7880434782609	0.2317911853308591	7360	51.07394004591731	7923.0	0.4651312646842093	0.8496352782763275	12.0	2.0	0.9398097826086956	0	129	0	0.0	156
OMAR_13FPS_170814153204_Ol_SCN5A_NKX2_5_Temp_28C	8	WE00020	B005	LO001	CO6	163.0	13.0	v1.4	698.5261044176707	0.4356271767749692	3984	79.96904093883929	5730.0	0.3230208175910036	0.46246450417277346	35.0	5.0	0.679718875502008	0	129	0	0.0	161
OMAR_13FPS_170814153204_Ol_SCN5A_NKX2_5_Temp_28C	9	WE00021	B004	LO001	CO6	157.0	13.0	v1.4	282.67009275507644	0.11770246894519833	3989	45.19299952907764	10428.0	0.3903582010382234	0.7304999308801593	5.0	1.0	0.8929556279769366	0	129	0	0.0	158.5
OMAR_13FPS_170814153204_Ol_SCN5A_NKX2_5_Temp_28C	10	WE00022	B003	LO001	CO6	145.0	13.0	v1.4	267.7010582010582	0.20244548720609418	5670	23.439756499298223	6659.0	0.3733560599719145	0.6570846084816753	5.0	1.0	0.8753086419753087	0	129	0	0.0	147.4
OMAR_13FPS_170814153204_Ol_SCN5A_NKX2_5_Temp_28C	11	WE00023	B002	LO001	CO6	156.0	13.0	v1.4	197.2708401976936	0.12075169258762654	3035	32.46542074847006	126714.0	0.4351507446956816	0.7164029921219294	4.0	1.0	0.9146622734761121	0	105	0	0.0	159.8
OMAR_13FPS_170814153204_Ol_SCN5A_NKX2_5_Temp_28C	12	WE00024	B001	LO001	CO6	157.0	13.0	v1.4	483.78170988086896	0.12811827202199166	2854	71.98940766052975	14388.0	0.36805880732647916	0.5044753758169135	9.0	2.0	0.9099509460406447	0	129	0	0.0	160
OMAR_13FPS_170814153204_Ol_SCN5A_NKX2_5_Temp_28C	13	WE00025	C001	LO001	CO6	169.0	13.0	v1.4	522.8337859858773	4.288962033486583	1841	8.35520213405833	4306.0	0.3364864808000719	0.4617604665242294	36.0	6.0	0.5442694187941336	0	129	0	1.0	166
OMAR_13FPS_170814153204_Ol_SCN5A_NKX2_5_Temp_28C	14	WE00026	C002	LO001	CO6	156.0	13.0	v1.4	344.2560296846011	50.28427562532219	4851	0.8262237776335343	2972847.0	0.3126569126304581	0.5279886080307621	42.0	6.0	0.5046382189239332	32	87	0	1.0	84
OMAR_13FPS_170814153204_Ol_SCN5A_NKX2_5_Temp_28C	15	WE00027	C003	LO001	CO6	70.0	13.0	v1.4	489.5899470899471	22.012168076494383	2646	2.2874648438934653	133459.0	0.363403209019564	0.6551862561670537	50.0	11.0	0.636432350718065	17	129	0	0.0	77
OMAR_13FPS_170814153204_Ol_SCN5A_NKX2_5_Temp_28C	16	WE00028	C004	LO001	CO6	91.0	13.0	v1.4	828.0596966763472	5.239486132142672	6198	11.215938847718371	6054.0	0.40955663663577696	0.6111486211593413	59.0	11.0	0.5311390771216521	0	129	0	1.0	178	88.2
OMAR_13FPS_170814153204_Ol_SCN5A_NKX2_5_Temp_28C	17	WE00029	C005	LO001	CO6	145.0	13.0	v1.4	285.8857285429142	0.20367249853629396	4008	26.58204577407277	8303.0	0.41712877969840473	0.7311379255018251	5.0	1.0	0.9214071856287425	0	129	0	0.0	145
OMAR_13FPS_170814153204_Ol_SCN5A_NKX2_5_Temp_28C	18	WE00030	C006	LO001	CO6	145.0	13.0	v1.4	363.23962493488455	0.46471434868900463	5759	40.330679840541315	5228.0	0.46759680496767014	0.8264136433662842	19.0	3.0	0.8694217746136482	0	129	0	0.0	146
OMAR_13FPS_170814153204_Ol_SCN5A_NKX2_5_Temp_28C	19	WE00031	C007	LO001	CO6	146.0	13.0	v1.4	287.2066496163683	0.5622789444606905	3910	94.76860112119503	3274206.0	0.3966033133995304	0.6472530444653939	53.0	6.0	0.7861892583120205	0	75	0	0.0	148
OMAR_13FPS_170814153204_Ol_SCN5A_NKX2_5_Temp_28C	20	WE00032	C008	LO001	CO6	157.0	13.0	v1.4	440.552925989673	24.956222513085038	6972	0.8637294388349024	4586.0	0.4557682143419439	0.7808266080499865	22.0	4.0	0.6171830177854274	0	129	0	1.0	78
OMAR_13FPS_170814153204_Ol_SCN5A_NKX2_5_Temp_28C	21	WE00033	C009	LO001	CO6	157.0	13.0	v1.4	471.746936600959	3.001090126372798	11262	3.2640673510841287	12539.0	0.4392217950337999	0.7014463514035374	10.0	3.0	0.7599005505238856	0	129	0	0.0	160
OMAR_13FPS_170814153204_Ol_SCN5A_NKX2_5_Temp_28C	22	WE00034	C010	LO001	CO6	163.0	13.0	v1.4	617.9146243471274	5.069766829696235	4978	5.364663088859201	6345.0	0.4888279947849584	0.8327936798402018	27.0	6.0	0.879469666532744	0	129	0	0.0	164
OMAR_13FPS_170814153204_Ol_SCN5A_NKX2_5_Temp_28C	23	WE00035	C011	LO001	CO6	85.0	13.0	v1.4	422.85789687373125	2.84187430193279	2463	11.357458211219745	7632.0	0.3719056341109726	0.5147311867093742	32.0	6.0	0.7182298010556232	0	129	0	0.0	83
OMAR_13FPS_170814153204_Ol_SCN5A_NKX2_5_Temp_28C	24	WE00036	C012	LO001	CO6	161.0	13.0	v1.4	336.2363445378151	28.45698185989047	3808	1.293040531122595	2496149.0	0.35654011405259584	0.5731201952059488	37.0	4.0	0.5459558823529411	0	121	0	1.0	81
OMAR_13FPS_170814153204_Ol_SCN5A_NKX2_5_Temp_28C	25	WE00037	D012	LO001	CO6	169.0	13.0	v1.4	624.1938118811881	96.95518701061734	8080	0.11653726024599761	9247.0	0.42671455702068384	0.603739039278803	11.0	4.0	0.5043316831683168	0	129	0	1.0	84
OMAR_13FPS_170814153204_Ol_SCN5A_NKX2_5_Temp_28C	26	WE00038	D011	LO001	CO6	163.0	13.0	v1.4	587.0476303317536	22.20007279106782	4220	2.533870878905664	5756.0	0.49752582390021194	0.8453825127585057	56.0	10.0	0.6582938388625592	0	129	0	0.0	82
OMAR_13FPS_170814153204_Ol_SCN5A_NKX2_5_Temp_28C	27	WE00039	D010	LO001	CO6	163.0	13.0	v1.4	348.25775564917654	0.162253062201937	2611	103.89111801026701	2516.0	0.4148770780038263	0.7048539357616955	17.0	3.0	0.8954423592493298	0	129	0	0.0	162
OMAR_13FPS_170814153204_Ol_SCN5A_NKX2_5_Temp_28C	28	WE00040	D009	LO001	CO6	79.0	13.0	v1.4	503.2938307729822	33.51755788613396	4101	1.4466358664382202	3627.0	0.5607366944811332	0.9175979094828344	48.0	9.0	0.5913191904413557	0	129	0	1.0	157	78.7
OMAR_13FPS_170814153204_Ol_SCN5A_NKX2_5_Temp_28C	29	WE00041	D008	LO001	CO6	85.0	13.0	v1.4	569.8517699115044	3.6977884423870475	7232	51.24251891404632	5744.0	0.38449922414189275	0.5675347634484544	189.0	18.0	0.5611172566371682	0	129	0	1.0	87
OMAR_13FPS_170814153204_Ol_SCN5A_NKX2_5_Temp_28C	30	WE00043	D006	LO001	CO6	151.0	13.0	v1.4	509.0649555774926	23.52164665428041	5065	1.45709255326898	6388.0	0.35192087962691204	0.634750366659733	34.0	5.0	0.5417571569595262	0	129	0	1.0	154	80
OMAR_13FPS_170814153204_Ol_SCN5A_NKX2_5_Temp_28C	31	WE00044	D005	LO001	CO6	151.0	13.0	v1.4	576.4555187852833	39.34462397460125	5137	1.4046710280695187	3707.0	0.3638107088355656	0.6400963365431276	55.0	7.0	0.6328596457076114	0	129	0	0.0	76
OMAR_13FPS_170814153204_Ol_SCN5A_NKX2_5_Temp_28C	32	WE00045	D004	LO001	CO6	85.0	13.0	v1.4	472.4183747287196	5.903880240059366	4147	3.226942434341456	5158.0	0.3980689877299354	0.7038534208472331	19.0	4.0	0.6542078611044129	0	129	0	0.0	86
OMAR_13FPS_170814153204_Ol_SCN5A_NKX2_5_Temp_28C	33	WE00046	D003	LO001	CO6	163.0	13.0	v1.4	597.9748658201336	35.74509878512764	7639	1.1850481129400903	7073.0	0.45100904542698156	0.7464379685952709	42.0	6.0	0.6656630449011651	0	129	0	0.0	81	162.2
OMAR_13FPS_170814153204_Ol_SCN5A_NKX2_5_Temp_28C	34	WE00047	D002	LO001	CO6	163.0	13.0	v1.4	403.9871735435018	0.5213813546837552	6471	66.79702924320665	2783841.0	0.49154761267907815	0.7861298602645118	35.0	6.0	0.8864163189615206	0	86	0	0.0	166
OMAR_13FPS_170814153204_Ol_SCN5A_NKX2_5_Temp_28C	35	WE00048	D001	LO001	CO6	85.0	13.0	v1.4	421.62338425381904	3.8778509480781094	1702	7.130015682996405	4946.0	0.3629161276578211	0.5969657421340507	28.0	4.0	0.899529964747356	0	129	0	0.0	86	170.9
OMAR_13FPS_170814153204_Ol_SCN5A_NKX2_5_Temp_28C	36	WE00049	E001	LO001	CO6	163.0	13.0	v1.4	432.6291866028708	0.24934918263367534	2090	22.48447339821484	5852.0	0.3365301986265766	0.48959971101559524	6.0	2.0	0.8899521531100478	0	129	0	0.0	87
OMAR_13FPS_170814153204_Ol_SCN5A_NKX2_5_Temp_28C	37	WE00050	E002	LO001	CO6	175.0	13.0	v1.4	406.74745762711865	0.5829053626950317	1770	13.367142666692608	4655.0	0.40553923050601925	0.7086681541386678	8.0	2.0	0.8983050847457628	0	129	0	0.0	169
OMAR_13FPS_170814153204_Ol_SCN5A_NKX2_5_Temp_28C	38	WE00051	E003	LO001	CO6	163.0	13.0	v1.4	699.4652719665272	0.36336291013478017	4780	84.42799420870998	8622.0	0.3231675573030762	0.4257481821151123	31.0	5.0	0.47280334728033474	0	129	0	1.0	166.2
OMAR_13FPS_170814153204_Ol_SCN5A_NKX2_5_Temp_28C	39	WE00052	E004	LO001	CO6	151.0	13.0	v1.4	309.35155471948656	0.17226301617661197	9037	56.902232323270006	13203.0	0.4528466384590602	0.7451404034459477	10.0	2.0	0.9601637711629966	0	129	0	0.0	153.5
OMAR_13FPS_170814153204_Ol_SCN5A_NKX2_5_Temp_28C	40	WE00054	E006	LO001	CO6	157.0	13.0	v1.4	390.3190447030006	0.18573113709956074	4899	68.70648778166463	5839.0	0.47382311183312714	0.7602424128664373	13.0	2.0	0.9426413553786487	0	129	0	0.0	161
OMAR_13FPS_170814153204_Ol_SCN5A_NKX2_5_Temp_28C	41	WE00055	E007	LO001	CO6	151.0	13.0	v1.4	317.6784996651038	0.1613691114292717	4479	47.816636191430824	4613.0	0.5227449835112019	0.8283136060469192	8.0	2.0	0.9819156061620897	0	129	0	0.0	152.2
OMAR_13FPS_170814153204_Ol_SCN5A_NKX2_5_Temp_28C	42	WE00056	E008	LO001	CO6	145.0	13.0	v1.4	638.5961206896552	0.24199700041772873	6960	152.4143522131866	8106.0	0.5495517387161538	0.8381256729227156	37.0	6.0	0.975287356321839	0	129	0	0.0	152
OMAR_13FPS_170814153204_Ol_SCN5A_NKX2_5_Temp_28C	43	WE00057	E009	LO001	CO6	151.0	13.0	v1.4	678.4179104477612	0.22360957697162606	5360	308.8105919672911	8228.0	0.5179260457064364	0.7489123826777005	69.0	9.0	0.9606343283582089	0	129	0	0.0	145
OMAR_13FPS_170814153204_Ol_SCN5A_NKX2_5_Temp_28C	44	WE00059	E011	LO001	CO6	145.0	13.0	v1.4	412.7422507253016	0.33871466728174465	6549	150.9742656525648	100287.0	0.5389651771197175	0.917919673012294	51.0	6.0	0.9209039548022598	0	97	0	0.0	147
OMAR_13FPS_170814153204_Ol_SCN5A_NKX2_5_Temp_28C	45	WE00060	E012	LO001	CO6	169.0	13.0	v1.4	415.21962992759455	0.10697698593429973	2486	57.92952355334487	5898.0	0.5438931099186486	0.7351893492474583	6.0	2.0	0.998390989541432	0	129	0	0.0	165
OMAR_13FPS_170814153204_Ol_SCN5A_NKX2_5_Temp_28C	46	WE00061	F012	LO001	CO6	151.0	13.0	v1.4	653.3322552824493	0.35336884639639193	9276	256.2078199598824	7785.0	0.5904977131671416	0.9368429844762972	91.0	13.0	0.916235446313066	0	129	0	0.0	168
OMAR_13FPS_170814153204_Ol_SCN5A_NKX2_5_Temp_28C	47	WE00062	F011	LO001	CO6	181.0	13.0	v1.4	807.9973893065999	0.30400554456748413	9576	469.5538440043404	7659.0	0.47417821324355175	0.730080239957113	143.0	13.0	0.9443400167084378	0	129	0	0.0	180
OMAR_13FPS_170814153204_Ol_SCN5A_NKX2_5_Temp_28C	48	WE00063	F010	LO001	CO6	161.0	13.0	v1.4	419.8473790906458	0.37941371017810827	3453	313.5834405690807	3478632.0	0.5648780740021428	0.8232266473943189	119.0	11.0	0.965537214016797	0	87	0	0.0	164
OMAR_13FPS_170814153204_Ol_SCN5A_NKX2_5_Temp_28C	49	WE00064	F009	LO001	CO6	169.0	13.0	v1.4	855.2823207601497	0.2985003555135839	6946	206.18145387939876	9893.0	0.5805189091356756	0.8029792126031757	62.0	11.0	0.9825799021019291	0	129	0	0.0	163
OMAR_13FPS_170814153204_Ol_SCN5A_NKX2_5_Temp_28C	50	WE00065	F008	LO001	CO6	163.0	13.0	v1.4	892.8760472610097	0.3563661814381933	4655	147.75754103716395	5283.0	0.4331514182098307	0.6229004573402919	53.0	10.0	0.9239527389903329	0	129	0	0.0	171
OMAR_13FPS_170814153204_Ol_SCN5A_NKX2_5_Temp_28C	51	WE00066	F007	LO001	CO6	163.0	13.0	v1.4	742.8399829315127	0.646502904845469	4687	90.88073328974282	4126.0	0.3534681741123429	0.5073436825190986	59.0	8.0	0.8352890975037337	0	129	0	0.0	166
OMAR_13FPS_170814153204_Ol_SCN5A_NKX2_5_Temp_28C	52	WE00067	F006	LO001	CO6	169.0	13.0	v1.4	561.3709644252519	0.20072949034106982	4863	183.82257140813033	3870.0	0.4245759904215442	0.6474663903301529	37.0	5.0	0.9128110220028789	0	129	0	0.0	167.6
OMAR_13FPS_170814153204_Ol_SCN5A_NKX2_5_Temp_28C	53	WE00068	F005	LO001	CO6	181.0	13.0	v1.4	316.08069828722	0.1484227612430599	3036	79.23474759496544	5152.0	0.4266535318287504	0.752137618391084	12.0	2.0	0.8708827404479579	0	129	0	0.0	168
OMAR_13FPS_170814153204_Ol_SCN5A_NKX2_5_Temp_28C	54	WE00070	F003	LO001	CO6	169.0	13.0	v1.4	327.8173734610123	0.18654950538383702	1462	45.669678131453956	3949.0	0.5489741531761431	0.8772719090248348	9.0	2.0	0.978796169630643	0	129	0	0.0	159
OMAR_13FPS_170814153204_Ol_SCN5A_NKX2_5_Temp_28C	55	WE00071	F002	LO001	CO6	175.0	13.0	v1.4	591.7011290679654	1.130557940569289	4517	29.205921001204594	5570.0	0.45414177390892335	0.7823023453006934	33.0	5.0	0.9070179322559221	0	129	0	0.0	178
OMAR_13FPS_170814153204_Ol_SCN5A_NKX2_5_Temp_28C	56	WE00072	F001	LO001	CO6	175.0	13.0	v1.4	399.9175455417066	0.7970532440939082	7301	40.20775368065174	3929.0	0.5172015363999591	0.8952560660063645	32.0	4.0	0.8917956444322696	0	129	0	0.0	176
OMAR_13FPS_170814153204_Ol_SCN5A_NKX2_5_Temp_28C	57	WE00073	G001	LO001	CO6	181.0	13.0	v1.4	748.4426804123711	0.27068291917284537	4850	260.4418957575737	8545.0	0.5011313160313725	0.7642317595404953	70.0	8.0	0.9498969072164949	0	129	0	0.0	175
OMAR_13FPS_170814153204_Ol_SCN5A_NKX2_5_Temp_28C	58	WE00074	G002	LO001	CO6	150.0	13.0	v1.4	247.93091403066174	1.0168932070061698	5153	29.270403913110435	2598349.0	0.4009172424572589	0.5824547017750462	30.0	5.0	0.6336114884533282	0	52	0	0.0	175
OMAR_13FPS_170814153204_Ol_SCN5A_NKX2_5_Temp_28C	59	WE00075	G003	LO001	CO6	174.0	13.0	v1.4	347.4811748472304	1.575846440994569	5073	34.681202807947244	85718.0	0.4330910039785984	0.691505937033373	55.0	8.0	0.5949142519219397	0	76	0	1.0	163
OMAR_13FPS_170814153204_Ol_SCN5A_NKX2_5_Temp_28C	60	WE00076	G004	LO001	CO6	158.0	13.0	v1.4	546.7464226289518	3.0750708510138782	3005	21.405000189491385	101845.0	0.36802012989147226	0.5884305855504417	66.0	13.0	0.6465890183028287	50	129	0	0.0	168
OMAR_13FPS_170814153204_Ol_SCN5A_NKX2_5_Temp_28C	61	WE00077	G005	LO001	CO6	169.0	13.0	v1.4	263.60860702151757	0.1704509948215185	4415	33.36001236334819	2518.0	0.4044521501994724	0.7669887903936896	6.0	1.0	0.8908267270668176	0	129	0	0.0	168
OMAR_13FPS_170814153204_Ol_SCN5A_NKX2_5_Temp_28C	62	WE00078	G006	LO001	CO6	169.0	13.0	v1.4	351.1187308085978	0.29717556650960536	7816	63.132637311504986	41000.0	0.48650618420510233	0.8715186858401973	19.0	3.0	0.8294524053224156	0	129	0	0.0	169.6
OMAR_13FPS_170814153204_Ol_SCN5A_NKX2_5_Temp_28C	63	WE00079	G007	LO001	CO6	165.0	13.0	v1.4	774.4759519038076	0.6671193695133331	2994	82.32473156066617	2940858.0	0.3821813403958306	0.5730246008084227	55.0	9.0	0.842685370741483	0	109	0	0.0	170
OMAR_13FPS_170814153204_Ol_SCN5A_NKX2_5_Temp_28C	64	WE00080	G008	LO001	CO6	151.0	13.0	v1.4	627.3257795503988	0.28273222653645513	5516	138.7053133015543	9523.0	0.511928156539325	0.784773444076894	39.0	7.0	0.9566715010877448	0	129	0	0.0	161
OMAR_13FPS_170814153204_Ol_SCN5A_NKX2_5_Temp_28C	65	WE00081	G009	LO001	CO6	157.0	13.0	v1.4	678.1955073586367	0.31005918656389964	6455	403.0756207829734	4589.0	0.5029722001492535	0.7906928838864108	125.0	11.0	0.9217660728117738	0	129	0	0.0	152
OMAR_13FPS_170814153204_Ol_SCN5A_NKX2_5_Temp_28C	66	WE00082	G010	LO001	CO6	181.0	13.0	v1.4	529.1712749615975	0.13346631777056348	1302	42.22157221684949	2691.0	0.34710360904953197	0.44968922398890343	6.0	2.0	0.8356374807987711	0	129	0	0.0	170
OMAR_13FPS_171223125746_Ol_SCN5A_OCA2_WT_28C	1	WE00001	A001	LO001	CO6	85.0	13.0	v1.4	400.09046416166717	7.431906233898467	6334	2.589600432583057	6931.0	0.5342889216275142	0.8257653373031427	19.0	5.0	0.784338490685191	0	129	0	0.0	85.1
OMAR_13FPS_171223125746_Ol_SCN5A_OCA2_WT_28C	2	WE00002	A002	LO001	CO6	85.0	13.0	v1.4	198.13400335008376	0.4078575120124011	597	4.363321366771012	2527.0	0.32467629837257	0.5271676052342698	2.0	1.0	0.9581239530988275	0	129	0	0.0	166.2
OMAR_13FPS_171223125746_Ol_SCN5A_OCA2_WT_28C	3	WE00003	A003	LO001	CO6	55.0	13.0	v1.4	197.5845498783455	8.17290752691808	4932	1.0478699288927396	1641884.0	0.2957896782244208	0.5289692610727763	9.0	2.0	0.3167072181670722	72	129	0	1.0	114.2	172.6
OMAR_13FPS_171223125746_Ol_SCN5A_OCA2_WT_28C	4	WE00004	A004	LO001	CO6	157.0	13.0	v1.4	435.7040802116697	37.82464586121327	7181	0.4714518850626181	6896.0	0.3921054192813943	0.7612809799895511	18.0	3.0	0.5275031332683471	0	129	0	1.0	78	156
OMAR_13FPS_171223125746_Ol_SCN5A_OCA2_WT_28C	5	WE00005	A005	LO001	CO6	145.0	13.0	v1.4	259.4075630252101	0.13344814662358	1666	47.240967110318444	4784.0	0.568884159861654	0.8554620437116365	6.0	2.0	0.9735894357743097	0	129	0	0.0	143.5
OMAR_13FPS_171223125746_Ol_SCN5A_OCA2_WT_28C	6	WE00006	A006	LO001	CO6	151.0	13.0	v1.4	317.4805579558079	0.1501443125907888	8101	73.91632974509871	10255.0	0.4578106258833427	0.8123199422332207	11.0	2.0	0.9464263671151709	0	129	0	0.0	152.2
OMAR_13FPS_171223125746_Ol_SCN5A_OCA2_WT_28C	7	WE00007	A007	LO001	CO6	157.0	13.0	v1.4	518.3350945968979	0.2951324305879835	5867	81.10054729683415	6920.0	0.4901667494303024	0.7844559195074893	24.0	4.0	0.9425600818135333	0	129	0	0.0	158.8
OMAR_13FPS_171223125746_Ol_SCN5A_OCA2_WT_28C	8	WE00008	A008	LO001	CO6	156.0	13.0	v1.4	156.97572435395458	0.12047687683683435	1277	10.611057988949243	1725977.0	0.3468608701146071	0.5502517151848781	1.0	1.0	0.9420516836335161	0	105	0	0.0	153.5
OMAR_13FPS_171223125746_Ol_SCN5A_OCA2_WT_28C	9	WE00009	A009	LO001	CO6	154.0	13.0	v1.4	365.2901450725363	0.2671734672121474	1999	20.579756972470772	1915744.0	0.2819345015983564	0.39242240971679243	5.0	2.0	0.5542771385692846	28	129	0	0.0	145.4
OMAR_13FPS_171223125746_Ol_SCN5A_OCA2_WT_28C	10	WE00010	A010	LO001	CO6	151.0	13.0	v1.4	358.63276492082827	0.3485866896879125	4926	33.95835732993076	5943.0	0.48729993391062193	0.851526194492267	12.0	3.0	0.929760454730004	0	129	0	0.0	151
OMAR_13FPS_171223125746_Ol_SCN5A_OCA2_WT_28C	11	WE00011	A011	LO001	CO6	163.0	13.0	v1.4	200.58568329718005	3.504304560116362	461	2.018136071878161	4717.0	0.41104137515600947	0.7261098154868126	7.0	1.0	0.8459869848156182	0	129	0	0.0	80.9
OMAR_13FPS_171223125746_Ol_SCN5A_OCA2_WT_28C	12	WE00012	A012	LO001	CO6	157.0	13.0	v1.4	275.79131513647644	0.3548763307356361	4030	19.70297634069797	10768.0	0.40240422032863254	0.7484214468432964	7.0	2.0	0.8563275434243176	0	129	0	0.0	156
OMAR_13FPS_171223125746_Ol_SCN5A_OCA2_WT_28C	13	WE00013	B012	LO001	CO6	157.0	13.0	v1.4	540.0823250920569	0.4282202909091269	7604	81.689087134333	8528.0	0.4200322420891334	0.6226353769558411	35.0	5.0	0.9103103629668595	0	129	0	0.0	159.8
OMAR_13FPS_171223125746_Ol_SCN5A_OCA2_WT_28C	14	WE00014	B011	LO001	CO6	NA	13.0	v1.4	NA	NA	NA	NA	2487839.0	NA	NA	NA	NA	NA	81	129	NA	NA	NA
OMAR_13FPS_171223125746_Ol_SCN5A_OCA2_WT_28C	15	WE00015	B010	LO001	CO6	79.0	13.0	v1.4	378.7598657718121	11.165334098453126	7450	3.1311821874559587	8116.0	0.46721081498778394	0.7751966353272818	35.0	6.0	0.6594630872483221	0	129	0	0.0	78.7
OMAR_13FPS_171223125746_Ol_SCN5A_OCA2_WT_28C	16	WE00016	B009	LO001	CO6	151.0	13.0	v1.4	389.5998178229847	0.20736834752223396	6587	55.625723752598844	6720.0	0.469763335255418	0.7810572615985936	12.0	2.0	0.9313799908911492	0	129	0	0.0	152.2
OMAR_13FPS_171223125746_Ol_SCN5A_OCA2_WT_28C	17	WE00017	B008	LO001	CO6	85.0	13.0	v1.4	418.7491496598639	2.2903220210647786	5880	7.4209168608852	9898.0	0.3785711503671933	0.5727347031979307	17.0	3.0	0.7724489795918368	0	129	0	0.0	172
OMAR_13FPS_171223125746_Ol_SCN5A_OCA2_WT_28C	18	WE00018	B007	LO001	CO6	165.0	13.0	v1.4	311.56509695290856	0.2890904892505525	361	13.420533385479022	66776.0	0.34837356102665656	0.5111194684414705	4.0	1.0	0.9556786703601108	39	129	0	0.0	159.8
OMAR_13FPS_171223125746_Ol_SCN5A_OCA2_WT_28C	19	WE00019	B006	LO001	CO6	170.0	13.0	v1.4	328.6240024554942	3.7724075334032925	3258	1.559537555983482	2892375.0	0.3439076806880086	0.5089584226740886	6.0	2.0	0.6752608962553714	0	92	0	0.0	167.1
OMAR_13FPS_171223125746_Ol_SCN5A_OCA2_WT_28C	20	WE00020	B005	LO001	CO6	73.0	13.0	v1.4	353.0459717796996	9.41192980853271	8788	2.864056727359662	6944.0	0.4705144864682158	0.7921894484079611	27.0	4.0	0.6495220755575786	0	129	0	0.0	148.3	73.3
OMAR_13FPS_171223125746_Ol_SCN5A_OCA2_WT_28C	21	WE00021	B004	LO001	CO6	175.0	13.0	v1.4	214.73432449903038	0.1925506394474413	1547	6.28891411042455	4356.0	0.35612700632305794	0.5432913259245207	1.0	1.0	0.995475113122172	0	129	0	0.0	162.2
OMAR_13FPS_171223125746_Ol_SCN5A_OCA2_WT_28C	22	WE00022	B003	LO001	CO6	22.0	13.0	v1.4	196.7780888618381	12.556422789619871	16430	4.133897805016556	118915.0	0.34980188199794043	0.6130070712144827	52.0	7.0	0.5298234936092514	58	129	0	1.0	153.5
OMAR_13FPS_171223125746_Ol_SCN5A_OCA2_WT_28C	23	WE00023	B002	LO001	CO6	169.0	13.0	v1.4	227.25806451612902	0.10526917465710373	744	41.21608438761625	2917.0	0.47917436676486064	0.8284132878035806	4.0	1.0	0.9475806451612904	0	129	0	0.0	NOT CLASSIFIED
OMAR_13FPS_171223125746_Ol_SCN5A_OCA2_WT_28C	24	WE00024	B001	LO001	CO6	157.0	13.0	v1.4	338.54986742810524	0.17356600986110868	4903	40.38950895298326	5672.0	0.4087352965826842	0.6900972311389677	7.0	2.0	0.9310626147256782	0	129	0	0.0	156
OMAR_13FPS_171223125746_Ol_SCN5A_OCA2_WT_28C	25	WE00025	C001	LO001	CO6	163.0	13.0	v1.4	272.5224460940262	0.32971878271560545	5658	46.40263917903007	2039060.0	0.46075079451041584	0.7974518970792485	15.0	3.0	0.9107458465889007	38	129	0	0.0	161.2
OMAR_13FPS_171223125746_Ol_SCN5A_OCA2_WT_28C	26	WE00026	C002	LO001	CO6	145.0	13.0	v1.4	392.05194559879106	0.19213685083528137	5294	50.70958602368951	9422.0	0.39718213827700877	0.6356047614013652	10.0	2.0	0.9397431054023423	0	129	0	0.0	148.3
OMAR_13FPS_171223125746_Ol_SCN5A_OCA2_WT_28C	27	WE00027	C003	LO001	CO6	169.0	13.0	v1.4	325.83807439824943	0.152378381019697	2742	36.161521071433626	4206.0	0.4709595968801645	0.7659536599599172	6.0	1.0	0.9591539022611233	0	129	0	0.0	169.8
OMAR_13FPS_171223125746_Ol_SCN5A_OCA2_WT_28C	28	WE00028	C004	LO001	CO6	151.0	13.0	v1.4	319.69976605146866	3.0737668490859917	7694	3.838566302297298	8006.0	0.39901623754577187	0.8252416953533742	12.0	2.0	0.7812581232128931	0	129	0	0.0	152.2	75.5
OMAR_13FPS_171223125746_Ol_SCN5A_OCA2_WT_28C	29	WE00029	C005	LO001	CO6	NA	13.0	v1.4	NA	NA	NA	NA	4917.0	NA	NA	NA	NA	NA	0	129	NA	NA	180
OMAR_13FPS_171223125746_Ol_SCN5A_OCA2_WT_28C	30	WE00031	C007	LO001	CO6	NA	13.0	v1.4	NA	NA	NA	NA	5024.0	NA	NA	NA	NA	NA	0	129	NA	NA	NOT CLASSIFIED
OMAR_13FPS_171223125746_Ol_SCN5A_OCA2_WT_28C	31	WE00032	C008	LO001	CO6	NA	13.0	v1.4	NA	NA	NA	NA	5483.0	NA	NA	NA	NA	NA	0	129	NA	NA	NA
OMAR_13FPS_171223125746_Ol_SCN5A_OCA2_WT_28C	32	WE00033	C009	LO001	CO6	151.0	13.0	v1.4	335.1695721077655	0.5003621029919939	631	16.507465761766316	6835.0	0.2741155672670867	0.3784496284026466	8.0	2.0	0.7416798732171157	0	129	0	0.0	NOT CLASSIFIED
OMAR_13FPS_171223125746_Ol_SCN5A_OCA2_WT_28C	33	WE00034	C010	LO001	CO6	170.0	13.0	v1.4	349.7748603351955	0.215863562879909	3580	20.642837960609906	2967565.0	0.32871675884960627	0.48616660467342165	4.0	1.0	0.920949720670391	0	101	0	0.0	168.5
OMAR_13FPS_171223125746_Ol_SCN5A_OCA2_WT_28C	34	WE00035	C011	LO001	CO6	175.0	13.0	v1.4	515.1843037974684	0.28475727081063773	1975	54.551419195219225	6538.0	0.3565061994190489	0.5556527915364089	16.0	2.0	0.9726582278481013	0	129	0	0.0	177.6
OMAR_13FPS_171223125746_Ol_SCN5A_OCA2_WT_28C	35	WE00036	C012	LO001	CO6	NA	13.0	v1.4	NA	NA	NA	NA	6551.0	NA	NA	NA	NA	NA	0	129	NA	NA	NOT CLASSIFIED
OMAR_13FPS_171223125746_Ol_SCN5A_OCA2_WT_28C	36	WE00037	D012	LO001	CO6	175.0	13.0	v1.4	773.1786418709496	1.5272622241175873	7098	18.837667545187205	13246.0	0.40006582133539703	0.5787353581878613	29.0	6.0	0.9239222316145393	0	129	0	0.0	168.5
OMAR_13FPS_171223125746_Ol_SCN5A_OCA2_WT_28C	37	WE00038	D011	LO001	CO6	181.0	13.0	v1.4	942.0445186421814	1.0136328019362726	3594	11.874493238248855	7473.0	0.3319245447700967	0.4436040007750472	12.0	4.0	0.9660545353366722	0	129	0	0.0	177.6
OMAR_13FPS_171223125746_Ol_SCN5A_OCA2_WT_28C	38	WE00039	D010	LO001	CO6	157.0	13.0	v1.4	396.7378787878788	0.27610092685205045	660	13.588272914224953	4666.0	0.30043063690010136	0.4615093151734	4.0	1.0	0.8787878787878788	0	129	0	0.0	153.5
OMAR_13FPS_171223125746_Ol_SCN5A_OCA2_WT_28C	39	WE00041	D008	LO001	CO6	175.0	13.0	v1.4	196.50663129973475	0.09278823712276213	377	10.442307517616472	6390.0	0.31429954291184314	0.4945281332482571	1.0	0.0	0.9442970822281167	0	129	0	0.0	NA
OMAR_13FPS_171223125746_Ol_SCN5A_OCA2_WT_28C	40	WE00042	D007	LO001	CO6	169.0	13.0	v1.4	309.51557347013556	0.15814733231221556	2729	19.387479113928038	4364.0	0.3720054864651047	0.5920947244261114	3.0	1.0	0.9882740930743862	0	129	0	0.0	171.2
OMAR_13FPS_171223125746_Ol_SCN5A_OCA2_WT_28C	41	WE00043	D006	LO001	CO6	175.0	13.0	v1.4	453.09506578947367	1.1079973065897326	3040	9.700533169598886	4471.0	0.40778395414593255	0.6945562487614014	11.0	2.0	0.9167763157894737	0	129	0	0.0	175.5
OMAR_13FPS_171223125746_Ol_SCN5A_OCA2_WT_28C	42	WE00044	D005	LO001	CO6	163.0	13.0	v1.4	623.5541270249421	0.3387023376295597	3889	175.09581869134433	4650.0	0.45346072033206875	0.6746503089881303	59.0	8.0	0.9706865518128054	0	129	0	0.0	169
OMAR_13FPS_171223125746_Ol_SCN5A_OCA2_WT_28C	43	WE00045	D004	LO001	CO6	164.0	13.0	v1.4	250.54840085287847	1.0661440017769286	7035	22.847552544322497	3861673.0	0.440013416367766	0.7295325132138243	24.0	4.0	0.7596304193319119	0	62	0	0.0	168.5
OMAR_13FPS_171223125746_Ol_SCN5A_OCA2_WT_28C	44	WE00046	D003	LO001	CO6	169.0	13.0	v1.4	164.50619834710744	0.11340769638548286	968	6.597002705116525	2480.0	0.2866721930748579	0.4753306441878124	1.0	0.0	0.9741735537190083	0	129	0	0.0	NOT CLASSIFIED
OMAR_13FPS_171223125746_Ol_SCN5A_OCA2_WT_28C	45	WE00047	D002	LO001	CO6	163.0	13.0	v1.4	418.42520325203253	0.20439290782827832	1230	16.701862538776297	6656.0	0.3418348292310655	0.489119958952528	3.0	1.0	0.9869918699186991	0	129	0	0.0	161
OMAR_13FPS_171223125746_Ol_SCN5A_OCA2_WT_28C	46	WE00048	D001	LO001	CO6	157.0	13.0	v1.4	763.2375228638621	0.21231715436570475	3827	270.4093872487701	5564.0	0.4978120017612169	0.7213279313159491	57.0	10.0	0.9524431669715182	0	129	0	0.0	156
OMAR_13FPS_171223125746_Ol_SCN5A_OCA2_WT_28C	47	WE00049	E001	LO001	CO6	157.0	13.0	v1.4	487.1898799313894	0.2512231451536929	5830	91.91611087144067	7203.0	0.3560342639030553	0.5797315485906847	23.0	3.0	0.9102915951972556	0	129	0	0.0	159.8
OMAR_13FPS_171223125746_Ol_SCN5A_OCA2_WT_28C	48	WE00050	E002	LO001	CO6	170.0	13.0	v1.4	274.1768595041322	0.15303332961383984	1210	73.41931441943282	3077978.0	0.4027319836468053	0.8149134865945054	11.0	1.0	0.9553719008264463	0	115	0	0.0	NOT CLASSIFIED
OMAR_13FPS_171223125746_Ol_SCN5A_OCA2_WT_28C	49	WE00051	E003	LO001	CO6	157.0	13.0	v1.4	625.5953776586837	0.24531395284217822	5971	160.8368236659959	6354.0	0.5804936568064228	0.8367084611272655	39.0	7.0	0.9797353877072518	0	129	0	0.0	157.3
OMAR_13FPS_171223125746_Ol_SCN5A_OCA2_WT_28C	50	WE00052	E004	LO001	CO6	157.0	13.0	v1.4	527.4754869039624	0.301940788260784	2978	88.34712979869926	7661.0	0.47906976415409425	0.7911667612683543	27.0	4.0	0.9523169912693082	0	129	0	0.0	157.3
OMAR_13FPS_171223125746_Ol_SCN5A_OCA2_WT_28C	51	WE00053	E005	LO001	CO6	169.0	13.0	v1.4	648.0002017349203	0.3193489014464183	4957	47.71028776497427	7587.0	0.3845263194543483	0.5606613990191276	15.0	3.0	0.9578374016542264	0	129	0	0.0	168.5
OMAR_13FPS_171223125746_Ol_SCN5A_OCA2_WT_28C	52	WE00054	E006	LO001	CO6	163.0	13.0	v1.4	330.93494027303757	0.18379165191499675	4688	59.08049377254632	7091.0	0.46721206102265167	0.712268728616111	11.0	2.0	0.9596843003412969	0	129	0	0.0	162.5
OMAR_13FPS_171223125746_Ol_SCN5A_OCA2_WT_28C	53	WE00055	E007	LO001	CO6	163.0	13.0	v1.4	338.38102243471866	0.15373445614935624	2719	26.040568882241452	5372.0	0.4240460666741669	0.6449761473694431	4.0	1.0	0.9878631849944832	0	129	0	0.0	NOT CLASSIFIED
OMAR_13FPS_171223125746_Ol_SCN5A_OCA2_WT_28C	54	WE00057	E009	LO001	CO6	151.0	13.0	v1.4	683.53849826907	0.3750841533062402	8377	316.3174872870498	10573.0	0.5365861823678129	0.8208501620523678	119.0	12.0	0.9637101587680554	0	129	0	0.0	151
OMAR_13FPS_171223125746_Ol_SCN5A_OCA2_WT_28C	55	WE00058	E010	LO001	CO6	175.0	13.0	v1.4	799.1100984323733	0.39589840025740364	5486	48.42982188171899	6525.0	0.42799762788126905	0.596761595502455	19.0	5.0	0.958804228946409	0	129	0	0.0	174.1
OMAR_13FPS_171223125746_Ol_SCN5A_OCA2_WT_28C	56	WE00059	E011	LO001	CO6	157.0	13.0	v1.4	283.89008042895443	0.20787502528879293	2238	20.185179155675996	5796.0	0.3782761906036868	0.6255287637742866	4.0	1.0	0.9361036639857016	0	129	0	0.0	NOT CLASSIFIED
OMAR_13FPS_171223125746_Ol_SCN5A_OCA2_WT_28C	57	WE00060	E012	LO001	CO6	175.0	13.0	v1.4	647.349322210636	0.4724658647922575	959	11.978701506742244	6762.0	0.3024832690599224	0.4031387795160261	6.0	2.0	0.8686131386861314	0	129	0	0.0	172.6
OMAR_13FPS_171223125746_Ol_SCN5A_OCA2_WT_28C	58	WE00061	F012	LO001	CO6	172.0	13.0	v1.4	318.5303317535545	0.7738312024548029	4220	27.373116823045414	2030146.0	0.3046792556538648	0.49328950837073754	21.0	3.0	0.435781990521327	0	86	0	1.0	169
OMAR_13FPS_171223125746_Ol_SCN5A_OCA2_WT_28C	59	WE00062	F011	LO001	CO6	175.0	13.0	v1.4	650.6392773892774	0.6120874850333761	10296	30.15720234174579	13836.0	0.570047360474138	0.8209333821859723	18.0	5.0	0.9634809634809635	0	129	0	0.0	174.1
OMAR_13FPS_171223125746_Ol_SCN5A_OCA2_WT_28C	60	WE00063	F010	LO001	CO6	NA	13.0	v1.4	NA	NA	NA	NA	8035.0	NA	NA	NA	NA	NA	0	129	NA	NA	159.8
OMAR_13FPS_171223125746_Ol_SCN5A_OCA2_WT_28C	61	WE00064	F009	LO001	CO6	175.0	13.0	v1.4	422.3281875357347	0.5616846330989606	1749	9.443694616375376	7509.0	0.30037925275756	0.43835693201613696	5.0	1.0	0.9165237278444825	0	129	0	0.0	176.9
OMAR_13FPS_171223125746_Ol_SCN5A_OCA2_WT_28C	62	WE00065	F008	LO001	CO6	NA	13.0	v1.4	NA	NA	NA	NA	9384.0	NA	NA	NA	NA	NA	0	129	NA	NA	NOT CLASSIFIED
OMAR_13FPS_171223125746_Ol_SCN5A_OCA2_WT_28C	63	WE00066	F007	LO001	CO6	175.0	13.0	v1.4	670.9451127819549	0.46983677830667214	2660	37.16459533621078	7207.0	0.3691172602152904	0.526597622046346	17.0	3.0	0.9552631578947368	0	129	0	0.0	172.6
OMAR_13FPS_171223125746_Ol_SCN5A_OCA2_WT_28C	64	WE00067	F006	LO001	CO6	173.0	13.0	v1.4	243.2410277324633	0.6337639683553135	2452	56.72949449967936	2913971.0	0.439605397812086	0.7893024928331732	36.0	5.0	0.8123980424143556	33	96	0	0.0	176.4
OMAR_13FPS_171223125746_Ol_SCN5A_OCA2_WT_28C	65	WE00068	F005	LO001	CO6	157.0	13.0	v1.4	937.2710087965562	0.572224729787796	5343	169.67661939410155	6781.0	0.47338310346864637	0.7281273637823383	97.0	13.0	0.9610705596107056	0	129	0	0.0	159.8
OMAR_13FPS_171223125746_Ol_SCN5A_OCA2_WT_28C	66	WE00069	F004	LO001	CO6	157.0	13.0	v1.4	441.15208581644816	0.23855967117700005	4195	48.999456395711974	5281.0	0.37070140336496027	0.6320201649692397	12.0	2.0	0.902741358760429	0	129	0	0.0	159.8
OMAR_13FPS_171223125746_Ol_SCN5A_OCA2_WT_28C	67	WE00070	F003	LO001	CO6	181.0	13.0	v1.4	1094.5309364548496	1.5904634784500966	1196	8.150648693490602	4511.0	0.30069543595628856	0.3759003499933246	13.0	5.0	0.9832775919732442	0	129	0	0.0	176.1
OMAR_13FPS_171223125746_Ol_SCN5A_OCA2_WT_28C	68	WE00071	F002	LO001	CO6	169.0	13.0	v1.4	454.65497478221	0.17361429451440616	4362	31.80982376174011	9402.0	0.33490097547983394	0.47451702089657577	6.0	2.0	0.864740944520862	0	129	0	0.0	169.8
OMAR_13FPS_171223125746_Ol_SCN5A_OCA2_WT_28C	69	WE00072	F001	LO001	CO6	NA	13.0	v1.4	NA	NA	NA	NA	2246271.0	NA	NA	NA	NA	NA	0	51	NA	NA	159.7
OMAR_13FPS_171223125746_Ol_SCN5A_OCA2_WT_28C	70	WE00073	G001	LO001	CO6	169.0	13.0	v1.4	664.4420145791916	0.33923427125776145	4527	54.369410212127065	7650.0	0.3545050360512543	0.5003350545758133	18.0	4.0	0.9301965981886459	0	129	0	0.0	169.8
OMAR_13FPS_171223125746_Ol_SCN5A_OCA2_WT_28C	71	WE00074	G002	LO001	CO6	169.0	13.0	v1.4	374.2503816793893	0.2646843445162407	655	27.480068864354102	4972.0	0.35077649054233884	0.5186577068293613	7.0	2.0	0.8946564885496183	0	129	0	0.0	168
OMAR_13FPS_171223125746_Ol_SCN5A_OCA2_WT_28C	72	WE00075	G003	LO001	CO6	163.0	13.0	v1.4	326.15314646370894	0.24739417381300327	5387	42.25969216456041	8748.0	0.4274266243459231	0.7399450669150265	10.0	2.0	0.9294598106552813	0	129	0	0.0	NOT CLASSIFIED
OMAR_13FPS_171223125746_Ol_SCN5A_OCA2_WT_28C	73	WE00076	G004	LO001	CO6	158.0	13.0	v1.4	120.17179741807348	0.17371766065426406	1007	11.908672411386814	155321.0	0.4453879235841955	0.6892098693375914	2.0	1.0	0.974180734856008	0	74	0	0.0	NOT CLASSIFIED
OMAR_13FPS_171223125746_Ol_SCN5A_OCA2_WT_28C	74	WE00077	G005	LO001	CO6	159.0	13.0	v1.4	245.34881825590872	0.18740225075527642	1227	21.62194392010154	2886287.0	0.2867889195995272	0.42501214583539004	4.0	1.0	0.784841075794621	0	103	0	0.0	NOT CLASSIFIED
OMAR_13FPS_171223125746_Ol_SCN5A_OCA2_WT_28C	75	WE00079	G007	LO001	CO6	157.0	13.0	v1.4	522.8571888066903	0.2088213357765592	3109	128.12926548488127	5756.0	0.34675947881800967	0.5239051949667705	27.0	4.0	0.9324541653264715	0	129	0	0.0	154.7
OMAR_13FPS_171223125746_Ol_SCN5A_OCA2_WT_28C	76	WE00080	G008	LO001	CO6	169.0	13.0	v1.4	477.7007672634271	0.21908836985407792	782	30.47686686814969	6712.0	0.2864175419576378	0.3937431559913748	7.0	2.0	0.6138107416879796	0	129	0	0.0	NOT CLASSIFIED
OMAR_13FPS_171223125746_Ol_SCN5A_OCA2_WT_28C	77	WE00081	G009	LO001	CO6	163.0	13.0	v1.4	554.2260924635846	0.2406279343706652	1579	21.467498819012594	8919.0	0.287798857758327	0.386133964549212	5.0	2.0	0.5269157694743508	0	129	0	0.0	164.9
OMAR_13FPS_171223125746_Ol_SCN5A_OCA2_WT_28C	78	WE00082	G010	LO001	CO6	163.0	13.0	v1.4	484.9481132075472	0.200611345897822	3604	38.722044688687156	10340.0	0.33321493435515737	0.4783297665166658	8.0	2.0	0.9217536071032186	0	129	0	0.0	160
OMAR_13FPS_171223125746_Ol_SCN5A_OCA2_WT_28C	79	WE00083	G011	LO001	CO6	NA	13.0	v1.4	NA	NA	NA	NA	2712367.0	NA	NA	NA	NA	NA	72	129	NA	NA	NA
OMAR_13FPS_171223125746_Ol_SCN5A_OCA2_WT_28C	80	WE00084	G012	LO001	CO6	169.0	13.0	v1.4	263.0077736318408	0.9520113444002474	3216	22.151374517424557	74852.0	0.33906056982281707	0.5850217789284681	21.0	3.0	0.7288557213930348	0	74	0	0.0	169.8
OMAR_13FPS_171223125746_Ol_SCN5A_OCA2_WT_28C	81	WE00087	H010	LO001	CO6	175.0	13.0	v1.4	763.4427193601506	5.016655914635631	4251	12.359919666138037	7048.0	0.4730402119313288	0.7419135554228932	62.0	8.0	0.9190778640319924	0	129	0	0.0	177.6
OMAR_13FPS_171223125746_Ol_SCN5A_OCA2_WT_28C	82	WE00088	H009	LO001	CO6	NA	13.0	v1.4	NA	NA	NA	NA	5995.0	NA	NA	NA	NA	NA	0	129	NA	NA	177.6
OMAR_13FPS_171223125746_Ol_SCN5A_OCA2_WT_28C	83	WE00089	H008	LO001	CO6	157.0	13.0	v1.4	637.1340347666971	0.4250472882643277	4372	162.88200551635026	9024.0	0.4462286159902315	0.736727239010271	69.0	8.0	0.9222323879231473	0	129	0	0.0	NOT CLASSIFIED
OMAR_13FPS_171223125746_Ol_SCN5A_OCA2_WT_28C	84	WE00090	H007	LO001	CO6	162.0	13.0	v1.4	230.6537313432836	0.38444124327182694	8375	35.35562884225314	3027464.0	0.4326151630582172	0.7499511438747376	14.0	3.0	0.7973731343283582	0	72	0	0.0	167.6
OMAR_13FPS_171223125746_Ol_SCN5A_OCA2_WT_28C	85	WE00091	H006	LO001	CO6	163.0	13.0	v1.4	598.6655651024455	0.45516300336268306	6052	71.95292405664262	5183.0	0.44539051855167217	0.7536863356883612	33.0	5.0	0.9327495042961005	0	129	0	0.0	162.2
OMAR_13FPS_171223125746_Ol_SCN5A_OCA2_WT_28C	86	WE00092	H005	LO001	CO6	163.0	13.0	v1.4	345.2858487605899	0.22092305727708914	3187	25.004531408494923	6112.0	0.3367015489916259	0.6140614362397351	6.0	1.0	0.8531534358330719	0	129	0	0.0	NOT CLASSIFIED
OMAR_13FPS_171223125746_Ol_SCN5A_OCA2_WT_28C	87	WE00093	H004	LO001	CO6	151.0	13.0	v1.4	802.2367288378766	0.6973614371734007	4182	31.950033640947925	6842.0	0.28334222777272194	0.38528522356983125	22.0	5.0	0.793400286944046	0	129	0	0.0	164.9
OMAR_13FPS_171223125746_Ol_SCN5A_OCA2_WT_28C	88	WE00094	H003	LO001	CO6	159.0	13.0	v1.4	371.1662179141985	0.41539366414447804	5571	19.068921636080294	114451.0	0.34395357573396546	0.5357613302996455	8.0	2.0	0.7684437264404954	0	103	0	0.0	161.2
OMAR_13FPS_171223125746_Ol_SCN5A_OCA2_WT_28C	89	WE00095	H002	LO001	CO6	166.0	13.0	v1.4	587.1350599315068	0.2829412233893815	4672	255.7721105457633	1310052.0	0.4887297576921402	0.8068108459508169	72.0	8.0	0.9497003424657534	0	122	0	0.0	167.6
OMAR_13FPS_171223125746_Ol_SCN5A_OCA2_WT_28C	90	WE00096	H001	LO001	CO6	151.0	13.0	v1.4	1152.9311711711712	0.39604772097089935	2775	256.43536118473503	7461.0	0.3122404563441163	0.379460267933294	102.0	19.0	0.6818018018018018	0	129	0	0.0	152
OMAR_13FPS_170829120919_Ol_GIGYF1_CCDC141_Temp_21C	1	WE00013	B012	LO001	CO6	91.0	13.0	v1.4	500.01500963921785	1.5471515153018751	7262	16.92904171044267	8254.0	0.42624033713986853	0.623087785720011	26.0	7.0	0.936381162214266	0	129	0	0.0	93
OMAR_13FPS_170829120919_Ol_GIGYF1_CCDC141_Temp_21C	2	WE00014	B011	LO001	CO6	97.0	13.0	v1.4	230.69069539666992	1.214391267371529	5105	9.203271046985108	6666.0	0.46830479437489825	0.8516581632576338	11.0	2.0	0.886973555337904	0	129	0	0.0	97.5
OMAR_13FPS_170829120919_Ol_GIGYF1_CCDC141_Temp_21C	3	WE00016	B009	LO001	CO6	97.0	13.0	v1.4	422.73517169614985	0.6850379360257454	3844	49.74428238864085	3732.0	0.39333163406620825	0.6164857104343783	34.0	7.0	0.8740894901144641	0	129	0	0.0	99
OMAR_13FPS_170829120919_Ol_GIGYF1_CCDC141_Temp_21C	4	WE00017	B008	LO001	CO6	85.0	13.0	v1.4	426.1123505976096	0.7061861492400798	3765	27.587770233876864	5194.0	0.3156312173979397	0.475182180202789	19.0	4.0	0.6645418326693228	0	129	0	0.0	87
OMAR_13FPS_170829120919_Ol_GIGYF1_CCDC141_Temp_21C	5	WE00018	B007	LO001	CO6	103.0	13.0	v1.4	166.25846153846155	0.0418743686133045	2600	97.08504426472912	21150.0	0.35961095117868724	0.4693175134737538	4.0	1.0	0.6434615384615384	0	129	0	0.0	100
OMAR_13FPS_170829120919_Ol_GIGYF1_CCDC141_Temp_21C	6	WE00019	B006	LO001	CO6	109.0	13.0	v1.4	558.7658821078942	2.148325893443921	4801	24.980982136496724	6343.0	0.43072195136479885	0.6188602618436494	54.0	9.0	0.924390751926682	0	129	0	0.0	108
OMAR_13FPS_170829120919_Ol_GIGYF1_CCDC141_Temp_21C	7	WE00020	B005	LO001	CO6	106.0	13.0	v1.4	183.13734735823962	4.99065372807503	8271	17.104479962556226	3226908.0	0.574762706070225	0.8949682035587344	85.0	10.0	0.8535848144118002	0	59	0	0.0	102
OMAR_13FPS_170829120919_Ol_GIGYF1_CCDC141_Temp_21C	8	WE00021	B004	LO001	CO6	109.0	13.0	v1.4	502.6108215818516	0.8326632056455678	6524	42.67537325503468	4814.0	0.45295373690592156	0.6519690964228645	36.0	7.0	0.9290312691600245	0	129	0	0.0	107
OMAR_13FPS_170829120919_Ol_GIGYF1_CCDC141_Temp_21C	9	WE00022	B003	LO001	CO6	103.0	13.0	v1.4	333.73302107728335	2.7999571380846136	3843	6.952475899805875	6073.0	0.46353562066339205	0.8149423695558824	19.0	4.0	0.8987769971376529	0	129	0	0.0	103.1
OMAR_13FPS_170829120919_Ol_GIGYF1_CCDC141_Temp_21C	10	WE00023	B002	LO001	CO6	97.0	13.0	v1.4	672.2385164051356	0.2874412321242328	3505	148.8618290565642	6336.0	0.3616753808496431	0.429358299229062	43.0	14.0	0.6607703281027104	0	129	0	0.0	101
OMAR_13FPS_170829120919_Ol_GIGYF1_CCDC141_Temp_21C	11	WE00024	B001	LO001	CO6	103.0	13.0	v1.4	315.8041066401722	0.7042461846040349	6039	30.531144658180562	5760.0	0.3782565261392409	0.6685405578947123	22.0	3.0	0.8509687034277198	0	129	0	0.0	102
OMAR_13FPS_170829120919_Ol_GIGYF1_CCDC141_Temp_21C	12	WE00025	C001	LO001	CO6	108.0	13.0	v1.4	291.8914478114478	0.661795785088673	7425	19.028047836333357	1279696.0	0.4894056261083387	0.8130594191322196	13.0	3.0	0.9771043771043771	0	123	0	0.0	106.9
OMAR_13FPS_170829120919_Ol_GIGYF1_CCDC141_Temp_21C	13	WE00027	C003	LO001	CO6	97.0	13.0	v1.4	199.4863813229572	1.0931904134758652	2313	11.20544755647656	4622.0	0.44716639248788703	0.7588123324954982	12.0	2.0	0.9001297016861219	0	129	0	0.0	98.3
OMAR_13FPS_170829120919_Ol_GIGYF1_CCDC141_Temp_21C	14	WE00028	C004	LO001	CO6	91.0	13.0	v1.4	564.0208268573205	0.6517874246376855	3217	48.3466681293021	5937.0	0.316126334511878	0.4039827515782216	32.0	7.0	0.41809138949331676	0	129	0	0.0	93
OMAR_13FPS_170829120919_Ol_GIGYF1_CCDC141_Temp_21C	15	WE00029	C005	LO001	CO6	103.0	13.0	v1.4	491.4897592526051	1.659544399357726	5566	14.140062334722995	9143.0	0.4462637576202945	0.6742141917498402	23.0	6.0	0.9189723320158103	0	129	0	0.0	101
OMAR_13FPS_170829120919_Ol_GIGYF1_CCDC141_Temp_21C	16	WE00030	C006	LO001	CO6	97.0	13.0	v1.4	504.71264874394006	1.2482727540489513	4538	45.42153357511264	5431.0	0.37146526310579725	0.6560966918964894	57.0	7.0	0.7666372851476422	0	129	0	0.0	99
OMAR_13FPS_170829120919_Ol_GIGYF1_CCDC141_Temp_21C	17	WE00031	C007	LO001	CO6	NA	13.0	v1.4	NA	NA	NA	NA	3653204.0	NA	NA	NA	NA	NA	0	34	NA	NA	NA
OMAR_13FPS_170829120919_Ol_GIGYF1_CCDC141_Temp_21C	18	WE00032	C008	LO001	CO6	91.0	13.0	v1.4	725.0868565363523	25.66987481975594	5653	7.188075958789603	6117.0	0.5697439464993624	0.8711910352779265	185.0	31.0	0.9221652220060145	0	129	0	0.0	90
OMAR_13FPS_170829120919_Ol_GIGYF1_CCDC141_Temp_21C	19	WE00033	C009	LO001	CO6	97.0	13.0	v1.4	448.34550128534704	9.551399845149948	5835	6.286934352807101	3937.0	0.5471661739280423	0.905945881132912	60.0	10.0	0.9165381319622965	0	129	0	0.0	98
OMAR_13FPS_170829120919_Ol_GIGYF1_CCDC141_Temp_21C	20	WE00034	C010	LO001	CO6	97.0	13.0	v1.4	271.19586741282825	1.9893385080663943	4646	9.202578550731923	3778.0	0.4741276489312824	0.8663188318540027	18.0	3.0	0.907447266465777	0	129	0	0.0	98
OMAR_13FPS_170829120919_Ol_GIGYF1_CCDC141_Temp_21C	21	WE00035	C011	LO001	CO6	103.0	13.0	v1.4	364.96891534391534	2.1591320370866165	4536	24.251111934772897	3047.0	0.4903462502357039	0.8952281081203975	52.0	7.0	0.802689594356261	0	129	0	0.0	103
OMAR_13FPS_170829120919_Ol_GIGYF1_CCDC141_Temp_21C	22	WE00036	C012	LO001	CO6	99.0	13.0	v1.4	285.48430083972255	1.554992250347843	5478	22.739723429861797	2333211.0	0.3579226288528012	0.5862132571834183	35.0	4.0	0.7588535962029938	0	102	0	0.0	97
OMAR_13FPS_170829120919_Ol_GIGYF1_CCDC141_Temp_21C	23	WE00037	D012	LO001	CO6	93.0	13.0	v1.4	269.5220742817099	1.3350538326515244	1427	11.348091282596553	3026943.0	0.4415309428849095	0.761581361048763	15.0	3.0	0.9376313945339874	3	129	0	0.0	NA
OMAR_13FPS_170829120919_Ol_GIGYF1_CCDC141_Temp_21C	24	WE00038	D011	LO001	CO6	97.0	13.0	v1.4	393.71342602199627	5.310870922442545	4819	24.44067209497103	3801.0	0.5482634620697696	0.8861188706145741	130.0	11.0	0.9234280971155842	0	129	0	0.0	98
OMAR_13FPS_170829120919_Ol_GIGYF1_CCDC141_Temp_21C	25	WE00039	D010	LO001	CO6	91.0	13.0	v1.4	478.0417576769883	0.6384992232422814	7783	54.9906395540743	6567.0	0.3548344428387564	0.49522354062201546	35.0	6.0	0.7692406527046126	0	129	0	0.0	93
OMAR_13FPS_170829120919_Ol_GIGYF1_CCDC141_Temp_21C	26	WE00040	D009	LO001	CO6	97.0	13.0	v1.4	185.90463692038495	0.26062462959889876	1143	20.26258176170891	4246.0	0.43142400984044366	0.7343537223765276	5.0	1.0	0.973753280839895	0	129	0	0.0	100
OMAR_13FPS_170829120919_Ol_GIGYF1_CCDC141_Temp_21C	27	WE00041	D008	LO001	CO6	103.0	13.0	v1.4	362.5941415509651	2.7512504605607115	5906	10.582113555856306	5445.0	0.5154860199006949	0.8555948149232361	29.0	5.0	0.9309177108025737	0	129	0	0.0	104
OMAR_13FPS_170829120919_Ol_GIGYF1_CCDC141_Temp_21C	28	WE00043	D006	LO001	CO6	103.0	13.0	v1.4	667.1001851851852	6.617212606245629	5400	17.877062737496434	5183.0	0.6029866918471543	0.9196523760452197	118.0	20.0	0.9553703703703704	0	129	0	0.0	103
OMAR_13FPS_170829120919_Ol_GIGYF1_CCDC141_Temp_21C	29	WE00044	D005	LO001	CO6	97.0	13.0	v1.4	620.6197620279358	14.11120899159705	5799	8.612392431735488	5822.0	0.5913493802504837	0.8998453427457676	122.0	19.0	0.9227453009139507	0	129	0	0.0	98
OMAR_13FPS_170829120919_Ol_GIGYF1_CCDC141_Temp_21C	30	WE00045	D004	LO001	CO6	103.0	13.0	v1.4	366.95343858710197	0.34909420550216763	3737	38.424084729184756	5358.0	0.3518524349764954	0.5601215218902252	13.0	3.0	0.8763714209258764	0	129	0	0.0	106
OMAR_13FPS_170829120919_Ol_GIGYF1_CCDC141_Temp_21C	31	WE00046	D003	LO001	CO6	97.0	13.0	v1.4	562.238952020202	0.3963205577141167	3168	209.2132396593739	4844.0	0.3578761735708031	0.46271559461132983	83.0	12.0	0.5082070707070707	0	129	0	1.0	100
OMAR_13FPS_170829120919_Ol_GIGYF1_CCDC141_Temp_21C	32	WE00047	D002	LO001	CO6	89.0	13.0	v1.4	245.87561164048415	8.007440049594408	3883	9.794263798390057	3084777.0	0.4086873383903952	0.6062102263257656	78.0	9.0	0.8431625032191604	0	79	0	0.0	93
OMAR_13FPS_170829120919_Ol_GIGYF1_CCDC141_Temp_21C	33	WE00048	D001	LO001	CO6	103.0	13.0	v1.4	216.1704996034893	0.2151184272576655	1261	15.999974499234762	7566.0	0.41692285449314737	0.6286292243119621	3.0	1.0	0.9849325931800159	0	129	0	0.0	103.1
OMAR_13FPS_170829120919_Ol_GIGYF1_CCDC141_Temp_21C	34	WE00049	E001	LO001	CO6	79.0	13.0	v1.4	631.6300914380715	7.028912391173012	4812	23.535541959372704	6096.0	0.46899728041243893	0.7057766530515007	165.0	20.0	0.9123025768911056	0	129	0	0.0	81
OMAR_13FPS_170829120919_Ol_GIGYF1_CCDC141_Temp_21C	35	WE00050	E002	LO001	CO6	97.0	13.0	v1.4	366.978102189781	6.743547186876353	4795	16.50369574399155	7534.0	0.5877207531708605	0.9485119147801877	111.0	12.0	0.9745568300312826	0	129	0	0.0	97
OMAR_13FPS_170829120919_Ol_GIGYF1_CCDC141_Temp_21C	36	WE00051	E003	LO001	CO6	91.0	13.0	v1.4	349.6830601092896	3.789175114167671	6771	13.751309675695868	6062.0	0.5616741521366841	0.9312907440396587	52.0	7.0	0.9171466548515729	0	129	0	0.0	91
OMAR_13FPS_170829120919_Ol_GIGYF1_CCDC141_Temp_21C	37	WE00052	E004	LO001	CO6	91.0	13.0	v1.4	436.91315334485967	3.60540723973137	7519	20.097700596346176	7207.0	0.44855789417627956	0.7316147354934469	72.0	8.0	0.8816331959037106	0	129	0	0.0	93
OMAR_13FPS_170829120919_Ol_GIGYF1_CCDC141_Temp_21C	38	WE00054	E006	LO001	CO6	91.0	13.0	v1.4	281.2165087956698	2.953091613399596	4434	5.535022869321284	8896.0	0.5910933475573378	0.8981796924123574	16.0	4.0	0.9237708615245828	0	129	0	0.0	91
OMAR_13FPS_170829120919_Ol_GIGYF1_CCDC141_Temp_21C	39	WE00055	E007	LO001	CO6	97.0	13.0	v1.4	309.5891163255117	0.2322123293059948	2003	29.585733420473513	4789.0	0.3210388027764305	0.44919324613498895	7.0	2.0	0.618072890664004	0	129	0	1.0	99
OMAR_13FPS_170829120919_Ol_GIGYF1_CCDC141_Temp_21C	40	WE00056	E008	LO001	CO6	97.0	13.0	v1.4	372.38788870703763	3.460118863486507	7943	12.097686641367439	6127.0	0.4928428481600721	0.8678699463981038	42.0	5.0	0.8937429182928365	0	129	0	0.0	96
OMAR_13FPS_170829120919_Ol_GIGYF1_CCDC141_Temp_21C	41	WE00057	E009	LO001	CO6	97.0	13.0	v1.4	330.2436346647979	0.3398668072186111	4281	44.23526995235823	8151.0	0.437660342070047	0.6499707567099328	15.0	4.0	0.9593552908199019	0	129	0	0.0	95
OMAR_13FPS_170829120919_Ol_GIGYF1_CCDC141_Temp_21C	42	WE00058	E010	LO001	CO6	96.0	13.0	v1.4	126.74777218132506	1.5472731288366819	2581	1.8065557047898515	3841889.0	0.2387311587149457	0.4292903835604289	3.0	1.0	0.127082526152654	0	57	0	1.0	NA
OMAR_13FPS_170829120919_Ol_GIGYF1_CCDC141_Temp_21C	43	WE00059	E011	LO001	CO6	103.0	13.0	v1.4	469.07638124587277	1.7784596651240188	4543	19.47794874243073	4690.0	0.47985086144923356	0.7250554800368958	35.0	7.0	0.964340744001761	0	129	0	0.0	101
OMAR_13FPS_170829120919_Ol_GIGYF1_CCDC141_Temp_21C	44	WE00060	E012	LO001	CO6	97.0	13.0	v1.4	323.4017980636238	0.5233764038515281	4338	18.89645106239429	7265.0	0.3938058547626971	0.6192681675117154	10.0	3.0	0.9241585984324574	0	129	0	0.0	99
OMAR_13FPS_170829120919_Ol_GIGYF1_CCDC141_Temp_21C	45	WE00061	F012	LO001	CO6	91.0	13.0	v1.4	467.452937460518	4.265025092176267	4749	25.018769665151154	6750.0	0.4584794039662087	0.7189129780629414	107.0	13.0	0.9117708991366603	0	129	0	0.0	90
OMAR_13FPS_170829120919_Ol_GIGYF1_CCDC141_Temp_21C	46	WE00062	F011	LO001	CO6	97.0	13.0	v1.4	409.6966217498577	0.3175562588160677	10538	97.5017928735858	10750.0	0.40943013100325476	0.5543097832879323	31.0	6.0	0.9165875877775669	0	129	0	0.0	101
OMAR_13FPS_170829120919_Ol_GIGYF1_CCDC141_Temp_21C	47	WE00063	F010	LO001	CO6	100.0	13.0	v1.4	223.78435517970402	0.262269645411934	946	36.004837356263785	3434670.0	0.373763734809291	0.53132570950153	9.0	2.0	0.8636363636363636	0	117	0	0.0	99
OMAR_13FPS_170829120919_Ol_GIGYF1_CCDC141_Temp_21C	48	WE00064	F009	LO001	CO6	97.0	13.0	v1.4	295.22981599699585	1.5609846699272583	2663	10.158966774064112	5715.0	0.43480937368145645	0.7196493482346056	16.0	3.0	0.9294029290274127	0	129	0	0.0	94.4
OMAR_13FPS_170829120919_Ol_GIGYF1_CCDC141_Temp_21C	49	WE00065	F008	LO001	CO6	91.0	13.0	v1.4	321.5560824742268	1.625592475344822	4850	12.097608811507884	4900.0	0.46266203005643336	0.7268407522221498	20.0	4.0	0.9795876288659794	0	129	0	0.0	90
OMAR_13FPS_170829120919_Ol_GIGYF1_CCDC141_Temp_21C	50	WE00066	F007	LO001	CO6	97.0	13.0	v1.4	387.59579215811283	4.046056759396333	6274	8.956861037385467	6563.0	0.5429840277468276	0.9242124439505489	36.0	6.0	0.9051641695887791	0	129	0	0.0	97
OMAR_13FPS_170829120919_Ol_GIGYF1_CCDC141_Temp_21C	51	WE00067	F006	LO001	CO6	109.0	13.0	v1.4	494.84230355220666	0.7791844764231747	5574	21.12470288961558	8298.0	0.332145997617919	0.44356992289865166	16.0	4.0	0.5796555435952637	0	129	0	1.0	111
OMAR_13FPS_170829120919_Ol_GIGYF1_CCDC141_Temp_21C	52	WE00068	F005	LO001	CO6	103.0	13.0	v1.4	629.5904761904762	0.44204787001735035	4725	77.1249889374074	6834.0	0.37708583816719277	0.5538337295478164	34.0	8.0	0.8213756613756614	0	129	0	0.0	100
OMAR_13FPS_170829120919_Ol_GIGYF1_CCDC141_Temp_21C	53	WE00069	F004	LO001	CO6	87.0	13.0	v1.4	343.8750895629329	1.528644436004949	4187	28.85167911968438	3360127.0	0.4447265076991147	0.6487460756669656	44.0	13.0	0.89992834965369	57	129	0	0.0	91
OMAR_13FPS_170829120919_Ol_GIGYF1_CCDC141_Temp_21C	54	WE00070	F003	LO001	CO6	97.0	13.0	v1.4	275.0562884784521	1.5384553964332526	5685	9.449629679306641	6809.0	0.5722136990602628	0.8839635719315085	15.0	3.0	0.9468777484608619	0	129	0	0.0	97
OMAR_13FPS_170829120919_Ol_GIGYF1_CCDC141_Temp_21C	55	WE00071	F002	LO001	CO6	93.0	13.0	v1.4	315.6016008987502	1.530859961333753	7121	70.34889552267286	76068.0	0.4000306173927144	0.6063999321053601	108.0	13.0	0.727706782755231	0	67	0	0.0	98
OMAR_13FPS_170829120919_Ol_GIGYF1_CCDC141_Temp_21C	56	WE00072	F001	LO001	CO6	97.0	13.0	v1.4	234.73468673433672	1.1876470756356108	2857	8.912691707108216	8146.0	0.5301434137252984	0.8139685438384815	11.0	2.0	0.9590479523976199	0	129	0	0.0	101.7
OMAR_13FPS_170829120919_Ol_GIGYF1_CCDC141_Temp_21C	57	WE00073	G001	LO001	CO6	103.0	13.0	v1.4	623.4192761806981	3.757135539851002	7792	17.98415545780599	7100.0	0.560294510042433	0.8571723942416144	68.0	13.0	0.9725359342915811	0	129	0	0.0	104
OMAR_13FPS_170829120919_Ol_GIGYF1_CCDC141_Temp_21C	58	WE00074	G002	LO001	CO6	92.0	13.0	v1.4	481.6472739940777	5.158154331672687	5741	14.614031246705686	2462118.0	0.44370908349335947	0.6845852725019098	75.0	14.0	0.905417174708239	0	93	0	0.0	90
OMAR_13FPS_170829120919_Ol_GIGYF1_CCDC141_Temp_21C	59	WE00076	G004	LO001	CO6	91.0	13.0	v1.4	225.840522875817	2.8361771040261843	3825	2.085225306706519	4771.0	0.4117473387665781	0.7333084342783792	6.0	1.0	0.8601307189542484	0	129	0	0.0	90.5
OMAR_13FPS_170829120919_Ol_GIGYF1_CCDC141_Temp_21C	60	WE00077	G005	LO001	CO6	97.0	13.0	v1.4	200.76432532347505	1.0299987408737235	1082	8.750236606755442	4679.0	0.4615771318585775	0.8140298700940898	9.0	2.0	0.9658040665434381	0	129	0	0.0	95.9
OMAR_13FPS_170829120919_Ol_GIGYF1_CCDC141_Temp_21C	61	WE00078	G006	LO001	CO6	97.0	13.0	v1.4	227.291325695581	0.745646047685085	3055	8.09312691961585	2972.0	0.3846463281548398	0.7238904624748634	6.0	1.0	0.8873977086743045	0	129	0	0.0	97.5
OMAR_13FPS_170829120919_Ol_GIGYF1_CCDC141_Temp_21C	62	WE00079	G007	LO001	CO6	97.0	13.0	v1.4	290.8868440424861	1.3873142459901362	9509	12.395619888174735	8940.0	0.4715949851444762	0.8204011431909346	17.0	3.0	0.9257545483226417	0	129	0	0.0	98
OMAR_13FPS_170829120919_Ol_GIGYF1_CCDC141_Temp_21C	63	WE00080	G008	LO001	CO6	95.0	13.0	v1.4	261.45362239297475	3.2661157607536473	3644	11.065081160789536	2773546.0	0.46484875457678076	0.768982014908338	36.0	7.0	0.8880351262349067	55	129	0	0.0	98
OMAR_13FPS_170829120919_Ol_GIGYF1_CCDC141_Temp_21C	64	WE00081	G009	LO001	CO6	97.0	13.0	v1.4	563.035223880597	8.666048393554176	8375	14.52960065056336	8996.0	0.5664588810780578	0.8590959766902699	126.0	16.0	0.9637014925373134	0	129	0	0.0	96
OMAR_13FPS_170829120919_Ol_GIGYF1_CCDC141_Temp_21C	65	WE00082	G010	LO001	CO6	97.0	13.0	v1.4	449.9368887530562	0.4813693531983355	6544	167.8974400572365	5806.0	0.37120162045385874	0.5325733703098376	81.0	8.0	0.8270171149144254	0	129	0	0.0	94
OMAR_13FPS_170829120919_Ol_GIGYF1_CCDC141_Temp_21C	66	WE00083	G011	LO001	CO6	91.0	13.0	v1.4	539.969317959742	7.53118482949159	5117	7.298137990664973	6216.0	0.6114518060168139	0.9018267036061282	55.0	15.0	0.9503615399648231	0	129	0	0.0	91
OMAR_13FPS_170829120919_Ol_GIGYF1_CCDC141_Temp_21C	67	WE00084	G012	LO001	CO6	97.0	13.0	v1.4	357.65723524656426	3.5581533007885513	1237	4.907283212086667	5360.0	0.46654112032799266	0.7537764228574279	17.0	4.0	0.8884397736459175	0	129	0	0.0	97.5
OMAR_13FPS_170829120919_Ol_GIGYF1_CCDC141_Temp_21C	68	WE00085	H012	LO001	CO6	96.0	13.0	v1.4	233.78060836501902	7.8135547981687505	10520	16.36632046590714	1190540.0	0.6352692808105936	0.9487446158168729	128.0	18.0	0.81787072243346	0	57	0	0.0	96
OMAR_13FPS_170829120919_Ol_GIGYF1_CCDC141_Temp_21C	69	WE00086	H011	LO001	CO6	85.0	13.0	v1.4	346.33264489479797	5.19638469876088	7747	7.200789753030894	8117.0	0.5028076897227347	0.8425164033818614	37.0	5.0	0.926035884858655	0	129	0	0.0	85
OMAR_13FPS_170829120919_Ol_GIGYF1_CCDC141_Temp_21C	70	WE00087	H010	LO001	CO6	103.0	13.0	v1.4	661.5393522140511	0.6913174003611686	6391	69.90992312943999	9871.0	0.3567393236639709	0.47066775120060295	48.0	11.0	0.8256923799092474	0	129	0	0.0	105
OMAR_13FPS_170829120919_Ol_GIGYF1_CCDC141_Temp_21C	71	WE00088	H009	LO001	CO6	91.0	13.0	v1.4	329.56380054966627	2.852763382874241	5094	9.30421467326875	5504.0	0.5100001760631365	0.8907719057557882	27.0	5.0	0.9440518256772674	0	129	0	0.0	90
OMAR_13FPS_170829120919_Ol_GIGYF1_CCDC141_Temp_21C	72	WE00089	H008	LO001	CO6	97.0	13.0	v1.4	284.10280373831773	2.5898654101600354	2568	6.134705904062583	4724.0	0.44658251698952295	0.8221835348824099	16.0	3.0	0.8243769470404985	0	129	0	0.0	95.8
OMAR_13FPS_170829120919_Ol_GIGYF1_CCDC141_Temp_21C	73	WE00090	H007	LO001	CO6	96.0	13.0	v1.4	275.6610689779704	0.3221806834428021	5538	56.43326222334407	2257604.0	0.2976605474193107	0.43624937765237604	18.0	3.0	0.48898519321054534	0	114	0	1.0	99
OMAR_13FPS_170829120919_Ol_GIGYF1_CCDC141_Temp_21C	74	WE00092	H005	LO001	CO6	91.0	13.0	v1.4	426.79458963778086	9.346125809439851	6543	6.687745277728999	5428.0	0.5541485894853537	0.9135296432102983	63.0	11.0	0.914106678893474	0	129	0	0.0	91
OMAR_13FPS_170829120919_Ol_GIGYF1_CCDC141_Temp_21C	75	WE00093	H004	LO001	CO6	97.0	13.0	v1.4	163.11666666666667	0.22076966658692912	540	16.672698252330363	4934.0	0.46795017341040845	0.7379813617517549	4.0	1.0	0.9851851851851852	0	129	0	0.0	97
OMAR_13FPS_170829120919_Ol_GIGYF1_CCDC141_Temp_21C	76	WE00094	H003	LO001	CO6	91.0	13.0	v1.4	413.94049533612093	23.050156857910604	3109	6.6405511947228035	3974.0	0.4930322726807143	0.8491714409339822	153.0	14.0	0.864908330652943	0	129	0	0.0	90
OMAR_13FPS_170829120919_Ol_GIGYF1_CCDC141_Temp_21C	77	WE00095	H002	LO001	CO6	97.0	13.0	v1.4	212.89993954050786	0.37274589225449817	3308	11.834714731838389	6434.0	0.36878702427644605	0.63374826044423	4.0	1.0	0.9304715840386941	0	129	0	0.0	95.1
OMAR_13FPS_170829120919_Ol_GIGYF1_CCDC141_Temp_21C	78	WE00096	H001	LO001	CO6	102.0	13.0	v1.4	153.82017929337317	1.096079877763967	5689	18.927480527248004	2088519.0	0.3588116486197565	0.6127893463684911	21.0	4.0	0.7222710493935666	68	129	0	0.0	107
OMAR_13FPS_170829120919_Ol_GIGYF1_CCDC141_Temp_21C	79	WE00013	B012	LO002	CO6	91.0	13.0	v1.4	250.83290428270536	2.3334909125325707	4273	6.115510634750169	5952.0	0.45290062500869455	0.7605416029411756	14.0	2.0	0.9159840861221624	0	129	0	0.0	92
OMAR_13FPS_170829120919_Ol_GIGYF1_CCDC141_Temp_21C	80	WE00014	B011	LO002	CO6	97.0	13.0	v1.4	253.71798418972332	1.7638822671788839	5060	8.194501251658245	5877.0	0.48038709048891637	0.8639795750175572	14.0	2.0	0.8792490118577075	0	129	0	0.0	97
OMAR_13FPS_170829120919_Ol_GIGYF1_CCDC141_Temp_21C	81	WE00015	B010	LO002	CO6	103.0	13.0	v1.4	454.4262542436816	0.6765441743075359	5302	74.32989318273145	4177.0	0.36715355655639653	0.5797825874046929	50.0	7.0	0.8519426631459827	0	129	0	0.0	100
OMAR_13FPS_170829120919_Ol_GIGYF1_CCDC141_Temp_21C	82	WE00016	B009	LO002	CO6	97.0	13.0	v1.4	455.9514925373134	0.9034008968126527	4020	50.360841184970354	3948.0	0.38143539038102175	0.5796354729592328	45.0	8.0	0.8694029850746269	0	129	0	0.0	100
OMAR_13FPS_170829120919_Ol_GIGYF1_CCDC141_Temp_21C	83	WE00017	B008	LO002	CO6	94.0	13.0	v1.4	158.84292397660818	1.3284165402058197	8550	18.99289604600349	2637816.0	0.3679920351490092	0.5805721418499991	25.0	5.0	0.5123976608187134	0	58	0	1.0	87
OMAR_13FPS_170829120919_Ol_GIGYF1_CCDC141_Temp_21C	84	WE00018	B007	LO002	CO6	97.0	13.0	v1.4	323.35661268556004	0.3266554482179914	2964	29.47265147833456	6013.0	0.3399908585044281	0.5063843273051227	10.0	2.0	0.8232118758434548	0	129	0	0.0	99
OMAR_13FPS_170829120919_Ol_GIGYF1_CCDC141_Temp_21C	85	WE00019	B006	LO002	CO6	109.0	13.0	v1.4	550.0609907891461	1.9716031806613679	4017	27.776830184323632	5843.0	0.3931467226851612	0.5583101149122779	55.0	9.0	0.9021657953696789	0	129	0	0.0	107
OMAR_13FPS_170829120919_Ol_GIGYF1_CCDC141_Temp_21C	86	WE00020	B005	LO002	CO6	103.0	13.0	v1.4	448.2370203160271	6.683986497039195	6645	14.60068906082791	3432.0	0.6043771497773843	0.9324289267814974	98.0	12.0	0.9255079006772009	0	129	0	0.0	103
OMAR_13FPS_170829120919_Ol_GIGYF1_CCDC141_Temp_21C	87	WE00021	B004	LO002	CO6	109.0	13.0	v1.4	483.8779727734952	2.045367709251352	6097	22.09244007120075	5354.0	0.4903851418814314	0.7667958769858794	45.0	7.0	0.948663277021486	0	129	0	0.0	108
OMAR_13FPS_170829120919_Ol_GIGYF1_CCDC141_Temp_21C	88	WE00022	B003	LO002	CO6	99.0	13.0	v1.4	446.68543715478916	2.068623676622483	7423	55.61591986483026	2697454.0	0.4769279410769155	0.732647479977669	115.0	11.0	0.9365485652701064	0	118	0	0.0	101
OMAR_13FPS_170829120919_Ol_GIGYF1_CCDC141_Temp_21C	89	WE00024	B001	LO002	CO6	103.0	13.0	v1.4	370.1065618221258	0.4392141021507787	3688	82.12675439998341	4696.0	0.3861381449194439	0.5812015010897714	36.0	6.0	0.8459869848156182	0	129	0	0.0	101
OMAR_13FPS_170829120919_Ol_GIGYF1_CCDC141_Temp_21C	90	WE00025	C001	LO002	CO6	103.0	13.0	v1.4	209.9125102207686	0.18499166452017504	1223	15.72747344580325	4478.0	0.3239782908165909	0.5157990224035707	3.0	1.0	0.8225674570727719	0	129	0	0.0	105.2
OMAR_13FPS_170829120919_Ol_GIGYF1_CCDC141_Temp_21C	91	WE00026	C002	LO002	CO6	103.0	13.0	v1.4	617.2287891268534	4.244702203247717	4856	17.633907861778475	6127.0	0.6614612473888929	0.8872571731718067	75.0	16.0	0.9847611202635914	0	129	0	0.0	102
OMAR_13FPS_170829120919_Ol_GIGYF1_CCDC141_Temp_21C	92	WE00027	C003	LO002	CO6	97.0	13.0	v1.4	711.1119298245615	17.367381056767652	5700	10.375529277747836	5732.0	0.6223366855433301	0.9058449821624643	180.0	28.0	0.9536842105263158	0	129	0	0.0	98
OMAR_13FPS_170829120919_Ol_GIGYF1_CCDC141_Temp_21C	93	WE00028	C004	LO002	CO6	91.0	13.0	v1.4	233.92708547888773	2.814849876985728	4855	13.522900512574694	2186631.0	0.397432756865369	0.6386957898723932	38.0	7.0	0.8154479917610711	69	129	0	0.0	93
OMAR_13FPS_170829120919_Ol_GIGYF1_CCDC141_Temp_21C	94	WE00029	C005	LO002	CO6	97.0	13.0	v1.4	548.7147292839123	1.0197250706551177	5153	53.56135063655616	5191.0	0.375858297719524	0.5403169849255892	55.0	8.0	0.8864738986997865	0	129	0	0.0	99
OMAR_13FPS_170829120919_Ol_GIGYF1_CCDC141_Temp_21C	95	WE00030	C006	LO002	CO6	97.0	13.0	v1.4	586.3006677796327	9.583358279108209	5990	8.035165023898678	5325.0	0.6155753412394374	0.9061612352177442	77.0	16.0	0.9227045075125209	0	129	0	0.0	97
OMAR_13FPS_170829120919_Ol_GIGYF1_CCDC141_Temp_21C	96	WE00031	C007	LO002	CO6	109.0	13.0	v1.4	261.18085495067595	0.4157387300649922	2737	14.145493936903804	4057.0	0.36744511907396094	0.6333643732339974	6.0	1.0	0.9455608330288637	0	129	0	0.0	106.7
OMAR_13FPS_170829120919_Ol_GIGYF1_CCDC141_Temp_21C	97	WE00032	C008	LO002	CO6	91.0	13.0	v1.4	777.227615745462	12.363918760095439	4903	15.88413403562552	5431.0	0.5198244299580854	0.734858200495459	196.0	29.0	0.975525188660004	0	129	0	0.0	89
OMAR_13FPS_170829120919_Ol_GIGYF1_CCDC141_Temp_21C	98	WE00033	C009	LO002	CO6	102.0	13.0	v1.4	397.7070081621165	0.9486507900919408	3553	48.16135173062965	3503514.0	0.337603768095949	0.4561095479450359	46.0	9.0	0.583732057416268	0	99	0	1.0	98
OMAR_13FPS_170829120919_Ol_GIGYF1_CCDC141_Temp_21C	99	WE00034	C010	LO002	CO6	97.0	13.0	v1.4	223.66254125412541	0.8543544198692703	1212	12.311516320702218	2680.0	0.47670219779546386	0.7587400398433746	11.0	2.0	0.9257425742574258	0	129	0	0.0	95
OMAR_13FPS_170829120919_Ol_GIGYF1_CCDC141_Temp_21C	100	WE00035	C011	LO002	CO6	103.0	13.0	v1.4	516.4376123696512	0.384858541085127	2781	70.60767733793689	2923.0	0.354865056728205	0.4807288476470226	27.0	6.0	0.7749011147069399	0	129	0	0.0	103
OMAR_13FPS_170829120919_Ol_GIGYF1_CCDC141_Temp_21C	101	WE00036	C012	LO002	CO6	97.0	13.0	v1.4	362.8413129318855	0.5925810440750867	4052	51.909598129293	5343.0	0.3278355891112777	0.49664132788254195	31.0	4.0	0.682872655478776	0	129	0	0.0	94
OMAR_13FPS_170829120919_Ol_GIGYF1_CCDC141_Temp_21C	102	WE00037	D012	LO002	CO6	97.0	13.0	v1.4	387.08499335989376	0.399985188712152	1506	95.00515662232718	6206.0	0.3689452981884008	0.5047903955139376	38.0	8.0	0.8320053120849934	0	129	0	0.0	93
OMAR_13FPS_170829120919_Ol_GIGYF1_CCDC141_Temp_21C	103	WE00038	D011	LO002	CO6	97.0	13.0	v1.4	362.3547348078162	0.7786168982452925	4657	45.49765094223909	4313.0	0.43075630728060915	0.726819959491758	35.0	5.0	0.9278505475628087	0	129	0	0.0	98
OMAR_13FPS_170829120919_Ol_GIGYF1_CCDC141_Temp_21C	104	WE00039	D010	LO002	CO6	98.0	13.0	v1.4	204.22316132858836	3.287398713141257	6744	16.594780661513344	3731610.0	0.44683601815559204	0.7732201145307361	55.0	6.0	0.8551304863582444	57	129	0	0.0	96
OMAR_13FPS_170829120919_Ol_GIGYF1_CCDC141_Temp_21C	105	WE00040	D009	LO002	CO6	97.0	13.0	v1.4	172.77658142664873	0.27124507614748283	743	9.526587012549314	3982.0	0.45235436003072316	0.6801269492680522	3.0	1.0	0.9986541049798116	0	129	0	0.0	100
OMAR_13FPS_170829120919_Ol_GIGYF1_CCDC141_Temp_21C	106	WE00041	D008	LO002	CO6	103.0	13.0	v1.4	387.5726572298871	3.506525495889962	5581	10.403440033229097	5354.0	0.5356595792133221	0.8674271414725204	36.0	6.0	0.9279698978677656	0	129	0	0.0	103
OMAR_13FPS_170829120919_Ol_GIGYF1_CCDC141_Temp_21C	107	WE00042	D007	LO002	CO6	99.0	13.0	v1.4	600.619758507135	2.147167640405536	4555	22.86467500330227	74206.0	0.4478899320276263	0.6446479171618655	49.0	12.0	0.9071350164654226	11	129	0	0.0	97
OMAR_13FPS_170829120919_Ol_GIGYF1_CCDC141_Temp_21C	108	WE00043	D006	LO002	CO6	103.0	13.0	v1.4	631.5283795881826	5.4522164190516715	5585	18.41163888052522	5880.0	0.581101874552354	0.8929280542802015	100.0	17.0	0.9538048343777977	0	129	0	0.0	105
OMAR_13FPS_170829120919_Ol_GIGYF1_CCDC141_Temp_21C	109	WE00044	D005	LO002	CO6	99.0	13.0	v1.4	136.14917853231105	0.7580859043729116	9130	12.98632589621238	2609228.0	0.3950308659021127	0.7001539691104289	10.0	2.0	0.6462212486308871	0	63	0	0.0	95.1
OMAR_13FPS_170829120919_Ol_GIGYF1_CCDC141_Temp_21C	110	WE00045	D004	LO002	CO6	103.0	13.0	v1.4	351.6546166591354	2.2500132880072314	6639	7.452791874760593	7010.0	0.46325900730025743	0.8503637667259744	17.0	3.0	0.8647386654616659	0	129	0	0.0	103
OMAR_13FPS_170829120919_Ol_GIGYF1_CCDC141_Temp_21C	111	WE00046	D003	LO002	CO6	103.0	13.0	v1.4	432.2211180124224	1.0125214263667304	4830	27.86913072097842	5169.0	0.45471616510707824	0.7231939845968539	28.0	5.0	0.949896480331263	0	129	0	0.0	102
OMAR_13FPS_170829120919_Ol_GIGYF1_CCDC141_Temp_21C	112	WE00047	D002	LO002	CO6	91.0	13.0	v1.4	439.13936170212764	11.16282562207571	3760	11.471676650790192	3001.0	0.5940711078352084	0.8906619073441863	128.0	14.0	0.9313829787234043	0	129	0	0.0	91
OMAR_13FPS_170829120919_Ol_GIGYF1_CCDC141_Temp_21C	113	WE00048	D001	LO002	CO6	103.0	13.0	v1.4	185.3264516129032	0.2735926184775032	775	9.846075338643153	6065.0	0.4584648747164647	0.6934152754128601	3.0	1.0	0.983225806451613	0	129	0	0.0	102.3
OMAR_13FPS_170829120919_Ol_GIGYF1_CCDC141_Temp_21C	114	WE00049	E001	LO002	CO6	82.0	13.0	v1.4	354.1024777006938	6.677641434690322	5045	3.8566411802037956	2921663.0	0.5409546180515086	0.8550681937032204	26.0	6.0	0.9102081268582756	0	124	0	0.0	82
OMAR_13FPS_170829120919_Ol_GIGYF1_CCDC141_Temp_21C	115	WE00051	E003	LO002	CO6	91.0	13.0	v1.4	523.147212259537	12.071063193791044	6134	10.00387978333449	5207.0	0.5078794558022258	0.8333890657983141	121.0	13.0	0.8730029344636453	0	129	0	0.0	90
OMAR_13FPS_170829120919_Ol_GIGYF1_CCDC141_Temp_21C	116	WE00052	E004	LO002	CO6	91.0	13.0	v1.4	412.3303934871099	8.572336939854745	8844	7.117394316558094	7428.0	0.5166604223952804	0.8571728768110812	61.0	8.0	0.9000452284034374	0	129	0	0.0	91
OMAR_13FPS_170829120919_Ol_GIGYF1_CCDC141_Temp_21C	117	WE00053	E005	LO002	CO6	91.0	13.0	v1.4	172.7890625	0.23229786900005606	2176	18.8896799648063	3781.0	0.4909577533147376	0.7417911404236882	4.0	1.0	0.9903492647058824	0	129	0	0.0	91.8
OMAR_13FPS_170829120919_Ol_GIGYF1_CCDC141_Temp_21C	118	WE00054	E006	LO002	CO6	91.0	13.0	v1.4	287.02653799758747	1.0728742003300746	4974	13.33037045433566	8077.0	0.44202066323138267	0.7037098189855929	14.0	3.0	0.9344591877764374	0	129	0	0.0	93
OMAR_13FPS_170829120919_Ol_GIGYF1_CCDC141_Temp_21C	119	WE00055	E007	LO002	CO6	97.0	13.0	v1.4	212.8756839571022	11.195695373051338	4569	3.055288644061776	3151284.0	0.5126396602715244	0.8632847763294463	34.0	7.0	0.8446049463777632	73	129	0	0.0	98
OMAR_13FPS_170829120919_Ol_GIGYF1_CCDC141_Temp_21C	120	WE00056	E008	LO002	CO6	91.0	13.0	v1.4	328.80827366746223	0.4640661413139809	1257	13.365001936499299	4407.0	0.3191604939369161	0.505114612717035	6.0	2.0	0.8050914876690533	0	129	0	0.0	94.1
OMAR_13FPS_170829120919_Ol_GIGYF1_CCDC141_Temp_21C	121	WE00057	E009	LO002	CO6	91.0	13.0	v1.4	289.8953746717835	0.7728919804887756	4951	20.55821291685752	6342.0	0.4638661607556398	0.7281538159195782	16.0	3.0	0.9493031710765502	0	129	0	0.0	92
OMAR_13FPS_170829120919_Ol_GIGYF1_CCDC141_Temp_21C	122	WE00058	E010	LO002	CO6	NA	13.0	v1.4	NA	NA	NA	NA	5808.0	NA	NA	NA	NA	NA	0	129	NA	NA	99
OMAR_13FPS_170829120919_Ol_GIGYF1_CCDC141_Temp_21C	123	WE00059	E011	LO002	CO6	103.0	13.0	v1.4	277.8635294117647	0.34616844449356815	425	40.837777727076414	4226.0	0.43436416136835354	0.8017493182893809	14.0	3.0	0.9835294117647059	0	129	0	0.0	102
OMAR_13FPS_170829120919_Ol_GIGYF1_CCDC141_Temp_21C	124	WE00060	E012	LO002	CO6	97.0	13.0	v1.4	257.7768319763138	0.9111541162543356	5404	15.779168872292054	2723357.0	0.4439849340870771	0.7193050274210071	14.0	3.0	0.9224648408586232	0	105	0	0.0	98
OMAR_13FPS_170829120919_Ol_GIGYF1_CCDC141_Temp_21C	125	WE00061	F012	LO002	CO6	85.0	13.0	v1.4	434.9690192180252	1.3812393889943424	6036	29.60884118875159	7388.0	0.36849700141403186	0.5720367285858851	41.0	7.0	0.7793240556660039	0	129	0	0.0	87
OMAR_13FPS_170829120919_Ol_GIGYF1_CCDC141_Temp_21C	126	WE00062	F011	LO002	CO6	97.0	13.0	v1.4	275.5891203703704	0.21344845460060255	864	29.23736127834851	6630.0	0.315851838686887	0.4774352163901737	6.0	2.0	0.6921296296296297	0	129	0	0.0	100
OMAR_13FPS_170829120919_Ol_GIGYF1_CCDC141_Temp_21C	127	WE00063	F010	LO002	CO6	97.0	13.0	v1.4	386.0055751173709	0.596168406593909	3408	26.767973948403696	6289.0	0.35716838053645517	0.5778434523606283	16.0	3.0	0.7570422535211268	0	129	0	0.0	95
OMAR_13FPS_170829120919_Ol_GIGYF1_CCDC141_Temp_21C	128	WE00064	F009	LO002	CO6	97.0	13.0	v1.4	351.88762176288907	3.83236748770033	4209	11.339919247780923	5640.0	0.437432080215373	0.7478473165428358	43.0	5.0	0.924447612259444	0	129	0	0.0	95
OMAR_13FPS_170829120919_Ol_GIGYF1_CCDC141_Temp_21C	129	WE00065	F008	LO002	CO6	91.0	13.0	v1.4	307.377080443828	4.3543669372148655	5768	2.621133559434463	6237.0	0.49654332742546387	0.8289136042277819	11.0	3.0	0.9344660194174758	0	129	0	0.0	90
OMAR_13FPS_170829120919_Ol_GIGYF1_CCDC141_Temp_21C	130	WE00067	F006	LO002	CO6	109.0	13.0	v1.4	484.8659278574533	1.4541346496910845	4602	52.737118722292415	4942.0	0.41505589237798723	0.6685276850550322	77.0	9.0	0.8909169926119078	0	129	0	0.0	111
OMAR_13FPS_170829120919_Ol_GIGYF1_CCDC141_Temp_21C	131	WE00068	F005	LO002	CO6	97.0	13.0	v1.4	529.0086623690572	0.8042642513849035	4964	89.07355663764073	8136.0	0.423090237379509	0.6312260468726246	72.0	11.0	0.9236502820306205	0	129	0	0.0	99
OMAR_13FPS_170829120919_Ol_GIGYF1_CCDC141_Temp_21C	132	WE00069	F004	LO002	CO6	91.0	13.0	v1.4	538.7225222086745	7.958035651264358	5741	9.171881591061764	6902.0	0.6015845833834822	0.9218765264376464	73.0	15.0	0.9466991813272949	0	129	0	0.0	90
OMAR_13FPS_170829120919_Ol_GIGYF1_CCDC141_Temp_21C	133	WE00070	F003	LO002	CO6	97.0	13.0	v1.4	347.49475524475525	2.292927487959515	5720	11.196647547349047	6381.0	0.5395539378054289	0.8023998891725795	26.0	5.0	0.9382867132867133	0	129	0	0.0	95
OMAR_13FPS_170829120919_Ol_GIGYF1_CCDC141_Temp_21C	134	WE00071	F002	LO002	CO6	98.0	13.0	v1.4	198.55304481041748	8.9163191861965	10444	10.104134272239353	3024063.0	0.5345038134832981	0.9272815148256783	90.0	10.0	0.7467445423209498	0	64	0	0.0	98
OMAR_13FPS_170829120919_Ol_GIGYF1_CCDC141_Temp_21C	135	WE00072	F001	LO002	CO6	97.0	13.0	v1.4	449.0155100417578	9.85343472636952	5029	5.928322447842835	8206.0	0.5242892096489342	0.8853494379639653	58.0	8.0	0.9234440246569895	0	129	0	0.0	97
OMAR_13FPS_170829120919_Ol_GIGYF1_CCDC141_Temp_21C	136	WE00073	G001	LO002	CO6	103.0	13.0	v1.4	472.1018789863817	6.840990779326761	5801	12.184155500660156	5377.0	0.5416294049566499	0.9165621485896862	83.0	10.0	0.8991553180486123	0	129	0	0.0	102
OMAR_13FPS_170829120919_Ol_GIGYF1_CCDC141_Temp_21C	137	WE00074	G002	LO002	CO6	91.0	13.0	v1.4	454.8590798293723	10.864310073987797	6564	6.003037458553003	6603.0	0.5186063564683	0.8734009784616463	65.0	9.0	0.8840645947592931	0	129	0	0.0	90
OMAR_13FPS_170829120919_Ol_GIGYF1_CCDC141_Temp_21C	138	WE00075	G003	LO002	CO6	97.0	13.0	v1.4	618.0575423500941	6.781955385462444	3719	7.599021906378789	8016.0	0.3346526820728183	0.46562332862452777	52.0	11.0	0.8835708523796719	0	129	0	0.0	100
OMAR_13FPS_170829120919_Ol_GIGYF1_CCDC141_Temp_21C	139	WE00076	G004	LO002	CO6	89.0	13.0	v1.4	237.17864205669085	0.5059777596124095	1517	8.631134118907086	2693977.0	0.359597694920715	0.5624657682458548	4.0	1.0	0.9103493737640079	0	123	0	0.0	92.5
OMAR_13FPS_170829120919_Ol_GIGYF1_CCDC141_Temp_21C	140	WE00078	G006	LO002	CO6	97.0	13.0	v1.4	237.455223880597	0.9284269190296274	2680	6.207703888578642	2613.0	0.3925455281277237	0.7045405531768102	6.0	2.0	0.9145522388059701	0	129	0	0.0	97
OMAR_13FPS_170829120919_Ol_GIGYF1_CCDC141_Temp_21C	141	WE00079	G007	LO002	CO6	97.0	13.0	v1.4	313.59372684613487	3.649418118953791	4049	11.093119714128	7282.0	0.5038426629435361	0.8821161056096481	40.0	5.0	0.9091133613237836	0	129	0	0.0	97.5
OMAR_13FPS_170829120919_Ol_GIGYF1_CCDC141_Temp_21C	142	WE00080	G008	LO002	CO6	103.0	13.0	v1.4	529.8443548387097	1.4862965681988656	4960	26.865467086977223	5609.0	0.4600888057593379	0.6514315572088735	40.0	9.0	0.9185483870967742	0	129	0	0.0	101
OMAR_13FPS_170829120919_Ol_GIGYF1_CCDC141_Temp_21C	143	WE00081	G009	LO002	CO6	97.0	13.0	v1.4	441.8708695652174	2.242989721324949	6900	21.849868806999243	7014.0	0.5560785332086682	0.8227193052265169	49.0	7.0	0.957536231884058	0	129	0	0.0	98
OMAR_13FPS_170829120919_Ol_GIGYF1_CCDC141_Temp_21C	144	WE00083	G011	LO002	CO6	97.0	13.0	v1.4	508.649199695122	10.035183704283579	5248	10.627379948207127	5822.0	0.5987950060427384	0.9412904652212463	107.0	14.0	0.9557926829268293	0	129	0	0.0	97
OMAR_13FPS_170829120919_Ol_GIGYF1_CCDC141_Temp_21C	145	WE00084	G012	LO002	CO6	97.0	13.0	v1.4	273.58575197889184	1.3736201853331564	1516	4.021649519835587	4286.0	0.40202274359810164	0.6728889994862536	6.0	2.0	0.8792875989445911	0	129	0	0.0	96.7
OMAR_13FPS_170829120919_Ol_GIGYF1_CCDC141_Temp_21C	146	WE00085	H012	LO002	CO6	97.0	13.0	v1.4	574.158886996025	4.156975642872335	8805	24.722948752427758	9677.0	0.5123636877516327	0.7679179065674002	103.0	17.0	0.9635434412265758	0	129	0	0.0	95
OMAR_13FPS_170829120919_Ol_GIGYF1_CCDC141_Temp_21C	147	WE00086	H011	LO002	CO6	85.0	13.0	v1.4	340.45435918450977	4.863317990234567	9761	6.682424623202973	8275.0	0.515846422974322	0.8424840426094565	32.0	5.0	0.896117201106444	0	129	0	0.0	85
OMAR_13FPS_170829120919_Ol_GIGYF1_CCDC141_Temp_21C	148	WE00087	H010	LO002	CO6	103.0	13.0	v1.4	354.65890708226476	0.708167756615511	5069	38.28044632146721	1534061.0	0.3757772603068096	0.5687402999656087	27.0	6.0	0.8240284079700138	0	91	0	0.0	106
OMAR_13FPS_170829120919_Ol_GIGYF1_CCDC141_Temp_21C	149	WE00088	H009	LO002	CO6	85.0	13.0	v1.4	301.9097421203438	0.2791294519334599	2094	40.65035436077726	4828.0	0.34716613583699724	0.4874772857112127	11.0	3.0	0.7874880611270296	0	129	0	0.0	86.7
OMAR_13FPS_170829120919_Ol_GIGYF1_CCDC141_Temp_21C	150	WE00089	H008	LO002	CO6	97.0	13.0	v1.4	556.4389691798712	11.072764338672004	5743	8.743634798274169	5357.0	0.600799060500066	0.8840365023612776	97.0	13.0	0.9176388647048581	0	129	0	0.0	98
OMAR_13FPS_170829120919_Ol_GIGYF1_CCDC141_Temp_21C	151	WE00090	H007	LO002	CO6	97.0	13.0	v1.4	290.32451024375655	1.415285994128617	6687	18.93390995093045	5030.0	0.42504426913909304	0.7336839778549707	27.0	4.0	0.9337520562285031	0	129	0	0.0	98
OMAR_13FPS_170829120919_Ol_GIGYF1_CCDC141_Temp_21C	152	WE00091	H006	LO002	CO6	103.0	13.0	v1.4	449.9353194825559	1.0686235123829513	5102	21.256772442040866	7660.0	0.47250048217965024	0.7337830952105201	23.0	5.0	0.9849078792630341	0	129	0	0.0	102
OMAR_13FPS_170829120919_Ol_GIGYF1_CCDC141_Temp_21C	153	WE00092	H005	LO002	CO6	91.0	13.0	v1.4	447.5244187860821	8.769629060413966	6409	8.6716949888922	5218.0	0.5344073989978988	0.8662516706858643	76.0	11.0	0.9261975347168045	0	129	0	0.0	91
OMAR_13FPS_170829120919_Ol_GIGYF1_CCDC141_Temp_21C	154	WE00094	H003	LO002	CO6	91.0	13.0	v1.4	368.226304188097	12.114154791819152	2722	8.259288438565562	4293.0	0.5318464426925764	0.9123418692703961	100.0	11.0	0.8681116825863335	0	129	0	0.0	90
OMAR_13FPS_170829120919_Ol_GIGYF1_CCDC141_Temp_21C	155	WE00095	H002	LO002	CO6	91.0	13.0	v1.4	253.39085640695427	0.22900922110822813	1553	16.087416764202636	6175.0	0.33873167810880395	0.533960097595409	4.0	1.0	0.9265936896329684	0	129	0	0.0	92.5
OMAR_13FPS_170829120919_Ol_GIGYF1_CCDC141_Temp_21C	156	WE00096	H001	LO002	CO6	109.0	13.0	v1.4	334.7358851674641	2.4138404922314534	5225	10.021468916553047	3883.0	0.43182403833975874	0.7991473772380119	24.0	4.0	0.876555023923445	0	129	0	0.0	102
OMAR_13FPS_171223115056_Ol_SCN5A_OCA2_WT_21C	1	WE00001	A001	LO001	CO6	105.0	13.0	v1.4	240.0335648148148	0.5742753699785991	2592	36.70367366773777	1645914.0	0.3810724662386139	0.5364406287773411	21.0	5.0	0.7785493827160493	55	129	0	0.0	101.7
OMAR_13FPS_171223115056_Ol_SCN5A_OCA2_WT_21C	2	WE00002	A002	LO001	CO6	48.0	13.0	v1.4	448.81711809317443	17.466324309859516	4615	2.7348705570704874	3617.0	0.34698148487591246	0.5737717618842301	48.0	9.0	0.5579631635969664	0	129	0	1.0	99.2	50.1
OMAR_13FPS_171223115056_Ol_SCN5A_OCA2_WT_21C	3	WE00003	A003	LO001	CO6	54.0	13.0	v1.4	185.61005089058523	1.9330153313883325	1572	7.887041487033346	2437.0	0.4194681015571189	0.6940957633713687	15.0	3.0	0.9567430025445293	0	129	0	0.0	52.9
OMAR_13FPS_171223115056_Ol_SCN5A_OCA2_WT_21C	4	WE00004	A004	LO001	CO6	NA	13.0	v1.4	NA	NA	NA	NA	1953.0	NA	NA	NA	NA	NA	0	129	NA	NA	NA
OMAR_13FPS_171223115056_Ol_SCN5A_OCA2_WT_21C	5	WE00005	A005	LO001	CO6	97.0	13.0	v1.4	221.6609442060086	1.4237032446783258	1864	9.757828332864783	2938.0	0.4524812473126898	0.7925942410109734	14.0	2.0	0.8621244635193133	0	129	0	0.0	97.5
OMAR_13FPS_171223115056_Ol_SCN5A_OCA2_WT_21C	6	WE00006	A006	LO001	CO6	99.0	13.0	v1.4	161.9754864796563	4.20748549318542	7914	5.5593162040500586	2057222.0	0.5052024855701969	0.8483791029457772	23.0	4.0	0.7443770533232247	0	63	0	0.0	99.8
OMAR_13FPS_171223115056_Ol_SCN5A_OCA2_WT_21C	7	WE00007	A007	LO001	CO6	95.0	13.0	v1.4	252.02266032177656	1.1538130660010928	4413	42.695508682653134	104189.0	0.40076464245240034	0.6368133547566406	49.0	6.0	0.8212100611828688	0	74	0	0.0	99.2
OMAR_13FPS_171223115056_Ol_SCN5A_OCA2_WT_21C	8	WE00008	A008	LO001	CO6	103.0	13.0	v1.4	168.72864077669902	0.3970582145592834	2060	7.86757935253081	3307.0	0.4010343752671243	0.6908522720457437	3.0	1.0	0.891747572815534	0	129	0	0.0	102.3
OMAR_13FPS_171223115056_Ol_SCN5A_OCA2_WT_21C	9	WE00009	A009	LO001	CO6	97.0	13.0	v1.4	430.8608570916263	0.31961458364028417	5577	51.22014602985653	5940.0	0.35888961794029267	0.5215344628091558	16.0	4.0	0.7936166397704859	0	129	0	0.0	100
OMAR_13FPS_171223115056_Ol_SCN5A_OCA2_WT_21C	10	WE00010	A010	LO001	CO6	97.0	13.0	v1.4	458.676399026764	2.245818424005232	4110	8.56810623092313	4156.0	0.31405072173754	0.47195124477666034	19.0	4.0	0.8350364963503649	0	129	0	0.0	99.2
OMAR_13FPS_171223115056_Ol_SCN5A_OCA2_WT_21C	11	WE00011	A011	LO001	CO6	49.0	13.0	v1.4	242.22687007874015	6.4598443169524415	2032	1.3065462577106537	1543431.0	0.4107811499740245	0.7189472154164801	8.0	2.0	0.6117125984251969	0	128	0	1.0	98.3
OMAR_13FPS_171223115056_Ol_SCN5A_OCA2_WT_21C	12	WE00012	A012	LO001	CO6	103.0	13.0	v1.4	429.6187034603592	1.1232182740939596	4566	17.257489194864217	3906.0	0.41236592386944704	0.6297600951902759	19.0	5.0	0.9500657030223391	0	129	0	0.0	101.7
OMAR_13FPS_171223115056_Ol_SCN5A_OCA2_WT_21C	13	WE00013	B012	LO001	CO6	97.0	13.0	v1.4	259.2004950495049	0.45363748098823276	1212	15.203820255888195	3515.0	0.3458951008805115	0.5923542960683672	7.0	2.0	0.8028052805280528	0	129	0	0.0	NOT CLASSIFIED
OMAR_13FPS_171223115056_Ol_SCN5A_OCA2_WT_21C	14	WE00014	B011	LO001	CO6	54.0	13.0	v1.4	194.247593840231	1.9639005834346113	4156	2.025540347733752	7472.0	0.35605141713117605	0.6707501227197773	4.0	1.0	0.5495668912415784	0	129	0	1.0	55.7
OMAR_13FPS_171223115056_Ol_SCN5A_OCA2_WT_21C	15	WE00015	B010	LO001	CO6	29.0	13.0	v1.4	118.64405712711964	7.418527152549078	25417	3.392741025112898	126397.0	0.34252755197181184	0.6423423433968991	25.0	5.0	0.5046622339379155	48	129	0	1.0	52.9
OMAR_13FPS_171223115056_Ol_SCN5A_OCA2_WT_21C	16	WE00016	B009	LO001	CO6	97.0	13.0	v1.4	337.2921731396383	2.168824221054881	6746	10.965994826204023	7662.0	0.45743289764254963	0.8466342690115078	24.0	3.0	0.8793359027571894	0	129	0	0.0	95.8
OMAR_13FPS_171223115056_Ol_SCN5A_OCA2_WT_21C	17	WE00017	B008	LO001	CO6	60.0	13.0	v1.4	173.6031897167341	4.510935562981864	4201	12.944029471300688	3156335.0	0.3670750924668069	0.5942472766717041	58.0	10.0	0.5612949297786242	77	129	0	1.0	55.2
OMAR_13FPS_171223115056_Ol_SCN5A_OCA2_WT_21C	18	WE00018	B007	LO001	CO6	103.0	13.0	v1.4	287.1108663729809	0.31440883733209873	1362	9.980912141788394	5869.0	0.2992224136060345	0.46244972771173504	3.0	1.0	0.9295154185022027	0	129	0	0.0	107.1
OMAR_13FPS_171223115056_Ol_SCN5A_OCA2_WT_21C	19	WE00019	B006	LO001	CO6	54.0	13.0	v1.4	407.78811487931563	28.219491799990287	6546	2.3977592932058247	3969.0	0.48399872107981745	0.8220633583776057	68.0	10.0	0.5751604032997251	0	129	0	1.0	107.8	54.3
OMAR_13FPS_171223115056_Ol_SCN5A_OCA2_WT_21C	20	WE00020	B005	LO001	CO6	91.0	13.0	v1.4	485.6878084445257	30.269474831863956	5471	2.038952384137318	6231.0	0.4064112627820955	0.6599955660838176	62.0	13.0	0.778102723450923	0	129	0	0.0	48.8
OMAR_13FPS_171223115056_Ol_SCN5A_OCA2_WT_21C	21	WE00021	B004	LO001	CO6	109.0	13.0	v1.4	212.72727272727272	0.712007026779805	1122	15.297154513699597	3643.0	0.48181711186065107	0.8267331873412821	11.0	2.0	0.9625668449197861	0	129	0	0.0	108.7
OMAR_13FPS_171223115056_Ol_SCN5A_OCA2_WT_21C	22	WE00022	B003	LO001	CO6	97.0	13.0	v1.4	226.55876180482687	1.1187625149679818	3812	12.204212841568513	2625485.0	0.4205814176689193	0.7157944252816668	14.0	3.0	0.912906610703043	13	101	0	0.0	100.9
OMAR_13FPS_171223115056_Ol_SCN5A_OCA2_WT_21C	23	WE00023	B002	LO001	CO6	109.0	13.0	v1.4	399.56631578947366	0.8488617597946732	4750	39.01789518292011	6252.0	0.44519607398926764	0.7672469239029098	33.0	5.0	0.9128421052631579	0	129	0	0.0	107.8
OMAR_13FPS_171223115056_Ol_SCN5A_OCA2_WT_21C	24	WE00024	B001	LO001	CO6	102.0	13.0	v1.4	217.4535486738776	3.5384311140933726	6749	10.408854182235766	125681.0	0.5346082296290882	0.8417466313767623	37.0	8.0	0.836420210401541	0	69	0	0.0	100.6
OMAR_13FPS_171223115056_Ol_SCN5A_OCA2_WT_21C	25	WE00025	C001	LO001	CO6	97.0	13.0	v1.4	416.3502531481241	1.9316539732658937	7703	15.97002022006635	7767.0	0.48672443274445726	0.7855958467815858	31.0	6.0	0.9617032325068156	0	129	0	0.0	98.3
OMAR_13FPS_171223115056_Ol_SCN5A_OCA2_WT_21C	26	WE00026	C002	LO001	CO6	91.0	13.0	v1.4	261.0929552390641	0.7481406146704261	7864	10.489520118128313	8497.0	0.4251070815074995	0.7020076885063327	8.0	2.0	0.9678280773143438	0	129	0	0.0	91.8
OMAR_13FPS_171223115056_Ol_SCN5A_OCA2_WT_21C	27	WE00027	C003	LO001	CO6	103.0	13.0	v1.4	509.56435445068166	17.08587336408189	4988	1.933345547396733	7231.0	0.4472021928886453	0.7209720420490809	33.0	9.0	0.7119085805934242	0	129	0	0.0	51	102.3
OMAR_13FPS_171223115056_Ol_SCN5A_OCA2_WT_21C	28	WE00028	C004	LO001	CO6	51.0	13.0	v1.4	263.6932530120482	8.721042915220337	4150	7.592378121257859	1666625.0	0.36106562878424825	0.5578852288448004	66.0	13.0	0.5065060240963856	53	129	0	1.0	NOT CLASSIFIED
OMAR_13FPS_171223115056_Ol_SCN5A_OCA2_WT_21C	29	WE00029	C005	LO001	CO6	103.0	13.0	v1.4	321.7589141936968	0.5683656882818008	4347	37.75446438530785	6688.0	0.5320373909335191	0.8004523934988281	21.0	4.0	0.9772256728778468	0	129	0	0.0	104.9
OMAR_13FPS_171223115056_Ol_SCN5A_OCA2_WT_21C	30	WE00030	C006	LO001	CO6	97.0	13.0	v1.4	554.4288836846214	5.898175605017813	6405	17.55119650693243	6385.0	0.5410714710975154	0.827517751559357	104.0	15.0	0.9530054644808743	0	129	0	0.0	97.5
OMAR_13FPS_171223115056_Ol_SCN5A_OCA2_WT_21C	31	WE00031	C007	LO001	CO6	97.0	13.0	v1.4	267.88358344702135	0.276636950826895	2199	9.694819369433821	5968.0	0.30193667556510595	0.44661957920593465	3.0	1.0	0.6757617098681219	0	129	0	0.0	103
OMAR_13FPS_171223115056_Ol_SCN5A_OCA2_WT_21C	32	WE00032	C008	LO001	CO6	103.0	13.0	v1.4	393.06244310941196	1.7599194642451126	5493	13.26025427739267	5485.0	0.6061645918170675	0.8871775741137601	23.0	6.0	0.9442927362097214	0	129	0	0.0	103.1
OMAR_13FPS_171223115056_Ol_SCN5A_OCA2_WT_21C	33	WE00033	C009	LO001	CO6	92.0	13.0	v1.4	195.57841507342755	1.0970498045866859	7218	8.480735438669265	3465302.0	0.44356905615524156	0.7123606950184161	9.0	2.0	0.9168744804655029	0	93	0	0.0	NOT CLASSIFIED
OMAR_13FPS_171223115056_Ol_SCN5A_OCA2_WT_21C	34	WE00034	C010	LO001	CO6	103.0	13.0	v1.4	426.5944103612815	0.9965027946823071	2934	41.07928407901286	4238.0	0.4456028405169707	0.6526761713837321	41.0	6.0	0.9683026584867076	0	129	0	0.0	104.9
OMAR_13FPS_171223115056_Ol_SCN5A_OCA2_WT_21C	35	WE00035	C011	LO001	CO6	97.0	13.0	v1.4	285.4430133657351	0.21585658431282984	4115	30.77020324618535	5258.0	0.3164249192129824	0.4335421311219904	7.0	2.0	0.5008505467800729	0	129	0	1.0	100
OMAR_13FPS_171223115056_Ol_SCN5A_OCA2_WT_21C	36	WE00036	C012	LO001	CO6	91.0	13.0	v1.4	353.46110665597433	0.28763556920655226	1247	29.184668868692214	4744.0	0.35163528369518116	0.4659812802986595	8.0	3.0	0.8708901363271853	0	129	0	0.0	NOT CLASSIFIED
OMAR_13FPS_171223115056_Ol_SCN5A_OCA2_WT_21C	37	WE00037	D012	LO001	CO6	103.0	13.0	v1.4	297.5297855440826	3.4838344636534533	2518	3.346519586208465	5321.0	0.39166524382817103	0.6971215224285539	12.0	2.0	0.8590150913423352	0	129	0	0.0	NOT CLASSIFIED
OMAR_13FPS_171223115056_Ol_SCN5A_OCA2_WT_21C	38	WE00038	D011	LO001	CO6	109.0	13.0	v1.4	325.460656591975	0.15910276888775599	1919	55.964741725761726	5808.0	0.3496437704552777	0.4817536576147639	9.0	2.0	0.7556018759770714	0	129	0	0.0	106.9
OMAR_13FPS_171223115056_Ol_SCN5A_OCA2_WT_21C	39	WE00040	D009	LO001	CO6	103.0	13.0	v1.4	502.4494643688868	0.6856503808050611	4294	63.18783748189812	5483.0	0.3627595538194847	0.5456961296724615	43.0	7.0	0.8681881695388914	0	129	0	0.0	101.7
OMAR_13FPS_171223115056_Ol_SCN5A_OCA2_WT_21C	40	WE00041	D008	LO001	CO6	109.0	13.0	v1.4	555.2574455899198	0.5406132444962205	3492	69.21152416647224	4912.0	0.3637466723180694	0.5394975270420442	37.0	7.0	0.8811569301260023	0	129	0	0.0	103.1
OMAR_13FPS_171223115056_Ol_SCN5A_OCA2_WT_21C	41	WE00042	D007	LO001	CO6	109.0	13.0	v1.4	539.2784584539986	0.44350265952654444	4489	76.84206240253911	5268.0	0.34036685889320656	0.46505064950772856	34.0	6.0	0.8407217643127646	0	129	0	0.0	105.8
OMAR_13FPS_171223115056_Ol_SCN5A_OCA2_WT_21C	42	WE00043	D006	LO001	CO6	109.0	13.0	v1.4	510.5461111111111	0.3447086197152602	3600	25.84968863208723	4763.0	0.33636386645628086	0.48893702176771475	9.0	3.0	0.7641666666666667	0	129	0	0.0	112.3
OMAR_13FPS_171223115056_Ol_SCN5A_OCA2_WT_21C	43	WE00044	D005	LO001	CO6	93.0	13.0	v1.4	280.1589309282886	9.868478107659078	9092	8.530491731636191	2672541.0	0.6172956998504446	0.9202436049302842	84.0	16.0	0.9212494500659921	0	67	0	0.0	92.5
OMAR_13FPS_171223115056_Ol_SCN5A_OCA2_WT_21C	44	WE00045	D004	LO001	CO6	103.0	13.0	v1.4	355.09386281588445	2.696969989204703	2216	5.543375505708583	4244.0	0.3884838639638118	0.7106695894293158	15.0	3.0	0.9092960288808665	0	129	0	0.0	NOT CLASSIFIED
OMAR_13FPS_171223115056_Ol_SCN5A_OCA2_WT_21C	45	WE00046	D003	LO001	CO6	103.0	13.0	v1.4	301.84038308060656	0.5540115395057537	1253	13.625261195521215	2956.0	0.42345604054592023	0.6245152888252911	8.0	2.0	0.9736632083000798	0	129	0	0.0	100.9
OMAR_13FPS_171223115056_Ol_SCN5A_OCA2_WT_21C	46	WE00047	D002	LO001	CO6	97.0	13.0	v1.4	354.04208929756373	3.3787393284073204	10549	6.7545753906589905	10035.0	0.5115435597180501	0.8475195932501984	23.0	4.0	0.938856763674282	0	129	0	0.0	95.8
OMAR_13FPS_171223115056_Ol_SCN5A_OCA2_WT_21C	47	WE00048	D001	LO001	CO6	91.0	13.0	v1.4	459.86021505376345	3.827672942268985	5487	11.284395003341537	8595.0	0.5097802424721137	0.8220801351985634	43.0	8.0	0.9662839438673227	0	129	0	0.0	91.8
OMAR_13FPS_171223115056_Ol_SCN5A_OCA2_WT_21C	48	WE00049	E001	LO001	CO6	91.0	13.0	v1.4	441.38692232055064	0.5976717851723039	4068	31.962261727865464	8141.0	0.3250235680225291	0.49790532234539475	19.0	4.0	0.7853982300884956	0	129	0	0.0	92.5
OMAR_13FPS_171223115056_Ol_SCN5A_OCA2_WT_21C	49	WE00051	E003	LO001	CO6	97.0	13.0	v1.4	410.81934566145094	0.3455300042651245	2109	128.35790949096176	4409.0	0.3424112143830694	0.46284337823778987	44.0	7.0	0.723565670934092	0	129	0	0.0	NOT CLASSIFIED
OMAR_13FPS_171223115056_Ol_SCN5A_OCA2_WT_21C	50	WE00052	E004	LO001	CO6	91.0	13.0	v1.4	446.4713679745493	0.6989551302260198	1886	20.882741659334215	13421.0	0.3573489777631867	0.4711106702049147	15.0	6.0	0.9634146341463414	0	129	0	0.0	93.3
OMAR_13FPS_171223115056_Ol_SCN5A_OCA2_WT_21C	51	WE00053	E005	LO001	CO6	103.0	13.0	v1.4	571.5583579286289	4.819813909106832	3727	10.001946078455529	5576.0	0.5465223948157507	0.8563299705134603	48.0	12.0	0.889187013683928	0	129	0	0.0	NOT CLASSIFIED
OMAR_13FPS_171223115056_Ol_SCN5A_OCA2_WT_21C	52	WE00054	E006	LO001	CO6	103.0	13.0	v1.4	426.37526622178046	0.9619189109971218	7043	40.79239132718487	6825.0	0.5572138147645581	0.7938778451159236	39.0	8.0	0.960244214113304	0	129	0	0.0	100.7
OMAR_13FPS_171223115056_Ol_SCN5A_OCA2_WT_21C	53	WE00055	E007	LO001	CO6	105.0	13.0	v1.4	90.59012780960775	0.8620000744331578	2269	1.3590997931771114	3487181.0	0.26609830065089485	0.4785066947760252	1.0	1.0	0.13221683561040107	0	52	0	1.0	NA
OMAR_13FPS_171223115056_Ol_SCN5A_OCA2_WT_21C	54	WE00056	E008	LO001	CO6	103.0	13.0	v1.4	542.8183248132127	0.36607938583302446	5086	62.32852654584468	7725.0	0.33714017094660903	0.4936961975736351	23.0	5.0	0.8130161226897366	0	129	0	0.0	99.8
OMAR_13FPS_171223115056_Ol_SCN5A_OCA2_WT_21C	55	WE00057	E009	LO001	CO6	91.0	13.0	v1.4	280.11844660194174	1.428929099676853	2575	8.40336084744365	7775.0	0.43879970607510943	0.7311632115751123	12.0	3.0	0.9576699029126213	0	129	0	0.0	NOT CLASSIFIED
OMAR_13FPS_171223115056_Ol_SCN5A_OCA2_WT_21C	56	WE00058	E010	LO001	CO6	97.0	13.0	v1.4	617.0149355057705	2.14869077408459	4419	28.17096845929834	6414.0	0.46603982577535324	0.6833414637144344	61.0	13.0	0.9775967413441955	0	129	0	0.0	95
OMAR_13FPS_171223115056_Ol_SCN5A_OCA2_WT_21C	57	WE00059	E011	LO001	CO6	91.0	13.0	v1.4	390.28474576271185	0.6148496326051421	6490	52.391604475042044	6253.0	0.4132648195694042	0.5920270242214781	32.0	5.0	0.9291217257318952	0	129	0	0.0	91
OMAR_13FPS_171223115056_Ol_SCN5A_OCA2_WT_21C	58	WE00060	E012	LO001	CO6	98.0	13.0	v1.4	295.8347037142047	4.002994535423668	3527	11.00959964320395	1726866.0	0.5160185603303717	0.8769242131826471	44.0	5.0	0.9203288914091295	0	119	0	0.0	97.5
OMAR_13FPS_171223115056_Ol_SCN5A_OCA2_WT_21C	59	WE00062	F011	LO001	CO6	103.0	13.0	v1.4	160.82442748091603	0.13229668018961244	655	20.222344955683646	4575.0	0.3915623339076971	0.6053043732898841	3.0	1.0	0.983206106870229	0	129	0	0.0	NOT CLASSIFIED
OMAR_13FPS_171223115056_Ol_SCN5A_OCA2_WT_21C	60	WE00063	F010	LO001	CO6	97.0	13.0	v1.4	269.9555069292487	0.7539869894859919	5484	10.94986461397637	7441.0	0.3977721187336849	0.671876839767781	8.0	2.0	0.8904084609773888	0	129	0	0.0	95.9
OMAR_13FPS_171223115056_Ol_SCN5A_OCA2_WT_21C	61	WE00064	F009	LO001	CO6	109.0	13.0	v1.4	369.3342391304348	0.3079752981445866	2944	31.98104769548328	5353.0	0.3332898540585256	0.4620335380258922	10.0	3.0	0.7727581521739131	0	129	0	0.0	105.8
OMAR_13FPS_171223115056_Ol_SCN5A_OCA2_WT_21C	62	WE00065	F008	LO001	CO6	97.0	13.0	v1.4	306.7744673479993	1.2577808075469605	5773	10.933787235498919	4954.0	0.4206786466098464	0.7621872912693664	14.0	3.0	0.8326693227091634	0	129	0	0.0	NOT CLASSIFIED
OMAR_13FPS_171223115056_Ol_SCN5A_OCA2_WT_21C	63	WE00066	F007	LO001	CO6	101.0	13.0	v1.4	166.89946933962264	1.8935092725947222	3392	11.461319034812714	2773273.0	0.41687371859740935	0.7005550445514398	22.0	5.0	0.7777122641509434	75	129	0	0.0	102.3
OMAR_13FPS_171223115056_Ol_SCN5A_OCA2_WT_21C	64	WE00067	F006	LO001	CO6	109.0	13.0	v1.4	437.52975250131647	0.46847593475350996	5697	35.031728567215374	5390.0	0.3916412032743702	0.5766796315753827	16.0	4.0	0.9605055292259084	0	129	0	0.0	110.5
OMAR_13FPS_171223115056_Ol_SCN5A_OCA2_WT_21C	65	WE00068	F005	LO001	CO6	91.0	13.0	v1.4	287.83387504514263	0.3141461834276546	5538	20.963608474579747	6132.0	0.3436073434645062	0.5527987922515613	7.0	2.0	0.8828096785843265	0	129	0	0.0	NOT CLASSIFIED
OMAR_13FPS_171223115056_Ol_SCN5A_OCA2_WT_21C	66	WE00069	F004	LO001	CO6	91.0	13.0	v1.4	397.56957928802586	1.2584242377751378	4944	19.251959822377042	7378.0	0.4789170158898197	0.7000717554702878	24.0	6.0	0.9698624595469255	0	129	0	0.0	NOT CLASSIFIED
OMAR_13FPS_171223115056_Ol_SCN5A_OCA2_WT_21C	67	WE00070	F003	LO001	CO6	103.0	13.0	v1.4	237.16883116883116	0.3351286376028103	6545	43.987654831535856	3601.0	0.4377255490343432	0.7170468691185335	15.0	3.0	0.9339954163483575	0	129	0	0.0	NOT CLASSIFIED
OMAR_13FPS_171223115056_Ol_SCN5A_OCA2_WT_21C	68	WE00071	F002	LO001	CO6	96.0	13.0	v1.4	264.490099009901	0.6470584841546684	808	8.313158061123147	2744310.0	0.2673102997314102	0.39148860929209406	5.0	2.0	0.4715346534653465	0	106	0	0.0	NOT CLASSIFIED
OMAR_13FPS_171223115056_Ol_SCN5A_OCA2_WT_21C	69	WE00073	G001	LO001	CO6	103.0	13.0	v1.4	680.6063968668408	3.609417054828242	6128	30.45099493492619	5558.0	0.6051941180779296	0.8311814521931559	110.0	21.0	0.966710182767624	0	129	0	0.0	101.7
OMAR_13FPS_171223115056_Ol_SCN5A_OCA2_WT_21C	70	WE00074	G002	LO001	CO6	103.0	13.0	v1.4	553.0629274965801	0.529518130271627	1462	128.8002658288786	3350.0	0.34112331113092453	0.5095565464613929	68.0	11.0	0.625170998632011	0	129	0	0.0	99.8
OMAR_13FPS_171223115056_Ol_SCN5A_OCA2_WT_21C	71	WE00075	G003	LO001	CO6	97.0	13.0	v1.4	279.25692018274657	0.32176293017409113	3721	47.16182331750377	6152.0	0.41246112935624574	0.6383929386231403	15.0	3.0	0.9699005643644182	0	129	0	0.0	94.9
OMAR_13FPS_171223115056_Ol_SCN5A_OCA2_WT_21C	72	WE00076	G004	LO001	CO6	103.0	13.0	v1.4	540.3986166007905	0.7182282445591254	10120	23.70285404584114	10592.0	0.40072047206369726	0.5593884381392416	17.0	6.0	0.9599802371541502	0	129	0	0.0	100.7
OMAR_13FPS_171223115056_Ol_SCN5A_OCA2_WT_21C	73	WE00078	G006	LO001	CO6	109.0	13.0	v1.4	233.46461130449197	0.32445312479988714	6033	16.60965430909936	6116.0	0.401304137231099	0.6794065000037219	5.0	2.0	0.9278965688712083	0	129	0	0.0	108.7
OMAR_13FPS_171223115056_Ol_SCN5A_OCA2_WT_21C	74	WE00079	G007	LO001	CO6	91.0	13.0	v1.4	618.1718541843285	5.917127640764474	8257	12.907195429486205	8144.0	0.5278903497625367	0.7347923768195214	76.0	16.0	0.9732348310524404	0	129	0	0.0	92.5
OMAR_13FPS_171223115056_Ol_SCN5A_OCA2_WT_21C	75	WE00080	G008	LO001	CO6	103.0	13.0	v1.4	426.994844031967	0.29202084236488884	3879	38.82147866136831	4836.0	0.33280807485306096	0.4628553666620409	11.0	4.0	0.6934777004382573	0	129	0	0.0	99.8
OMAR_13FPS_171223115056_Ol_SCN5A_OCA2_WT_21C	76	WE00081	G009	LO001	CO6	109.0	13.0	v1.4	206.7967032967033	0.19962282306046406	1092	12.514072097282623	4968.0	0.30895149519679904	0.4809567220682894	2.0	1.0	0.9633699633699634	0	129	0	0.0	NOT CLASSIFIED
OMAR_13FPS_171223115056_Ol_SCN5A_OCA2_WT_21C	77	WE00082	G010	LO001	CO6	95.0	13.0	v1.4	361.4620907021537	9.637067858523245	5711	11.51597681305885	2678721.0	0.5557718335420289	0.8806442744348212	111.0	15.0	0.8898616704605148	0	82	0	0.0	95.9
OMAR_13FPS_171223115056_Ol_SCN5A_OCA2_WT_21C	78	WE00083	G011	LO001	CO6	103.0	13.0	v1.4	205.59343331982166	0.23994737313896608	2467	42.026109068682906	5787.0	0.48147068511483493	0.7801492939757794	10.0	2.0	0.9878394811511958	0	129	0	0.0	NOT CLASSIFIED
OMAR_13FPS_171223115056_Ol_SCN5A_OCA2_WT_21C	79	WE00084	G012	LO001	CO6	103.0	13.0	v1.4	358.2263959390863	1.4198466942758177	5910	19.662399598160924	6194.0	0.4674265876989835	0.7650747322462861	28.0	5.0	0.9360406091370559	0	129	0	0.0	102.3
OMAR_13FPS_171223115056_Ol_SCN5A_OCA2_WT_21C	80	WE00087	H010	LO001	CO6	103.0	13.0	v1.4	474.30609013398293	0.4333908735416317	8210	39.65245892652668	6423.0	0.35028868850581246	0.5233548520840844	17.0	4.0	0.9037758830694276	0	129	0	0.0	100.7
OMAR_13FPS_171223115056_Ol_SCN5A_OCA2_WT_21C	81	WE00088	H009	LO001	CO6	97.0	13.0	v1.4	180.95867319195216	0.15804865346144115	1839	18.933527038777118	3030.0	0.3172116972346029	0.5051745069021948	3.0	1.0	0.8771071234366503	0	129	0	0.0	98.3
OMAR_13FPS_171223115056_Ol_SCN5A_OCA2_WT_21C	82	WE00089	H008	LO001	CO6	97.0	13.0	v1.4	454.10513896172	2.3158803390917293	3814	23.2793454045505	7274.0	0.5094410267304963	0.8345728343332641	54.0	10.0	0.9585736759307814	0	129	0	0.0	95.8
OMAR_13FPS_171223115056_Ol_SCN5A_OCA2_WT_21C	83	WE00090	H007	LO001	CO6	NA	13.0	v1.4	NA	NA	NA	NA	1682671.0	NA	NA	NA	NA	NA	46	129	NA	NA	NOT CLASSIFIED
OMAR_13FPS_171223115056_Ol_SCN5A_OCA2_WT_21C	84	WE00091	H006	LO001	CO6	97.0	13.0	v1.4	407.7217280813215	0.34352638562882665	4722	34.75940761990637	5401.0	0.34765798640696466	0.5188348661663115	12.0	3.0	0.8627700127064803	0	129	0	0.0	NOT CLASSIFIED
OMAR_13FPS_171223115056_Ol_SCN5A_OCA2_WT_21C	85	WE00092	H005	LO001	CO6	103.0	13.0	v1.4	394.58119464001817	3.2145426263541275	4403	7.368752715638624	7684.0	0.5323892331764793	0.8486277531060581	24.0	5.0	0.9373154667272314	0	129	0	0.0	NOT CLASSIFIED
OMAR_13FPS_171223115056_Ol_SCN5A_OCA2_WT_21C	86	WE00093	H004	LO001	CO6	97.0	13.0	v1.4	376.44502001412764	1.8617149550109016	4247	22.35359910258595	4878.0	0.4208504189479079	0.7084388131786633	42.0	6.0	0.8985165999529079	0	129	0	0.0	96.6
OMAR_13FPS_171223115056_Ol_SCN5A_OCA2_WT_21C	87	WE00094	H003	LO001	CO6	91.0	13.0	v1.4	295.98613998613996	0.7983750806506443	2886	22.711617697635532	5924.0	0.3897769897836857	0.6202047672176104	18.0	3.0	0.9085239085239085	0	129	0	0.0	NOT CLASSIFIED
OMAR_13FPS_171223115056_Ol_SCN5A_OCA2_WT_21C	88	WE00095	H002	LO001	CO6	101.0	13.0	v1.4	136.75274451097803	1.0009523778385827	4008	23.48942152325193	2456970.0	0.36321082064001653	0.6608176057588786	24.0	3.0	0.6170159680638723	0	62	0	1.0	104.9
OMAR_13FPS_171223115056_Ol_SCN5A_OCA2_WT_21C	89	WE00096	H001	LO001	CO6	85.0	13.0	v1.4	387.07943925233644	0.5056489926759721	1712	56.72715706620503	7905.0	0.39183037038086155	0.5742487848543717	29.0	5.0	0.9176401869158879	0	129	0	0.0	86.7
OMAR_13FPS_170908133037_Ol_UFSP1_VEPH1_Temp_21C	1	WE00013	B012	LO001	CO6	97.0	13.0	v1.4	320.2886778305424	3.093846352114226	4001	6.352554808744171	6210.0	0.5319930453692023	0.8508013352914883	20.0	4.0	0.9505123719070232	0	129	0	0.0	96.7
OMAR_13FPS_170908133037_Ol_UFSP1_VEPH1_Temp_21C	2	WE00014	B011	LO001	CO6	103.0	13.0	v1.4	239.3295188556567	0.32951443177432604	3845	34.92350852462495	4767.0	0.4199519132158136	0.6618651425734329	12.0	2.0	0.9508452535760729	0	129	0	0.0	NOT CLASSIFIED
OMAR_13FPS_170908133037_Ol_UFSP1_VEPH1_Temp_21C	3	WE00015	B010	LO001	CO6	98.0	13.0	v1.4	170.4650785056849	0.6250917257365177	1847	7.305747395180294	3169694.0	0.5194768352756604	0.7719309413609613	5.0	2.0	0.9642663779101245	0	104	0	0.0	NOT CLASSIFIED
OMAR_13FPS_170908133037_Ol_UFSP1_VEPH1_Temp_21C	4	WE00016	B009	LO001	CO6	103.0	13.0	v1.4	429.7150684931507	0.4280592681777673	5110	63.51179228033526	5308.0	0.4345456337116989	0.6341215275127466	27.0	6.0	0.9373776908023483	0	129	0	0.0	100.6
OMAR_13FPS_170908133037_Ol_UFSP1_VEPH1_Temp_21C	5	WE00017	B008	LO001	CO6	103.0	13.0	v1.4	384.7795979151154	0.2860266776727188	4029	66.2149360528643	3507.0	0.3783579781230508	0.5580342923113341	19.0	4.0	0.8771407297096053	0	129	0	0.0	100.7
OMAR_13FPS_170908133037_Ol_UFSP1_VEPH1_Temp_21C	6	WE00018	B007	LO001	CO6	103.0	13.0	v1.4	251.18858350951373	0.5583065104781716	2365	11.610275603045798	4200.0	0.3826545026019021	0.620126864136183	6.0	1.0	0.9572938689217759	0	129	0	0.0	NOT CLASSIFIED
OMAR_13FPS_170908133037_Ol_UFSP1_VEPH1_Temp_21C	7	WE00019	B006	LO001	CO6	103.0	13.0	v1.4	242.95945725028608	2.8108960880849954	6117	7.683001231846814	79527.0	0.5561067847070212	0.8571126530454295	22.0	6.0	0.8448585908124898	53	129	0	0.0	104.4
OMAR_13FPS_170908133037_Ol_UFSP1_VEPH1_Temp_21C	8	WE00020	B005	LO001	CO6	97.0	13.0	v1.4	408.36258865248226	0.45482362044161556	2256	41.059150487027956	5347.0	0.3384018274213206	0.5019015161903051	19.0	4.0	0.8209219858156028	0	129	0	0.0	NOT CLASSIFIED
OMAR_13FPS_170908133037_Ol_UFSP1_VEPH1_Temp_21C	9	WE00021	B004	LO001	CO6	98.0	13.0	v1.4	148.14871794871794	0.9520806456937407	4485	12.761157283567657	1568087.0	0.3760049950491647	0.6191054942108354	12.0	3.0	0.8214046822742475	65	129	0	0.0	NOT CLASSIFIED
OMAR_13FPS_170908133037_Ol_UFSP1_VEPH1_Temp_21C	10	WE00022	B003	LO001	CO6	97.0	13.0	v1.4	457.6396481306943	0.4251772250757468	3183	67.556954299864	4185.0	0.31082954120913225	0.43868972922361904	29.0	6.0	0.4831919572730129	0	129	0	1.0	100
OMAR_13FPS_170908133037_Ol_UFSP1_VEPH1_Temp_21C	11	WE00023	B002	LO001	CO6	97.0	13.0	v1.4	348.4308520869398	0.41566641933783005	5199	46.4169145920464	7650.0	0.42134796571735217	0.6270300132645746	19.0	4.0	0.9309482592806309	0	129	0	0.0	94.4
OMAR_13FPS_170908133037_Ol_UFSP1_VEPH1_Temp_21C	12	WE00024	B001	LO001	CO6	97.0	13.0	v1.4	189.69067103109657	0.31940782530866324	611	10.578086863848986	4936.0	0.5128953054420398	0.765211653911276	3.0	1.0	0.9967266775777414	0	129	0	0.0	102
OMAR_13FPS_170908133037_Ol_UFSP1_VEPH1_Temp_21C	13	WE00025	C001	LO001	CO6	109.0	13.0	v1.4	532.0906282183316	4.260170863674313	4855	31.08463808586135	6762.0	0.5768687125211593	0.871620092320423	132.0	14.0	0.9534500514933059	0	129	0	0.0	107.8
OMAR_13FPS_170908133037_Ol_UFSP1_VEPH1_Temp_21C	14	WE00026	C002	LO001	CO6	95.0	13.0	v1.4	191.56265496852947	1.2257351446529596	5243	45.64272730376758	2939336.0	0.3583827424634828	0.5319147976698857	56.0	7.0	0.6381842456608812	0	66	0	0.0	NOT CLASSIFIED
OMAR_13FPS_170908133037_Ol_UFSP1_VEPH1_Temp_21C	15	WE00027	C003	LO001	CO6	91.0	13.0	v1.4	450.61767838125667	6.064225298303794	1878	7.859635909281672	3259.0	0.6406183568448471	0.8460221999085981	48.0	11.0	0.9973375931842385	0	129	0	0.0	NOT CLASSIFIED
OMAR_13FPS_170908133037_Ol_UFSP1_VEPH1_Temp_21C	16	WE00028	C004	LO001	CO6	97.0	13.0	v1.4	472.23162483090334	0.7625033242553695	6653	105.41988149015708	8721.0	0.4039385618457215	0.6445023219546986	80.0	9.0	0.9362693521719525	0	129	0	0.0	94.4
OMAR_13FPS_170908133037_Ol_UFSP1_VEPH1_Temp_21C	17	WE00029	C005	LO001	CO6	97.0	13.0	v1.4	348.61305959509554	2.383058696767006	3507	22.545894916113635	5154.0	0.5298646965607982	0.9411863285653727	54.0	6.0	0.9483889364128885	0	129	0	0.0	96.7
OMAR_13FPS_170908133037_Ol_UFSP1_VEPH1_Temp_21C	18	WE00030	C006	LO001	CO6	103.0	13.0	v1.4	267.7106728169238	1.432642835530158	6287	10.760515892128955	5636.0	0.4833633786034678	0.8400331342049111	15.0	3.0	0.8935899475107364	0	129	0	0.0	103.1
OMAR_13FPS_170908133037_Ol_UFSP1_VEPH1_Temp_21C	19	WE00031	C007	LO001	CO6	110.0	13.0	v1.4	222.60401459854015	0.30442342933763955	3288	29.939862342279845	3478440.0	0.4559104133399905	0.7006194811336002	9.0	2.0	0.9735401459854015	0	113	0	0.0	NOT CLASSIFIED
OMAR_13FPS_170908133037_Ol_UFSP1_VEPH1_Temp_21C	20	WE00033	C009	LO001	CO6	91.0	13.0	v1.4	444.70409404134574	0.49749697938627124	4934	59.52962886880547	6641.0	0.35695958487970997	0.49084296035276503	30.0	5.0	0.8390758005674909	0	129	0	0.0	93.3
OMAR_13FPS_170908133037_Ol_UFSP1_VEPH1_Temp_21C	21	WE00034	C010	LO001	CO6	91.0	13.0	v1.4	566.1780466724286	13.186028775033675	5785	6.819798623757383	6208.0	0.603188734440451	0.8970935221662745	90.0	16.0	0.9564390665514261	0	129	0	0.0	91
OMAR_13FPS_170908133037_Ol_UFSP1_VEPH1_Temp_21C	22	WE00035	C011	LO001	CO6	97.0	13.0	v1.4	209.1763688760807	0.19730250942168484	1735	59.30261958539482	2527.0	0.35204891900449015	0.5885952452966526	12.0	2.0	0.9048991354466859	0	129	0	0.0	NOT CLASSIFIED
OMAR_13FPS_170908133037_Ol_UFSP1_VEPH1_Temp_21C	23	WE00036	C012	LO001	CO6	110.0	13.0	v1.4	335.3250293772033	1.2349401449880049	4255	22.139051178378267	117412.0	0.4202303345035533	0.7267633442144414	27.0	4.0	0.8951821386603995	0	106	0	0.0	107.9
OMAR_13FPS_170908133037_Ol_UFSP1_VEPH1_Temp_21C	24	WE00037	D012	LO001	CO6	103.0	13.0	v1.4	312.78963992419455	0.4957979290806036	1583	59.065994486312675	2506227.0	0.40525812773269415	0.6413028122701916	29.0	5.0	0.8660770688566014	38	129	0	0.0	106.1
OMAR_13FPS_170908133037_Ol_UFSP1_VEPH1_Temp_21C	25	WE00038	D011	LO001	CO6	109.0	13.0	v1.4	330.1348553225378	0.2809270286994345	3767	88.85062252448327	2822.0	0.3746634766740487	0.5981007059800051	25.0	4.0	0.8874435890629148	0	129	0	0.0	106.7
OMAR_13FPS_170908133037_Ol_UFSP1_VEPH1_Temp_21C	26	WE00039	D010	LO001	CO6	85.0	13.0	v1.4	289.1609795262947	0.21763458931492052	2491	29.710628110164794	6248.0	0.360627266653366	0.538627148044	6.0	2.0	0.7840224809313528	0	129	0	0.0	87.4
OMAR_13FPS_170908133037_Ol_UFSP1_VEPH1_Temp_21C	27	WE00040	D009	LO001	CO6	97.0	13.0	v1.4	199.37309160305344	0.15167173403854933	1048	19.669536205382318	3392.0	0.30986369056743557	0.43457236102889574	3.0	1.0	0.5696564885496184	0	129	0	1.0	NOT CLASSIFIED
OMAR_13FPS_170908133037_Ol_UFSP1_VEPH1_Temp_21C	28	WE00041	D008	LO001	CO6	91.0	13.0	v1.4	362.7080076428696	3.716756634060413	5757	11.617984611430675	4594.0	0.5746557271424256	0.8851811627227237	43.0	7.0	0.9435469862775752	0	129	0	0.0	91.8
OMAR_13FPS_170908133037_Ol_UFSP1_VEPH1_Temp_21C	29	WE00042	D007	LO001	CO6	99.0	13.0	v1.4	253.260985676135	4.159828145807815	4119	12.226533908597707	3845590.0	0.49671332541855684	0.7537052699264679	51.0	6.0	0.907016266084001	0	87	0	0.0	95.9
OMAR_13FPS_170908133037_Ol_UFSP1_VEPH1_Temp_21C	30	WE00043	D006	LO001	CO6	91.0	13.0	v1.4	303.877106741573	0.3104492529205654	2848	103.51834981213277	4165.0	0.3440235119514318	0.5297914899672305	32.0	4.0	0.8037219101123596	0	129	0	0.0	94.4
OMAR_13FPS_170908133037_Ol_UFSP1_VEPH1_Temp_21C	31	WE00044	D005	LO001	CO6	103.0	13.0	v1.4	427.04188390684743	1.8291309207578261	5754	23.739356798785625	5515.0	0.5424487523030902	0.8111528710757597	43.0	8.0	0.9787973583594022	0	129	0	0.0	104
OMAR_13FPS_170908133037_Ol_UFSP1_VEPH1_Temp_21C	32	WE00045	D004	LO001	CO6	103.0	13.0	v1.4	355.1492684855674	1.420563408028906	5058	17.332997791235787	4930.0	0.5278603492815409	0.8623699276403072	25.0	5.0	0.9576907868722815	0	129	0	0.0	101.7
OMAR_13FPS_170908133037_Ol_UFSP1_VEPH1_Temp_21C	33	WE00046	D003	LO001	CO6	91.0	13.0	v1.4	325.88114569237706	0.4448978894188777	4434	23.99493687156063	7301.0	0.3604918669831685	0.5569658742052602	11.0	3.0	0.7877762742444745	0	129	0	0.0	NOT CLASSIFIED
OMAR_13FPS_170908133037_Ol_UFSP1_VEPH1_Temp_21C	34	WE00047	D002	LO001	CO6	103.0	13.0	v1.4	211.74448529411765	0.2861570438677982	544	8.25153664450209	4367.0	0.3587364702006547	0.5930357908594165	2.0	1.0	0.9503676470588235	0	129	0	0.0	105
OMAR_13FPS_170908133037_Ol_UFSP1_VEPH1_Temp_21C	35	WE00048	D001	LO001	CO6	95.0	13.0	v1.4	253.32243633860978	2.8792408032695374	2906	6.610246424218171	1891687.0	0.454542741983568	0.8027173711964369	19.0	4.0	0.8544390915347557	22	129	0	0.0	NOT CLASSIFIED
OMAR_13FPS_170908133037_Ol_UFSP1_VEPH1_Temp_21C	36	WE00049	E001	LO001	CO6	92.0	13.0	v1.4	80.80738946093277	0.9704655666997913	1651	1.9285018702462784	98920.0	0.3343146206676032	0.5633272317972801	2.0	1.0	0.8491823137492429	53	129	0	0.0	NA
OMAR_13FPS_170908133037_Ol_UFSP1_VEPH1_Temp_21C	37	WE00050	E002	LO001	CO6	97.0	13.0	v1.4	375.57178043631245	0.3283568924866186	2842	158.98372364080777	5110.0	0.3707823440993778	0.5753012044945041	52.0	6.0	0.8870513722730472	0	129	0	0.0	94.1
OMAR_13FPS_170908133037_Ol_UFSP1_VEPH1_Temp_21C	38	WE00051	E003	LO001	CO6	91.0	13.0	v1.4	461.34704448507006	1.253685226413039	6564	50.93553603973362	7541.0	0.3882540498063942	0.6230859578949085	64.0	7.0	0.8922912858013407	0	129	0	0.0	93.3
OMAR_13FPS_170908133037_Ol_UFSP1_VEPH1_Temp_21C	39	WE00052	E004	LO001	CO6	97.0	13.0	v1.4	411.74909638554215	1.6022563400944192	3320	11.294085377659744	3789.0	0.4136480328491247	0.6664058106504759	18.0	4.0	0.9656626506024096	0	129	0	0.0	95.1
OMAR_13FPS_170908133037_Ol_UFSP1_VEPH1_Temp_21C	40	WE00053	E005	LO001	CO6	NA	13.0	v1.4	NA	NA	NA	NA	3468050.0	NA	NA	NA	NA	NA	0	47	NA	NA	96.7
OMAR_13FPS_170908133037_Ol_UFSP1_VEPH1_Temp_21C	41	WE00054	E006	LO001	CO6	97.0	13.0	v1.4	253.02016666666665	0.26800069218455524	6000	61.473183378838506	8739.0	0.3843740052548668	0.5939616725309209	16.0	2.0	0.8605	0	129	0	0.0	95.8
OMAR_13FPS_170908133037_Ol_UFSP1_VEPH1_Temp_21C	42	WE00055	E007	LO001	CO6	NA	13.0	v1.4	NA	NA	NA	NA	2747.0	NA	NA	NA	NA	NA	0	129	NA	NA	NOT CLASSIFIED
OMAR_13FPS_170908133037_Ol_UFSP1_VEPH1_Temp_21C	43	WE00056	E008	LO001	CO6	103.0	13.0	v1.4	298.2653182629387	0.9780081507243666	1681	18.069189399907255	5609.0	0.37757438187771925	0.6494415393126395	18.0	3.0	0.8738845925044616	0	129	0	0.0	NOT CLASSIFIED
OMAR_13FPS_170908133037_Ol_UFSP1_VEPH1_Temp_21C	44	WE00057	E009	LO001	CO6	97.0	13.0	v1.4	274.4396701388889	0.28022481398979393	4608	85.03127827182294	5069.0	0.34133396301577906	0.4548787106468125	24.0	3.0	0.5334201388888888	0	129	0	1.0	93.3
OMAR_13FPS_170908133037_Ol_UFSP1_VEPH1_Temp_21C	45	WE00058	E010	LO001	CO6	100.0	13.0	v1.4	441.02654144548796	0.7812020186185148	7347	79.13945209684115	3598519.0	0.40673994953094117	0.562800993076406	62.0	12.0	0.8783176806859943	0	101	0	0.0	96.7
OMAR_13FPS_170908133037_Ol_UFSP1_VEPH1_Temp_21C	46	WE00059	E011	LO001	CO6	91.0	13.0	v1.4	404.36361355081556	5.983449644870352	3985	5.192752723845722	3678.0	0.555273530847091	0.8798507203161989	31.0	7.0	0.9239648682559598	0	129	0	0.0	91
OMAR_13FPS_170908133037_Ol_UFSP1_VEPH1_Temp_21C	47	WE00060	E012	LO001	CO6	91.0	13.0	v1.4	522.888332028191	0.9792016629177226	6385	74.9834347329137	7519.0	0.4248859627421245	0.6141346983615871	73.0	14.0	0.9135473766640564	0	129	0	0.0	88.9
OMAR_13FPS_170908133037_Ol_UFSP1_VEPH1_Temp_21C	48	WE00061	F012	LO001	CO6	103.0	13.0	v1.4	372.69406965798555	3.0630350400814135	6374	8.914591126715399	6274.0	0.5192430145575118	0.9015769794064377	27.0	5.0	0.9331659868214622	0	129	0	0.0	103.1
OMAR_13FPS_170908133037_Ol_UFSP1_VEPH1_Temp_21C	49	WE00062	F011	LO001	CO6	97.0	13.0	v1.4	280.9528432732316	0.30735843033605575	1442	32.585119176792745	2562.0	0.38800071258674784	0.5766524086987833	10.0	2.0	0.9729542302357836	0	129	0	0.0	NOT CLASSIFIED
OMAR_13FPS_170908133037_Ol_UFSP1_VEPH1_Temp_21C	50	WE00063	F010	LO001	CO6	97.0	13.0	v1.4	186.95919968615144	0.13808818138698775	2549	26.30947440903954	4982.0	0.3911286421705607	0.5749611189453607	4.0	1.0	0.9646920360925854	0	129	0	0.0	95.9
OMAR_13FPS_170908133037_Ol_UFSP1_VEPH1_Temp_21C	51	WE00065	F008	LO001	CO6	109.0	13.0	v1.4	316.4491701244813	0.3432880200933757	2892	26.81997144425971	3883.0	0.343600526912065	0.533333762629494	9.0	2.0	0.9294605809128631	0	129	0	0.0	106.7
OMAR_13FPS_170908133037_Ol_UFSP1_VEPH1_Temp_21C	52	WE00066	F007	LO001	CO6	110.0	13.0	v1.4	218.64845725847243	0.5826006637281744	3954	49.93000569372167	57477.0	0.36426728465520264	0.5778200594526168	29.0	4.0	0.8090541224076884	37	129	0	0.0	106.7
OMAR_13FPS_170908133037_Ol_UFSP1_VEPH1_Temp_21C	53	WE00067	F006	LO001	CO6	95.0	13.0	v1.4	204.1054077253219	4.8151695591252865	5825	5.571113010431358	94050.0	0.5318385930370801	0.8745922129235029	27.0	5.0	0.864549356223176	0	74	0	0.0	95.9
OMAR_13FPS_170908133037_Ol_UFSP1_VEPH1_Temp_21C	54	WE00068	F005	LO001	CO6	103.0	13.0	v1.4	350.9222759390108	0.8409176965493323	5378	22.26764414226975	3706.0	0.4407558464174938	0.712317004709371	19.0	4.0	0.9196727407958348	0	129	0	0.0	104
OMAR_13FPS_170908133037_Ol_UFSP1_VEPH1_Temp_21C	55	WE00069	F004	LO001	CO6	109.0	13.0	v1.4	195.18249380677128	2.0931767640009435	4844	21.17947834648501	3625765.0	0.3914442441735196	0.5718328906947224	44.0	6.0	0.7165565648224608	0	57	0	0.0	105.8
OMAR_13FPS_170908133037_Ol_UFSP1_VEPH1_Temp_21C	56	WE00070	F003	LO001	CO6	97.0	13.0	v1.4	515.986115931968	14.185381857349117	5762	6.319601210266489	4843.0	0.5361928454517724	0.8770435770060468	90.0	13.0	0.9144394307532107	0	129	0	0.0	96.7
OMAR_13FPS_170908133037_Ol_UFSP1_VEPH1_Temp_21C	57	WE00071	F002	LO001	CO6	103.0	13.0	v1.4	499.51223438506116	3.9414223324969258	3106	15.850303874028603	4854.0	0.5596047420768825	0.8695035100486439	62.0	10.0	0.9603992273019961	0	129	0	0.0	104
OMAR_13FPS_170908133037_Ol_UFSP1_VEPH1_Temp_21C	58	WE00072	F001	LO001	CO6	97.0	13.0	v1.4	563.65694812571	0.5796064617476167	2641	134.98881837971962	6051.0	0.34178506170707457	0.4314388178160976	78.0	11.0	0.6175691026126467	0	129	0	1.0	93.3
OMAR_13FPS_170908133037_Ol_UFSP1_VEPH1_Temp_21C	59	WE00073	G001	LO001	CO6	97.0	13.0	v1.4	321.44760357432983	1.6365716479666714	4924	41.42010010150344	5335.0	0.4400244059453082	0.7253677290388006	68.0	6.0	0.9199837530463039	0	129	0	0.0	98.3
OMAR_13FPS_170908133037_Ol_UFSP1_VEPH1_Temp_21C	60	WE00074	G002	LO001	CO6	97.0	13.0	v1.4	493.9363162228932	0.6481954748020091	3643	96.65388435307678	2720373.0	0.4333324279685653	0.5929405711362637	63.0	11.0	0.9363162228932199	0	105	0	0.0	99.8
OMAR_13FPS_170908133037_Ol_UFSP1_VEPH1_Temp_21C	61	WE00075	G003	LO001	CO6	109.0	13.0	v1.4	206.28189457601223	0.14999099704261107	1309	20.608345920885196	5500.0	0.3440152531333173	0.5544830798774477	3.0	1.0	0.8716577540106952	0	129	0	0.0	111.4
OMAR_13FPS_170908133037_Ol_UFSP1_VEPH1_Temp_21C	62	WE00076	G004	LO001	CO6	103.0	13.0	v1.4	330.9753373662168	1.1291443946706667	4298	15.785822264661094	5147.0	0.4925093334276076	0.7647125815068877	18.0	4.0	0.9602140530479293	0	129	0	0.0	NOT CLASSIFIED
OMAR_13FPS_170908133037_Ol_UFSP1_VEPH1_Temp_21C	63	WE00077	G005	LO001	CO6	109.0	13.0	v1.4	161.10288935870332	0.1462374980071782	1419	15.703282980462097	7415.0	0.334232384246376	0.5778555228144409	2.0	1.0	0.9386892177589852	0	129	0	0.0	108
OMAR_13FPS_170908133037_Ol_UFSP1_VEPH1_Temp_21C	64	WE00078	G006	LO001	CO6	103.0	13.0	v1.4	264.1434389140272	2.440066329288209	2210	4.693351755544914	3751.0	0.46676453105853205	0.8133248471678458	11.0	2.0	0.9108597285067873	0	129	0	0.0	NOT CLASSIFIED
OMAR_13FPS_170908133037_Ol_UFSP1_VEPH1_Temp_21C	65	WE00079	G007	LO001	CO6	24.0	13.0	v1.4	93.25202998126171	3.086926347932941	3202	5.903533793606232	73834.0	0.39186669896922494	0.5915757895774298	18.0	5.0	0.9366021236727046	32	129	0	0.0	NOT CLASSIFIED
OMAR_13FPS_170908133037_Ol_UFSP1_VEPH1_Temp_21C	66	WE00080	G008	LO001	CO6	NA	13.0	v1.4	NA	NA	NA	NA	3071450.0	NA	NA	NA	NA	NA	40	90	NA	NA	101.5
OMAR_13FPS_170908133037_Ol_UFSP1_VEPH1_Temp_21C	67	WE00081	G009	LO001	CO6	93.0	13.0	v1.4	182.16842675331708	1.8886607921106335	3693	8.292347228025266	92871.0	0.5014976958990619	0.9005677328549725	16.0	3.0	0.8591930679664229	0	92	0	0.0	NOT CLASSIFIED
OMAR_13FPS_170908133037_Ol_UFSP1_VEPH1_Temp_21C	68	WE00082	G010	LO001	CO6	97.0	13.0	v1.4	467.2874654013444	0.6571583657653762	2529	50.91635427624149	4225.0	0.41212859910306726	0.5657314053586285	33.0	6.0	0.9379201265322262	0	129	0	0.0	98.3
OMAR_13FPS_170908133037_Ol_UFSP1_VEPH1_Temp_21C	69	WE00083	G011	LO001	CO6	109.0	13.0	v1.4	390.37012609117363	1.8973050497492694	5155	28.450588517682572	3109.0	0.5304228926550589	0.8440197683680252	54.0	7.0	0.9474296799224055	0	129	0	0.0	110.5
OMAR_13FPS_170908133037_Ol_UFSP1_VEPH1_Temp_21C	70	WE00084	G012	LO001	CO6	103.0	13.0	v1.4	332.2580971659919	1.0010517792851976	988	50.48628539831572	4247.0	0.4354801138667484	0.6348315915530832	51.0	6.0	0.9382591093117408	0	129	0	0.0	NOT CLASSIFIED
OMAR_13FPS_170908133037_Ol_UFSP1_VEPH1_Temp_21C	71	WE00085	H012	LO001	CO6	116.0	13.0	v1.4	128.08735561056105	2.327176292067576	9696	11.466167525074221	1245377.0	0.5450681266195386	0.8749155691815725	27.0	5.0	0.8822194719471947	0	54	0	0.0	114.3
OMAR_13FPS_170908133037_Ol_UFSP1_VEPH1_Temp_21C	72	WE00086	H011	LO001	CO6	91.0	13.0	v1.4	348.95868591338973	7.047787174497417	2009	7.117789237099777	5079.0	0.5548214988877437	0.8982779803236853	50.0	7.0	0.9099054255848681	0	129	0	0.0	91
OMAR_13FPS_170908133037_Ol_UFSP1_VEPH1_Temp_21C	73	WE00087	H010	LO001	CO6	103.0	13.0	v1.4	303.43841508809663	2.2568618467940356	12089	13.195080054463432	5948.0	0.4828609734078147	0.870882678331107	30.0	4.0	0.9118206634130201	0	129	0	0.0	104
OMAR_13FPS_170908133037_Ol_UFSP1_VEPH1_Temp_21C	74	WE00088	H009	LO001	CO6	103.0	13.0	v1.4	213.01834097540643	1.1162301638144825	2399	5.357544254048716	4224.0	0.4020956118047518	0.6889420491987052	6.0	1.0	0.9237182159233014	0	129	0	0.0	NOT CLASSIFIED
OMAR_13FPS_170908133037_Ol_UFSP1_VEPH1_Temp_21C	75	WE00089	H008	LO001	CO6	109.0	13.0	v1.4	311.78805120910386	0.4281524258836485	2109	20.689710831765215	2609.0	0.3334193560422108	0.5798876198975008	9.0	2.0	0.8838311996206734	0	129	0	0.0	NOT CLASSIFIED
OMAR_13FPS_170908133037_Ol_UFSP1_VEPH1_Temp_21C	76	WE00090	H007	LO001	CO6	109.0	13.0	v1.4	313.2832011038289	0.40095955061213295	2899	133.49226246284553	2093920.0	0.4116054476047168	0.6454578135010183	54.0	6.0	0.933080372542256	0	107	0	0.0	NOT CLASSIFIED
OMAR_13FPS_170908133037_Ol_UFSP1_VEPH1_Temp_21C	77	WE00091	H006	LO001	CO6	97.0	13.0	v1.4	490.39064687762533	0.43315010852007485	3571	47.27354070841472	4205.0	0.3291613528687362	0.45565604848593877	20.0	5.0	0.60991318958275	0	129	0	1.0	94.1
OMAR_13FPS_170908133037_Ol_UFSP1_VEPH1_Temp_21C	78	WE00092	H005	LO001	CO6	103.0	13.0	v1.4	342.76547151277015	0.23380629433866082	4072	67.16543224982186	4022.0	0.3372188012394723	0.4704210145829837	16.0	3.0	0.7509823182711198	0	129	0	0.0	105.8
OMAR_13FPS_170908133037_Ol_UFSP1_VEPH1_Temp_21C	79	WE00093	H004	LO001	CO6	103.0	13.0	v1.4	434.84954667973534	3.5414697841469867	4081	20.391432171816497	3814.0	0.4961881825111565	0.824627873890817	72.0	8.0	0.9502572898799314	0	129	0	0.0	101.7
OMAR_13FPS_170908133037_Ol_UFSP1_VEPH1_Temp_21C	80	WE00094	H003	LO001	CO6	109.0	13.0	v1.4	296.5476632621479	0.40558307205726757	6462	75.76831016213332	5044.0	0.4488816950663893	0.7306159407802358	31.0	4.0	0.9430516867842773	0	129	0	0.0	107.8
OMAR_13FPS_170908133037_Ol_UFSP1_VEPH1_Temp_21C	81	WE00095	H002	LO001	CO6	109.0	13.0	v1.4	218.79906976744186	0.29408373505648777	4300	21.734913996970764	5031.0	0.3991263706803752	0.6675000851880143	6.0	1.0	0.9234883720930233	0	129	0	0.0	106.9
OMAR_13FPS_170908133037_Ol_UFSP1_VEPH1_Temp_21C	82	WE00096	H001	LO001	CO6	98.0	13.0	v1.4	111.03475238922675	0.6603276845943378	2302	22.945687900371418	2606328.0	0.3538131823886282	0.6609371701439078	15.0	2.0	0.7771503040834057	57	129	0	0.0	NOT CLASSIFIED
OMAR_13FPS_170908133037_Ol_UFSP1_VEPH1_Temp_21C	83	WE00013	B012	LO002	CO6	97.0	13.0	v1.4	341.8027888446215	1.1721582545144644	3514	11.812582424003116	5263.0	0.438405123186147	0.6837390605768986	14.0	3.0	0.9641434262948207	0	129	0	0.0	94.1
OMAR_13FPS_170908133037_Ol_UFSP1_VEPH1_Temp_21C	84	WE00014	B011	LO002	CO6	103.0	13.0	v1.4	307.8963138182535	0.9823511179026664	5073	17.77202523868399	5183.0	0.48173709549636934	0.8020766345889672	17.0	3.0	0.9164202641435049	0	129	0	0.0	101.5
OMAR_13FPS_170908133037_Ol_UFSP1_VEPH1_Temp_21C	85	WE00015	B010	LO002	CO6	97.0	13.0	v1.4	518.569970514856	6.885010402945946	4409	12.823016235318514	5137.0	0.5921595756835834	0.8607510520803349	88.0	14.0	0.9489680199591745	0	129	0	0.0	97.5
OMAR_13FPS_170908133037_Ol_UFSP1_VEPH1_Temp_21C	86	WE00016	B009	LO002	CO6	103.0	13.0	v1.4	229.30883478793447	3.096107252001745	6531	10.7678601187602	92209.0	0.5069930756132872	0.8532093870725526	33.0	6.0	0.9006277752258459	0	76	0	0.0	100.9
OMAR_13FPS_170908133037_Ol_UFSP1_VEPH1_Temp_21C	87	WE00017	B008	LO002	CO6	100.0	13.0	v1.4	194.22533172496983	3.2713091683111815	4145	8.00689398424271	2134081.0	0.5559457752975158	0.9012428769414288	26.0	6.0	0.8926417370325693	59	129	0	0.0	100
OMAR_13FPS_170908133037_Ol_UFSP1_VEPH1_Temp_21C	88	WE00018	B007	LO002	CO6	103.0	13.0	v1.4	307.7632183908046	0.20730394337734873	1305	42.89654289344236	4570.0	0.3266618740566097	0.44203725618554895	9.0	2.0	0.5655172413793104	0	129	0	1.0	100
OMAR_13FPS_170908133037_Ol_UFSP1_VEPH1_Temp_21C	89	WE00019	B006	LO002	CO6	103.0	13.0	v1.4	436.54095079232695	3.411889538817497	5995	8.18806095191126	5620.0	0.5543439995170294	0.8702151942359101	28.0	6.0	0.8957464553794829	0	129	0	0.0	102.3
OMAR_13FPS_170908133037_Ol_UFSP1_VEPH1_Temp_21C	90	WE00020	B005	LO002	CO6	91.0	13.0	v1.4	466.9150909090909	0.426177202973806	5500	143.63855897180377	7063.0	0.3468008029710871	0.5084827212195627	61.0	7.0	0.7261818181818182	0	129	0	0.0	93.3
OMAR_13FPS_170908133037_Ol_UFSP1_VEPH1_Temp_21C	91	WE00021	B004	LO002	CO6	103.0	13.0	v1.4	273.1053931659119	0.19271982312453556	2429	38.53809716223697	5390.0	0.34929373443711426	0.5339821278241926	7.0	2.0	0.9007822149032524	0	129	0	0.0	100
OMAR_13FPS_170908133037_Ol_UFSP1_VEPH1_Temp_21C	92	WE00022	B003	LO002	CO6	100.0	13.0	v1.4	193.11062973851153	0.566630160359948	6463	19.399820472188413	2347821.0	0.3503713296860793	0.5338852595264933	11.0	2.0	0.7389757078755995	0	78	0	0.0	104
OMAR_13FPS_170908133037_Ol_UFSP1_VEPH1_Temp_21C	93	WE00023	B002	LO002	CO6	97.0	13.0	v1.4	342.2221714633775	1.837838964267337	6567	18.876256705487588	8277.0	0.6053109763403528	0.9011705665301974	35.0	6.0	0.9561443581544085	0	129	0	0.0	97.5
OMAR_13FPS_170908133037_Ol_UFSP1_VEPH1_Temp_21C	94	WE00024	B001	LO002	CO6	97.0	13.0	v1.4	326.1043312448924	2.31356958811229	3671	6.541969505936333	6008.0	0.49541882580251206	0.7578976521218511	15.0	3.0	0.9308090438572596	0	129	0	0.0	97.5
OMAR_13FPS_170908133037_Ol_UFSP1_VEPH1_Temp_21C	95	WE00025	C001	LO002	CO6	109.0	13.0	v1.4	544.6281639212535	1.2935596231377366	4978	80.09034057604653	5920.0	0.4433153547440346	0.6714913617811776	104.0	11.0	0.9586179188429088	0	129	0	0.0	106.9
OMAR_13FPS_170908133037_Ol_UFSP1_VEPH1_Temp_21C	96	WE00026	C002	LO002	CO6	97.0	13.0	v1.4	570.5167930660889	13.452819586987687	2769	15.882757345781839	4031.0	0.5135429491358273	0.780604949084314	214.0	25.0	0.9151318165402672	0	129	0	0.0	98.3
OMAR_13FPS_170908133037_Ol_UFSP1_VEPH1_Temp_21C	97	WE00027	C003	LO002	CO6	92.0	13.0	v1.4	311.67398427260815	12.766458901350504	3052	9.338165230040481	2968023.0	0.6173406598170355	0.8822960625619086	119.0	21.0	0.9207077326343381	0	76	0	0.0	91
OMAR_13FPS_170908133037_Ol_UFSP1_VEPH1_Temp_21C	98	WE00029	C005	LO002	CO6	97.0	13.0	v1.4	469.39859562164395	2.2142777498736463	2421	21.40410666970987	5937.0	0.5191675739168168	0.8345863240656164	47.0	8.0	0.9805865344898802	0	129	0	0.0	95.8
OMAR_13FPS_170908133037_Ol_UFSP1_VEPH1_Temp_21C	99	WE00030	C006	LO002	CO6	103.0	13.0	v1.4	396.93333333333334	1.4477541584961615	4575	27.4725996549561	3680.0	0.44993370790391296	0.7388736214784576	40.0	6.0	0.8902732240437159	0	129	0	0.0	104.5
OMAR_13FPS_170908133037_Ol_UFSP1_VEPH1_Temp_21C	100	WE00031	C007	LO002	CO6	109.0	13.0	v1.4	243.41425689307331	0.22047176325954013	1487	20.00723306402822	28318.0	0.298353964754287	0.4357352058261353	4.0	1.0	0.48150638870208473	0	129	0	1.0	NOT CLASSIFIED
OMAR_13FPS_170908133037_Ol_UFSP1_VEPH1_Temp_21C	101	WE00032	C008	LO002	CO6	103.0	13.0	v1.4	411.3841332027424	1.5500815975932534	5105	14.621364870853537	5163.0	0.5229823476495487	0.7362209902966701	23.0	6.0	0.9780607247796278	0	129	0	0.0	101.7
OMAR_13FPS_170908133037_Ol_UFSP1_VEPH1_Temp_21C	102	WE00033	C009	LO002	CO6	NA	13.0	v1.4	NA	NA	NA	NA	3399289.0	NA	NA	NA	NA	NA	0	46	NA	NA	95
OMAR_13FPS_170908133037_Ol_UFSP1_VEPH1_Temp_21C	103	WE00034	C010	LO002	CO6	91.0	13.0	v1.4	558.1767028627838	11.938651862806326	6078	5.647234603077674	5600.0	0.5826151651017635	0.9092313169770463	67.0	14.0	0.9116485686080947	0	129	0	0.0	91.8
OMAR_13FPS_170908133037_Ol_UFSP1_VEPH1_Temp_21C	104	WE00035	C011	LO002	CO6	97.0	13.0	v1.4	243.42245614035087	0.9907561444559491	2850	7.28640605777192	4336.0	0.5339728380094638	0.8203996200427768	7.0	2.0	0.96	0	129	0	0.0	96.7
OMAR_13FPS_170908133037_Ol_UFSP1_VEPH1_Temp_21C	105	WE00036	C012	LO002	CO6	109.0	13.0	v1.4	391.749181094993	1.3764651628580111	4274	18.42286779226703	4204.0	0.47602302986504286	0.7863765859488989	25.0	5.0	0.9368273280299485	0	129	0	0.0	107.6
OMAR_13FPS_170908133037_Ol_UFSP1_VEPH1_Temp_21C	106	WE00037	D012	LO002	CO6	109.0	13.0	v1.4	352.02275497765135	1.1239020173903183	2461	34.19872684032284	4421.0	0.4478409947147163	0.788825716486213	38.0	5.0	0.9236082893132873	0	129	0	0.0	108.7
OMAR_13FPS_170908133037_Ol_UFSP1_VEPH1_Temp_21C	107	WE00038	D011	LO002	CO6	110.0	13.0	v1.4	218.98050139275767	0.3582218920206992	4667	46.2887901149596	3272243.0	0.389577232920555	0.6654413842517141	17.0	3.0	0.85322476965931	0	99	0	0.0	107.6
OMAR_13FPS_170908133037_Ol_UFSP1_VEPH1_Temp_21C	108	WE00039	D010	LO002	CO6	91.0	13.0	v1.4	406.75056518462696	0.6718191649734624	3981	42.68599954009603	4687.0	0.3957975049146071	0.5709017435872195	29.0	5.0	0.8643556895252449	0	129	0	0.0	88.8
OMAR_13FPS_170908133037_Ol_UFSP1_VEPH1_Temp_21C	109	WE00040	D009	LO002	CO6	97.0	13.0	v1.4	452.7778371161549	4.439813285207829	3745	15.170020031478423	2772.0	0.5408476400381971	0.8109633651572478	67.0	11.0	0.9311081441922563	0	129	0	0.0	98.3
OMAR_13FPS_170908133037_Ol_UFSP1_VEPH1_Temp_21C	110	WE00041	D008	LO002	CO6	91.0	13.0	v1.4	205.6047634373994	3.330395236305886	3107	3.4652945465027387	93069.0	0.4113262240151744	0.7416852576967425	12.0	3.0	0.6205342774380431	18	129	0	1.0	90.3
OMAR_13FPS_170908133037_Ol_UFSP1_VEPH1_Temp_21C	111	WE00042	D007	LO002	CO6	97.0	13.0	v1.4	377.7718859429715	4.4180475211123404	3998	12.203134682587272	5619.0	0.49043567893540935	0.7311974381693789	54.0	7.0	0.9334667333666833	0	129	0	0.0	95
OMAR_13FPS_170908133037_Ol_UFSP1_VEPH1_Temp_21C	112	WE00043	D006	LO002	CO6	91.0	13.0	v1.4	290.35526315789474	0.4364168176084664	5472	48.986352597035996	6501.0	0.3645487650374717	0.5464756533124216	21.0	3.0	0.8446637426900585	0	129	0	0.0	92.5
OMAR_13FPS_170908133037_Ol_UFSP1_VEPH1_Temp_21C	113	WE00045	D004	LO002	CO6	103.0	13.0	v1.4	375.48700623700626	0.3160063815744084	3848	55.76127220859516	4341.0	0.377023017093872	0.5828959077475825	18.0	4.0	0.9178794178794178	0	129	0	0.0	100.9
OMAR_13FPS_170908133037_Ol_UFSP1_VEPH1_Temp_21C	114	WE00046	D003	LO002	CO6	91.0	13.0	v1.4	320.3666182271123	2.369113840760924	4817	6.30621968597511	6497.0	0.4587392215217022	0.7968022629086889	15.0	3.0	0.9057504670957027	0	129	0	0.0	NOT CLASSIFIED
OMAR_13FPS_170908133037_Ol_UFSP1_VEPH1_Temp_21C	115	WE00047	D002	LO002	CO6	97.0	13.0	v1.4	267.868862911796	0.22051089604983706	4705	41.61167258265261	7108.0	0.39410613229491426	0.6196153853941981	9.0	2.0	0.9617428267800212	0	129	0	0.0	99.2
OMAR_13FPS_170908133037_Ol_UFSP1_VEPH1_Temp_21C	116	WE00048	D001	LO002	CO6	97.0	13.0	v1.4	317.44637784090907	1.5453175561087695	2816	34.68371358219422	84900.0	0.4410114465276284	0.6890285936866698	54.0	10.0	0.90625	41	129	0	0.0	95.9
OMAR_13FPS_170908133037_Ol_UFSP1_VEPH1_Temp_21C	117	WE00049	E001	LO002	CO6	NA	13.0	v1.4	NA	NA	NA	NA	2365232.0	NA	NA	NA	NA	NA	82	129	NA	NA	NA
OMAR_13FPS_170908133037_Ol_UFSP1_VEPH1_Temp_21C	118	WE00050	E002	LO002	CO6	91.0	13.0	v1.4	369.311606391926	1.0055632474186689	2378	63.739232728719784	4826.0	0.3788404973611439	0.6556369975719152	64.0	7.0	0.9297729184188394	0	129	0	0.0	93.3
OMAR_13FPS_170908133037_Ol_UFSP1_VEPH1_Temp_21C	119	WE00051	E003	LO002	CO6	91.0	13.0	v1.4	492.0831896551724	12.563642383380179	6960	7.691923056860342	6835.0	0.5307680559647552	0.880500547658195	97.0	11.0	0.9048850574712644	0	129	0	0.0	91
OMAR_13FPS_170908133037_Ol_UFSP1_VEPH1_Temp_21C	120	WE00052	E004	LO002	CO6	94.0	13.0	v1.4	272.71839306813706	3.142072251603327	5078	4.645019525209271	63964.0	0.4771299270565567	0.8400134783369297	15.0	4.0	0.843245372193777	29	129	0	0.0	93.3
OMAR_13FPS_170908133037_Ol_UFSP1_VEPH1_Temp_21C	121	WE00053	E005	LO002	CO6	91.0	13.0	v1.4	391.7696700507614	1.9182925054681854	6304	18.909069744820215	6718.0	0.5052985403932012	0.7917089541922195	36.0	7.0	0.9538388324873096	0	129	0	0.0	92.5
OMAR_13FPS_170908133037_Ol_UFSP1_VEPH1_Temp_21C	122	WE00054	E006	LO002	CO6	98.0	13.0	v1.4	420.13759689922483	2.9827304355699957	5676	70.79925689082094	3924292.0	0.4507060931559073	0.6291490104925511	211.0	20.0	0.8907681465821	0	103	0	0.0	95.8
OMAR_13FPS_170908133037_Ol_UFSP1_VEPH1_Temp_21C	123	WE00056	E008	LO002	CO6	97.0	13.0	v1.4	290.8959474260679	0.2956843059616387	913	37.59514042732587	6222.0	0.3305426379132782	0.4437285688568601	11.0	2.0	0.9507119386637459	0	129	0	0.0	99.2
OMAR_13FPS_170908133037_Ol_UFSP1_VEPH1_Temp_21C	124	WE00057	E009	LO002	CO6	94.0	13.0	v1.4	264.5883567299752	12.717360688500522	7266	24.476106981367295	99932.0	0.5334678620591743	0.911527503604555	311.0	21.0	0.8973300302780072	46	129	0	0.0	93.3
OMAR_13FPS_170908133037_Ol_UFSP1_VEPH1_Temp_21C	125	WE00058	E010	LO002	CO6	96.0	13.0	v1.4	209.74972725289112	1.8819502386787146	4583	9.585137992660899	99463.0	0.4162856070722683	0.7622544882745714	18.0	3.0	0.837006327732926	48	129	0	0.0	104
OMAR_13FPS_170908133037_Ol_UFSP1_VEPH1_Temp_21C	126	WE00059	E011	LO002	CO6	91.0	13.0	v1.4	433.14337545352186	2.390317712588907	7993	10.289520597824282	6811.0	0.46457011237460044	0.697129360649258	25.0	6.0	0.969598398598774	0	129	0	0.0	92.5
OMAR_13FPS_170908133037_Ol_UFSP1_VEPH1_Temp_21C	127	WE00061	F012	LO002	CO6	109.0	13.0	v1.4	573.7027812895069	0.8060410837574128	7910	28.498169233047825	8900.0	0.3869719776262847	0.53121956640709	23.0	7.0	0.9519595448798989	0	129	0	0.0	106.7
OMAR_13FPS_170908133037_Ol_UFSP1_VEPH1_Temp_21C	128	WE00062	F011	LO002	CO6	NA	13.0	v1.4	NA	NA	NA	NA	2851.0	NA	NA	NA	NA	NA	0	129	NA	NA	NA
OMAR_13FPS_170908133037_Ol_UFSP1_VEPH1_Temp_21C	129	WE00063	F010	LO002	CO6	NA	13.0	v1.4	NA	NA	NA	NA	7384.0	NA	NA	NA	NA	NA	0	129	NA	NA	NA
OMAR_13FPS_170908133037_Ol_UFSP1_VEPH1_Temp_21C	130	WE00064	F009	LO002	CO6	97.0	13.0	v1.4	348.1613561450322	3.7324351437990395	6371	17.695836405721654	6756.0	0.5267641720572185	0.9136776330758001	66.0	7.0	0.9367446240778527	0	129	0	0.0	97.5
OMAR_13FPS_170908133037_Ol_UFSP1_VEPH1_Temp_21C	131	WE00065	F008	LO002	CO6	NA	13.0	v1.4	NA	NA	NA	NA	3479982.0	NA	NA	NA	NA	NA	79	129	NA	NA	104
OMAR_13FPS_170908133037_Ol_UFSP1_VEPH1_Temp_21C	132	WE00066	F007	LO002	CO6	103.0	13.0	v1.4	269.54437086092713	0.38937019144758095	2265	17.371742360862473	1910.0	0.3149390920664271	0.4636147932725367	7.0	2.0	0.7849889624724061	0	129	0	0.0	105.8
OMAR_13FPS_170908133037_Ol_UFSP1_VEPH1_Temp_21C	133	WE00067	F006	LO002	CO6	97.0	13.0	v1.4	411.32615026208504	2.884469187499647	3434	12.149880094378158	4146.0	0.46382493836289884	0.7336464476989486	35.0	6.0	0.9318578916715201	0	129	0	0.0	NOT CLASSIFIED
OMAR_13FPS_170908133037_Ol_UFSP1_VEPH1_Temp_21C	134	WE00068	F005	LO002	CO6	103.0	13.0	v1.4	312.6041666666667	1.9251366819935347	5760	10.748526006737425	3929.0	0.4640583044660775	0.7868590676704448	21.0	3.0	0.9206597222222223	0	129	0	0.0	104
OMAR_13FPS_170908133037_Ol_UFSP1_VEPH1_Temp_21C	135	WE00069	F004	LO002	CO6	103.0	13.0	v1.4	298.1791590493601	1.0836639272619124	547	11.40229429599919	5714.0	0.4414250105670969	0.6989698394337467	12.0	3.0	0.9305301645338209	0	129	0	0.0	NOT CLASSIFIED
OMAR_13FPS_170908133037_Ol_UFSP1_VEPH1_Temp_21C	136	WE00070	F003	LO002	CO6	96.0	13.0	v1.4	153.7803418803419	0.9213159554371996	2340	7.317633174210276	3491950.0	0.4461328378453537	0.7354919951149717	7.0	2.0	0.9303418803418804	0	98	0	0.0	98.3
OMAR_13FPS_170908133037_Ol_UFSP1_VEPH1_Temp_21C	137	WE00071	F002	LO002	CO6	103.0	13.0	v1.4	464.39608474121746	2.113501274299533	3729	18.52115666965379	4065.0	0.6050106889339858	0.9171065417400647	39.0	9.0	0.9503888441941539	0	129	0	0.0	104
OMAR_13FPS_170908133037_Ol_UFSP1_VEPH1_Temp_21C	138	WE00072	F001	LO002	CO6	97.0	13.0	v1.4	426.6015625	0.2376597144542068	3200	118.58491952309322	6095.0	0.38084151878316086	0.504758394629425	28.0	6.0	0.8615625	0	129	0	0.0	94.4
OMAR_13FPS_170908133037_Ol_UFSP1_VEPH1_Temp_21C	139	WE00073	G001	LO002	CO6	97.0	13.0	v1.4	341.4922939468394	2.2607397666483524	4477	25.67311823744799	4940.0	0.5064612459368132	0.843655205419745	58.0	7.0	0.9215992852356488	0	129	0	0.0	97.5
OMAR_13FPS_170908133037_Ol_UFSP1_VEPH1_Temp_21C	140	WE00074	G002	LO002	CO6	97.0	13.0	v1.4	423.57139798758294	5.826943554733969	4671	9.367008977333207	4384.0	0.609783778541889	0.9071787394811766	55.0	8.0	0.9421965317919075	0	129	0	0.0	97.5
OMAR_13FPS_170908133037_Ol_UFSP1_VEPH1_Temp_21C	141	WE00075	G003	LO002	CO6	115.0	13.0	v1.4	229.6171960569551	0.15027245967876696	1826	15.447758618179739	3742.0	0.30331211064782265	0.4664308629817482	2.0	1.0	0.7119386637458927	0	129	0	0.0	111.4
OMAR_13FPS_170908133037_Ol_UFSP1_VEPH1_Temp_21C	142	WE00077	G005	LO002	CO6	109.0	13.0	v1.4	196.5977653631285	0.23682457865541678	1074	17.283855120437703	2897.0	0.4032393329693258	0.6758296511093617	4.0	1.0	0.9711359404096834	0	129	0	0.0	NOT CLASSIFIED
OMAR_13FPS_170908133037_Ol_UFSP1_VEPH1_Temp_21C	143	WE00078	G006	LO002	CO6	97.0	13.0	v1.4	545.2634587898999	1.9208362048772567	2099	86.45198190860076	6209.0	0.37148914426261154	0.518823959635419	166.0	16.0	0.8770843258694616	0	129	0	0.0	99.2
OMAR_13FPS_170908133037_Ol_UFSP1_VEPH1_Temp_21C	144	WE00079	G007	LO002	CO6	115.0	13.0	v1.4	212.45590860406998	0.44140910681262674	2801	8.860327399484147	2001.0	0.45355864775731225	0.7512242816948892	4.0	1.0	0.9339521599428775	0	129	0	0.0	116
OMAR_13FPS_170908133037_Ol_UFSP1_VEPH1_Temp_21C	145	WE00080	G008	LO002	CO6	NA	13.0	v1.4	NA	NA	NA	NA	3453.0	NA	NA	NA	NA	NA	0	129	NA	NA	105.8
OMAR_13FPS_170908133037_Ol_UFSP1_VEPH1_Temp_21C	146	WE00081	G009	LO002	CO6	96.0	13.0	v1.4	179.53995542820758	4.056693371151725	6282	15.390939792898118	3174230.0	0.5292521660255886	0.8535702386834926	62.0	11.0	0.7327284304361669	0	57	0	0.0	93.3
OMAR_13FPS_170908133037_Ol_UFSP1_VEPH1_Temp_21C	147	WE00082	G010	LO002	CO6	103.0	13.0	v1.4	497.153716847217	2.4157621578173747	5354	46.45115669097909	5254.0	0.4333120137666281	0.6993091643547715	112.0	11.0	0.9514381770638775	0	129	0	0.0	100.9
OMAR_13FPS_170908133037_Ol_UFSP1_VEPH1_Temp_21C	148	WE00083	G011	LO002	CO6	109.0	13.0	v1.4	379.0812324929972	2.071304665360015	5355	20.670136326941034	2894.0	0.4991607924427551	0.8539448620759879	43.0	6.0	0.904014939309057	0	129	0	0.0	109.5
OMAR_13FPS_170908133037_Ol_UFSP1_VEPH1_Temp_21C	149	WE00084	G012	LO002	CO6	103.0	13.0	v1.4	406.31433998100664	3.7803575582522955	4212	19.9922950670077	4344.0	0.5332408431687683	0.8786277381316253	76.0	9.0	0.9387464387464387	0	129	0	0.0	103.5
OMAR_13FPS_170908133037_Ol_UFSP1_VEPH1_Temp_21C	150	WE00085	H012	LO002	CO6	115.0	13.0	v1.4	293.4477379095164	1.0029491728161206	6410	15.18226720504351	4121.0	0.4276974630532085	0.7252451178239886	15.0	3.0	0.9165366614664586	0	129	0	0.0	113.2
OMAR_13FPS_170908133037_Ol_UFSP1_VEPH1_Temp_21C	151	WE00086	H011	LO002	CO6	96.0	13.0	v1.4	408.59627800987465	2.028622908469673	5266	72.14025239841455	1707838.0	0.42213724343521836	0.6282061034301466	146.0	14.0	0.8936574249905052	0	106	0	0.0	93.3
OMAR_13FPS_170908133037_Ol_UFSP1_VEPH1_Temp_21C	152	WE00087	H010	LO002	CO6	103.0	13.0	v1.4	338.2187097413537	2.1719177734363826	10091	13.581796787324121	5380.0	0.45628376476867655	0.7959585346301685	29.0	5.0	0.8951540977108314	0	129	0	0.0	104.4
OMAR_13FPS_170908133037_Ol_UFSP1_VEPH1_Temp_21C	153	WE00088	H009	LO002	CO6	NA	13.0	v1.4	NA	NA	NA	NA	1866.0	NA	NA	NA	NA	NA	0	129	NA	NA	NOT CLASSIFIED
OMAR_13FPS_170908133037_Ol_UFSP1_VEPH1_Temp_21C	154	WE00089	H008	LO002	CO6	103.0	13.0	v1.4	279.4447565543071	0.4333173767203649	2136	12.258981339767622	2151.0	0.29536941315472026	0.49959514323874754	5.0	2.0	0.822565543071161	0	129	0	0.0	104.9
OMAR_13FPS_170908133037_Ol_UFSP1_VEPH1_Temp_21C	155	WE00090	H007	LO002	CO6	109.0	13.0	v1.4	229.30310977894342	0.19750069751748978	2669	29.187010990185275	3358.0	0.43160429678785744	0.68881642715916	6.0	1.0	0.9711502435369052	0	129	0	0.0	NOT CLASSIFIED
OMAR_13FPS_170908133037_Ol_UFSP1_VEPH1_Temp_21C	156	WE00091	H006	LO002	CO6	97.0	13.0	v1.4	349.16084820274114	6.005999046327494	3867	7.326491457131826	3483.0	0.5889688220777332	0.8995163958477754	44.0	7.0	0.9146625290923196	0	129	0	0.0	96.7
OMAR_13FPS_170908133037_Ol_UFSP1_VEPH1_Temp_21C	157	WE00092	H005	LO002	CO6	NA	13.0	v1.4	NA	NA	NA	NA	1733826.0	NA	NA	NA	NA	NA	82	129	NA	NA	104
OMAR_13FPS_170908133037_Ol_UFSP1_VEPH1_Temp_21C	158	WE00093	H004	LO002	CO6	103.0	13.0	v1.4	321.7745781777278	0.7372801971519087	4445	18.488329328093045	2924.0	0.3967793059644465	0.656540164913785	14.0	3.0	0.8699662542182227	0	129	0	0.0	100.9
OMAR_13FPS_170908133037_Ol_UFSP1_VEPH1_Temp_21C	159	WE00094	H003	LO002	CO6	109.0	13.0	v1.4	238.6228492773572	0.19183030743054313	2906	38.57713017686746	4773.0	0.3347511604441706	0.52413832748187	7.0	2.0	0.7388162422573985	0	129	0	0.0	NOT CLASSIFIED
OMAR_13FPS_170908133037_Ol_UFSP1_VEPH1_Temp_21C	160	WE00095	H002	LO002	CO6	109.0	13.0	v1.4	131.4093137254902	0.0990128358869794	408	8.532222901185891	2450.0	0.2780765221904625	0.4916652434551322	1.0	0.0	0.9166666666666666	0	129	0	0.0	NOT CLASSIFIED
OMAR_13FPS_170908133037_Ol_UFSP1_VEPH1_Temp_21C	161	WE00096	H001	LO002	CO6	97.0	13.0	v1.4	165.27053587984423	0.5086393900251213	5393	4.76555039136609	6070.0	0.3663025001803264	0.6908471800125271	2.0	1.0	0.8132764694974968	0	129	0	0.0	96.7
OMAR_13FPS_170814143625_Ol_SCN5A_NKX2_5_Temp_21C	1	WE00013	B012	LO001	CO6	97.0	13.0	v1.4	395.679295154185	2.206127896171776	4540	12.87348595116062	5525.0	0.46024182657715185	0.7225037522319581	28.0	5.0	0.9200440528634362	0	129	0	0.0	98
OMAR_13FPS_170814143625_Ol_SCN5A_NKX2_5_Temp_21C	2	WE00014	B011	LO001	CO6	98.0	13.0	v1.4	418.4496502013992	0.43791620419141136	4717	76.64505687562759	2530343.0	0.35652273529808326	0.4952562140708378	34.0	6.0	0.7430570277718889	0	119	0	0.0	101
OMAR_13FPS_170814143625_Ol_SCN5A_NKX2_5_Temp_21C	3	WE00015	B010	LO001	CO6	97.0	13.0	v1.4	520.2590986234208	0.4784718880233554	5303	88.76383521486316	5745.0	0.40633255336738605	0.5398436343018062	42.0	8.0	0.8744107109183481	0	129	0	0.0	94
OMAR_13FPS_170814143625_Ol_SCN5A_NKX2_5_Temp_21C	4	WE00016	B009	LO001	CO6	97.0	13.0	v1.4	408.99088463837415	1.9211010343944603	6692	18.66831056345887	4717.0	0.4932521287310554	0.7313693358036318	36.0	6.0	0.9653317393903168	0	129	0	0.0	96
OMAR_13FPS_170814143625_Ol_SCN5A_NKX2_5_Temp_21C	5	WE00017	B008	LO001	CO6	97.0	13.0	v1.4	471.7138920780712	1.4642968191970542	4355	19.791171778532306	5045.0	0.40453649466851405	0.6312351072482864	29.0	6.0	0.8695752009184845	0	129	0	0.0	95
OMAR_13FPS_170814143625_Ol_SCN5A_NKX2_5_Temp_21C	6	WE00018	B007	LO001	CO6	109.0	13.0	v1.4	375.8107520649181	2.0124356721782224	6901	16.23118964363586	6160.0	0.4818200492903068	0.8028327207127395	33.0	4.0	0.9642080857846689	0	129	0	0.0	108
OMAR_13FPS_170814143625_Ol_SCN5A_NKX2_5_Temp_21C	7	WE00019	B006	LO001	CO6	103.0	13.0	v1.4	417.240757644911	0.3061172327160275	4382	36.442860613832174	8267.0	0.3575333462293981	0.4951259312849449	11.0	4.0	0.8010041077133729	0	129	0	0.0	100
OMAR_13FPS_170814143625_Ol_SCN5A_NKX2_5_Temp_21C	8	WE00021	B004	LO001	CO6	97.0	13.0	v1.4	184.86500319897632	0.28874879641170925	1563	21.980416167102483	4171.0	0.48410816497648035	0.7982435269675598	6.0	2.0	0.9347408829174664	0	129	0	0.0	99
OMAR_13FPS_170814143625_Ol_SCN5A_NKX2_5_Temp_21C	9	WE00022	B003	LO001	CO6	97.0	13.0	v1.4	242.50814159292037	2.4698553313963996	5650	6.084575234331278	5315.0	0.5289293215955644	0.8733958573460122	15.0	3.0	0.9079646017699115	0	129	0	0.0	97
OMAR_13FPS_170814143625_Ol_SCN5A_NKX2_5_Temp_21C	10	WE00023	B002	LO001	CO6	103.0	13.0	v1.4	590.0485254691689	2.7043719822559535	3730	41.75059516839198	4158.0	0.5040897190549402	0.7047793403424648	113.0	13.0	0.9407506702412869	0	129	0	0.0	101
OMAR_13FPS_170814143625_Ol_SCN5A_NKX2_5_Temp_21C	11	WE00024	B001	LO001	CO6	NA	13.0	v1.4	NA	NA	NA	NA	3702.0	NA	NA	NA	NA	NA	0	129	NA	NA	NA
OMAR_13FPS_170814143625_Ol_SCN5A_NKX2_5_Temp_21C	12	WE00025	C001	LO001	CO6	100.0	13.0	v1.4	314.18622628250176	5.837813970954366	1423	6.854454984337322	2433345.0	0.32882011533431044	0.46243336547377434	40.0	8.0	0.5685172171468728	0	78	0	1.0	104
OMAR_13FPS_170814143625_Ol_SCN5A_NKX2_5_Temp_21C	13	WE00026	C002	LO001	CO6	54.0	13.0	v1.4	283.12752391073326	8.19163186732782	2823	3.355226859739071	4297.0	0.29448182878329093	0.41010438118827486	27.0	5.0	0.8182784272051009	0	129	0	0.0	53	106
OMAR_13FPS_170814143625_Ol_SCN5A_NKX2_5_Temp_21C	14	WE00027	C003	LO001	CO6	85.0	13.0	v1.4	464.2913988368534	19.677693884566512	3267	2.194484082215572	4877.0	0.3609634409086512	0.5676765305543265	43.0	11.0	0.9164370982552801	0	129	0	0.0	85	49.2
OMAR_13FPS_170814143625_Ol_SCN5A_NKX2_5_Temp_21C	15	WE00028	C004	LO001	CO6	54.0	13.0	v1.4	418.27333028362307	34.96551405651267	4372	1.4419815063086145	3027.0	0.4300765810684976	0.7911947857462027	50.0	7.0	0.546203110704483	0	129	0	1.0	55
OMAR_13FPS_170814143625_Ol_SCN5A_NKX2_5_Temp_21C	16	WE00029	C005	LO001	CO6	91.0	13.0	v1.4	518.4554770807367	5.564698439224475	7221	11.139319866598061	6363.0	0.5260254687694564	0.827899108334608	62.0	11.0	0.9504223791718599	0	129	0	0.0	92
OMAR_13FPS_170814143625_Ol_SCN5A_NKX2_5_Temp_21C	17	WE00030	C006	LO001	CO6	97.0	13.0	v1.4	292.871921182266	5.081110332074138	5887	6.023086986017908	3218.0	0.49833577270115414	0.8793904235453975	31.0	4.0	0.845422116527943	0	129	0	0.0	97
OMAR_13FPS_170814143625_Ol_SCN5A_NKX2_5_Temp_21C	18	WE00032	C008	LO001	CO6	103.0	13.0	v1.4	370.78094333649886	3.7675394612774724	6318	10.019230336287398	3936.0	0.4556230329080732	0.7556865018502273	38.0	6.0	0.8520101297879076	0	129	0	0.0	103.1
OMAR_13FPS_170814143625_Ol_SCN5A_NKX2_5_Temp_21C	19	WE00033	C009	LO001	CO6	103.0	13.0	v1.4	401.8925029750099	50.99269780050643	7563	0.5814525139293321	5708.0	0.37065618550416285	0.624286836618687	30.0	4.0	0.540394023535634	0	129	0	1.0	51
OMAR_13FPS_170814143625_Ol_SCN5A_NKX2_5_Temp_21C	20	WE00034	C010	LO001	CO6	97.0	13.0	v1.4	296.7213717085119	1.2196797546553364	3266	5.715934470701066	4732.0	0.34941324752316616	0.5391438456131755	7.0	2.0	0.8671157379056951	0	129	0	0.0	94
OMAR_13FPS_170814143625_Ol_SCN5A_NKX2_5_Temp_21C	21	WE00035	C011	LO001	CO6	48.0	13.0	v1.4	313.7982017982018	7.70273850067255	2002	4.236351157240888	4321.0	0.44137145737047434	0.7550091467501101	33.0	7.0	0.6868131868131868	0	129	0	0.0	100
OMAR_13FPS_170814143625_Ol_SCN5A_NKX2_5_Temp_21C	22	WE00036	C012	LO001	CO6	51.0	13.0	v1.4	247.4120817426454	46.068481221497386	4453	2.2774375722756517	2413307.0	0.45275481820435354	0.7679447944478577	105.0	20.0	0.6593307882326521	68	129	0	0.0	98	49.2
OMAR_13FPS_170814143625_Ol_SCN5A_NKX2_5_Temp_21C	23	WE00037	D012	LO001	CO6	48.0	13.0	v1.4	422.33640009436186	5.771255596042418	4239	5.398628836111321	4338.0	0.37164637682744756	0.5379776934425429	31.0	6.0	0.5612172682236376	0	129	0	1.0	101	50.6
OMAR_13FPS_170814143625_Ol_SCN5A_NKX2_5_Temp_21C	24	WE00038	D011	LO001	CO6	48.0	13.0	v1.4	138.07154213036566	1.3651188270031138	629	1.0576448475872382	4099.0	0.30028067640130046	0.447476054149576	1.0	1.0	0.5103338632750397	0	129	0	1.0	NA
OMAR_13FPS_170814143625_Ol_SCN5A_NKX2_5_Temp_21C	25	WE00039	D010	LO001	CO6	103.0	13.0	v1.4	196.64485165794068	4.403312473317847	2292	0.6520852149907075	2788.0	0.30353890730720623	0.47838851164569196	3.0	1.0	0.5004363001745201	0	129	0	1.0	99	50.1
OMAR_13FPS_170814143625_Ol_SCN5A_NKX2_5_Temp_21C	26	WE00040	D009	LO001	CO6	48.0	13.0	v1.4	278.9164983164983	8.407331692945727	1485	1.3451805821252079	3226.0	0.37682995650247936	0.6203189565231058	11.0	3.0	0.6626262626262627	0	129	0	0.0	101
OMAR_13FPS_170814143625_Ol_SCN5A_NKX2_5_Temp_21C	27	WE00041	D008	LO001	CO6	54.0	13.0	v1.4	404.8122253296045	25.749573923063284	7509	3.9114426706618466	4002320.0	0.4544829895417474	0.8428632008191731	101.0	15.0	0.5412172060194433	0	102	0	1.0	54.3	110
OMAR_13FPS_170814143625_Ol_SCN5A_NKX2_5_Temp_21C	28	WE00042	D007	LO001	CO6	97.0	13.0	v1.4	374.97731691510046	0.24523417573499304	1543	34.11578499721522	3238.0	0.31904047832731836	0.42869334612495535	8.0	3.0	0.7874270900842515	0	129	0	0.0	94	74
OMAR_13FPS_170814143625_Ol_SCN5A_NKX2_5_Temp_21C	29	WE00043	D006	LO001	CO6	48.0	13.0	v1.4	404.7464815519209	15.660524892699712	5258	3.8925761653645568	4261.0	0.39472826651591003	0.6727422889521604	61.0	9.0	0.5880562951692658	0	129	0	1.0	50.1
OMAR_13FPS_170814143625_Ol_SCN5A_NKX2_5_Temp_21C	30	WE00044	D005	LO001	CO6	97.0	13.0	v1.4	362.34094488188975	30.585854551519407	6350	1.778083874351533	3421.0	0.5103511955327198	0.8159278915737735	54.0	9.0	0.7061417322834646	0	129	0	0.0	97
OMAR_13FPS_170814143625_Ol_SCN5A_NKX2_5_Temp_21C	31	WE00045	D004	LO001	CO6	54.0	13.0	v1.4	412.3455472359407	17.919522702475984	6277	4.6912329853290675	3501.0	0.41583169086287924	0.7231679598930952	84.0	11.0	0.768360681854389	0	129	0	0.0	55.7
OMAR_13FPS_170814143625_Ol_SCN5A_NKX2_5_Temp_21C	32	WE00046	D003	LO001	CO6	97.0	13.0	v1.4	450.1557562076749	46.98936256159268	6202	0.5622646168774478	5328.0	0.3191747456735438	0.46756278618844416	26.0	5.0	0.4771041599484037	0	129	0	1.0	99	49.6
OMAR_13FPS_170814143625_Ol_SCN5A_NKX2_5_Temp_21C	33	WE00047	D002	LO001	CO6	88.0	13.0	v1.4	236.7517941103687	7.789454941610052	4041	6.000476236456481	2871167.0	0.5767741546889044	0.8905667545825597	47.0	10.0	0.9195743627814897	58	129	0	0.0	89
OMAR_13FPS_170814143625_Ol_SCN5A_NKX2_5_Temp_21C	34	WE00048	D001	LO001	CO6	109.0	13.0	v1.4	271.3449600945906	17.093529673985472	3383	0.8518888991656693	2436.0	0.43742320378585925	0.7183799173371869	15.0	3.0	0.621046408513154	0	129	0	1.0	107.8
OMAR_13FPS_170814143625_Ol_SCN5A_NKX2_5_Temp_21C	35	WE00049	E001	LO001	CO6	97.0	13.0	v1.4	391.17488789237666	6.481020732541994	8474	9.385031711960044	6977.0	0.5637335371986859	0.9090211319945302	61.0	8.0	0.9316733537880576	0	129	0	0.0	95.9
OMAR_13FPS_170814143625_Ol_SCN5A_NKX2_5_Temp_21C	36	WE00050	E002	LO001	CO6	109.0	13.0	v1.4	443.73247306106157	0.6221394534578075	7517	39.454561451187104	8647.0	0.45611198074868853	0.6767246314560081	25.0	6.0	0.963283224690701	0	129	0	0.0	107
OMAR_13FPS_170814143625_Ol_SCN5A_NKX2_5_Temp_21C	37	WE00051	E003	LO001	CO6	97.0	13.0	v1.4	511.2576359572883	13.840042353407702	8054	10.792338433986805	6179.0	0.6145392469495631	0.890193172677526	149.0	17.0	0.9571641420412218	0	129	0	0.0	98
OMAR_13FPS_170814143625_Ol_SCN5A_NKX2_5_Temp_21C	38	WE00052	E004	LO001	CO6	96.0	13.0	v1.4	180.03334147532976	3.4891482516640524	8188	7.02546106109432	3963216.0	0.5479330503152587	0.8596782085385788	25.0	4.0	0.8737176355642403	0	81	0	0.0	96
OMAR_13FPS_170814143625_Ol_SCN5A_NKX2_5_Temp_21C	39	WE00053	E005	LO001	CO6	97.0	13.0	v1.4	193.38970588235293	0.6889398763872445	2312	11.403593286485398	6442.0	0.4772007367057697	0.7872154035684726	8.0	2.0	0.9619377162629758	0	129	0	0.0	96.6
OMAR_13FPS_170814143625_Ol_SCN5A_NKX2_5_Temp_21C	40	WE00054	E006	LO001	CO6	103.0	13.0	v1.4	373.1373348327242	2.233361221061237	7114	9.532531420138493	7359.0	0.5590210571167369	0.8825701774211384	21.0	5.0	0.9437728422828227	0	129	0	0.0	103
OMAR_13FPS_170814143625_Ol_SCN5A_NKX2_5_Temp_21C	41	WE00055	E007	LO001	CO6	91.0	13.0	v1.4	230.35841170323928	0.7959865022547271	1914	5.316215420545821	5472.0	0.39329296823523735	0.63928139594397	4.0	1.0	0.9467084639498433	0	129	0	0.0	89.5
OMAR_13FPS_170814143625_Ol_SCN5A_NKX2_5_Temp_21C	42	WE00056	E008	LO001	CO6	97.0	13.0	v1.4	280.2548117867484	1.5581912446972983	5871	8.38458660802268	6930.0	0.5083782282527453	0.800058302274981	13.0	3.0	0.9562255152444218	0	129	0	0.0	98
OMAR_13FPS_170814143625_Ol_SCN5A_NKX2_5_Temp_21C	43	WE00057	E009	LO001	CO6	97.0	13.0	v1.4	345.6203682655149	0.40593327535019846	4399	44.729623384370285	6324.0	0.35573807318046263	0.5492905405589349	18.0	3.0	0.8570129574903387	0	129	0	0.0	94
OMAR_13FPS_170814143625_Ol_SCN5A_NKX2_5_Temp_21C	44	WE00059	E011	LO001	CO6	91.0	13.0	v1.4	578.5132810523653	21.847749557133376	7906	7.829284850291166	8186.0	0.5628587885740243	0.9219374113933643	171.0	20.0	0.8670629901340754	0	129	0	0.0	91
OMAR_13FPS_170814143625_Ol_SCN5A_NKX2_5_Temp_21C	45	WE00060	E012	LO001	CO6	103.0	13.0	v1.4	705.9561628760088	1.2620398153802297	5452	56.74709044480935	6877.0	0.47446136893121144	0.6130031463906953	72.0	15.0	0.9688187820983125	0	129	0	0.0	101
OMAR_13FPS_170814143625_Ol_SCN5A_NKX2_5_Temp_21C	46	WE00061	F012	LO001	CO6	97.0	13.0	v1.4	530.0080992815153	1.8120792619492252	7655	57.47066345356112	4946.0	0.46498300301009055	0.690739807419924	104.0	15.0	0.9080339647289354	0	129	0	0.0	95
OMAR_13FPS_170814143625_Ol_SCN5A_NKX2_5_Temp_21C	47	WE00062	F011	LO001	CO6	109.0	13.0	v1.4	844.9561904761905	3.0655026663445573	5775	33.50969107143629	5290.0	0.4905776767178646	0.7152305499384997	103.0	18.0	0.9165367965367965	0	129	0	0.0	111
OMAR_13FPS_170814143625_Ol_SCN5A_NKX2_5_Temp_21C	48	WE00063	F010	LO001	CO6	99.0	13.0	v1.4	131.50797522987426	1.1695578093711154	5329	11.737570205598622	3481266.0	0.39105907503204673	0.5978434007451182	14.0	3.0	0.7579283167573654	0	55	0	0.0	104
OMAR_13FPS_170814143625_Ol_SCN5A_NKX2_5_Temp_21C	49	WE00064	F009	LO001	CO6	109.0	13.0	v1.4	593.3880038619358	8.223431432043501	8286	18.522175151981163	5548.0	0.678367651820112	0.9479086947702609	152.0	22.0	0.9040550325850832	0	129	0	0.0	109.6
OMAR_13FPS_170814143625_Ol_SCN5A_NKX2_5_Temp_21C	50	WE00065	F008	LO001	CO6	109.0	13.0	v1.4	289.9982473710566	1.2514996848165765	3994	5.621859459586292	6357.0	0.3245541646302681	0.4680230967284211	7.0	2.0	0.6301952929394091	0	129	0	0.0	106.4
OMAR_13FPS_170814143625_Ol_SCN5A_NKX2_5_Temp_21C	51	WE00066	F007	LO001	CO6	97.0	13.0	v1.4	354.8765612327656	3.136997411319688	6165	9.946191643263868	4480.0	0.4795270904317666	0.7881004767924874	31.0	5.0	0.9205190592051906	0	129	0	0.0	98
OMAR_13FPS_170814143625_Ol_SCN5A_NKX2_5_Temp_21C	52	WE00067	F006	LO001	CO6	109.0	13.0	v1.4	410.41531581889325	1.4807395476119047	5367	36.96013542180158	3168.0	0.4297479072964546	0.7005766778402811	55.0	7.0	0.8582075647475312	0	129	0	0.0	111
OMAR_13FPS_170814143625_Ol_SCN5A_NKX2_5_Temp_21C	53	WE00068	F005	LO001	CO6	113.0	13.0	v1.4	448.29658506159365	0.715490685834409	6413	68.75279259931357	2967460.0	0.4301209814629613	0.6470614341754289	49.0	8.0	0.8423514735693123	0	110	0	0.0	111
OMAR_13FPS_170814143625_Ol_SCN5A_NKX2_5_Temp_21C	54	WE00069	F004	LO001	CO6	97.0	13.0	v1.4	490.7641646489104	13.867993032718532	6195	9.28164381497685	4860.0	0.5385015871317537	0.8338536134209572	129.0	14.0	0.9034705407586764	0	129	0	0.0	96
OMAR_13FPS_170814143625_Ol_SCN5A_NKX2_5_Temp_21C	55	WE00070	F003	LO001	CO6	103.0	13.0	v1.4	239.6897239773861	0.8674104400272464	3007	10.995265157003237	4574.0	0.478804658607002	0.7459655717979802	10.0	2.0	0.9604256734286665	0	129	0	0.0	102
OMAR_13FPS_170814143625_Ol_SCN5A_NKX2_5_Temp_21C	56	WE00071	F002	LO001	CO6	109.0	13.0	v1.4	366.43592991344735	1.3086472548574553	4737	28.492436142188765	5502.0	0.6017967278435687	0.8782777295879785	37.0	7.0	0.9757230314545071	0	129	0	0.0	109
OMAR_13FPS_170814143625_Ol_SCN5A_NKX2_5_Temp_21C	57	WE00072	F001	LO001	CO6	109.0	13.0	v1.4	344.2118375576037	2.885418635580584	6944	17.010315159434782	2894.0	0.49004001745789216	0.7719482806528465	49.0	6.0	0.9219470046082949	0	129	0	0.0	107
OMAR_13FPS_170814143625_Ol_SCN5A_NKX2_5_Temp_21C	58	WE00073	G001	LO001	CO6	109.0	13.0	v1.4	368.6017209588199	1.346446788430633	4881	19.2192676962849	5561.0	0.4832599979677295	0.858116374062083	26.0	4.0	0.8836304036058185	0	129	0	0.0	108
OMAR_13FPS_170814143625_Ol_SCN5A_NKX2_5_Temp_21C	59	WE00074	G002	LO001	CO6	101.0	13.0	v1.4	196.28750667378537	1.5547878813267928	3746	21.607642917769297	2404252.0	0.3642961059335681	0.5166739651397693	34.0	9.0	0.595835557928457	75	129	0	1.0	95
OMAR_13FPS_170814143625_Ol_SCN5A_NKX2_5_Temp_21C	60	WE00075	G003	LO001	CO6	103.0	13.0	v1.4	544.9569603227976	0.8323222342122262	2974	115.74727765384557	2852.0	0.43834161233323327	0.5806249612066491	96.0	14.0	0.9152656355077337	0	129	0	0.0	106
OMAR_13FPS_170814143625_Ol_SCN5A_NKX2_5_Temp_21C	61	WE00076	G004	LO001	CO6	103.0	13.0	v1.4	471.0250172532781	0.47521330264625805	5796	82.40855487603278	3371.0	0.35310873225922335	0.5048479326320964	39.0	6.0	0.7881297446514838	0	129	0	0.0	101
OMAR_13FPS_170814143625_Ol_SCN5A_NKX2_5_Temp_21C	62	WE00077	G005	LO001	CO6	109.0	13.0	v1.4	214.78151609553478	0.9255201598809579	4815	12.918875307062116	1877.0	0.41849908140545844	0.7992075215838892	12.0	2.0	0.8697819314641745	0	129	0	0.0	108.5
OMAR_13FPS_170814143625_Ol_SCN5A_NKX2_5_Temp_21C	63	WE00078	G006	LO001	CO6	109.0	13.0	v1.4	365.57097791798105	0.302315650699013	5072	64.81140026828244	2493.0	0.35273121447376626	0.5467947554870434	20.0	4.0	0.8225552050473186	0	129	0	0.0	107
OMAR_13FPS_170814143625_Ol_SCN5A_NKX2_5_Temp_21C	64	WE00079	G007	LO001	CO6	102.0	13.0	v1.4	224.75173691523852	3.7761213292732076	2159	12.899661734548536	2949815.0	0.6314217854343259	0.9381011023883645	49.0	8.0	0.9675775822139879	0	84	0	0.0	110.5
OMAR_13FPS_170814143625_Ol_SCN5A_NKX2_5_Temp_21C	65	WE00080	G008	LO001	CO6	97.0	13.0	v1.4	484.61962740208304	7.381217976237591	6817	16.976348947696184	4400.0	0.5567569713965211	0.8464366676527231	125.0	15.0	0.9414698547748276	0	129	0	0.0	96
OMAR_13FPS_170814143625_Ol_SCN5A_NKX2_5_Temp_21C	66	WE00081	G009	LO001	CO6	97.0	13.0	v1.4	495.0975973487987	22.384972230562568	6035	7.545028222483426	2918.0	0.5739488083424501	0.9270878675875506	169.0	15.0	0.8806959403479702	0	129	0	0.0	98
OMAR_13FPS_170814143625_Ol_SCN5A_NKX2_5_Temp_21C	67	WE00082	G010	LO001	CO6	115.0	13.0	v1.4	230.55066815144767	0.20985857461280139	1796	26.195229414336985	1563.0	0.32907448707267084	0.5315864769048119	5.0	1.0	0.8608017817371938	0	129	0	0.0	112.3
OMAR_13FPS_170814143625_Ol_SCN5A_NKX2_5_Temp_21C	68	WE00083	G011	LO001	CO6	103.0	13.0	v1.4	812.8402125051083	1.3319182597602923	4894	129.87711918620337	3745.0	0.4098185088089912	0.5550584472479169	173.0	21.0	0.9027380465876583	0	129	0	0.0	106
OMAR_13FPS_170814143625_Ol_SCN5A_NKX2_5_Temp_21C	69	WE00084	G012	LO001	CO6	109.0	13.0	v1.4	294.2101822503962	0.3238670279816441	5048	47.975468495618664	7523.0	0.4125572668088397	0.6688740019432986	16.0	3.0	0.9312599049128367	0	129	0	0.0	107
OMAR_13FPS_170908144200_Ol_UFSP1_VEPH1_Temp_28C	1	WE00013	B012	LO001	CO6	157.0	13.0	v1.4	415.3975785340314	0.2353397163663869	3056	49.11884508603289	5493.0	0.39544299158904295	0.6615154392353898	12.0	2.0	0.8700916230366492	0	129	0	0.0	154.7
OMAR_13FPS_170908144200_Ol_UFSP1_VEPH1_Temp_28C	2	WE00014	B011	LO001	CO6	166.0	13.0	v1.4	354.9272981475009	0.3642766886131334	2861	29.025742583635814	77122.0	0.3365544250523183	0.5776294050918446	11.0	2.0	0.812652918559944	7	129	0	0.0	NOT CLASSIFIED
OMAR_13FPS_170908144200_Ol_UFSP1_VEPH1_Temp_28C	3	WE00015	B010	LO001	CO6	163.0	13.0	v1.4	647.0842262308423	0.17513034718770362	7373	903.2957599411983	9206.0	0.5664875830559661	0.9408244856975946	158.0	13.0	0.970161399701614	0	129	0	0.0	162.2
OMAR_13FPS_170908144200_Ol_UFSP1_VEPH1_Temp_28C	4	WE00017	B008	LO001	CO6	169.0	13.0	v1.4	355.2158273381295	0.17352222309763965	973	29.965047454675297	4719.0	0.34170655015482304	0.5353152297035823	5.0	1.0	0.9331963001027749	0	129	0	0.0	NOT CLASSIFIED
OMAR_13FPS_170908144200_Ol_UFSP1_VEPH1_Temp_28C	5	WE00018	B007	LO001	CO6	163.0	13.0	v1.4	517.5999433347499	0.25785888026924275	7059	139.10708144674288	7099.0	0.5200407569097154	0.8208805411796856	36.0	5.0	0.9610426406006517	0	129	0	0.0	163.6
OMAR_13FPS_170908144200_Ol_UFSP1_VEPH1_Temp_28C	6	WE00019	B006	LO001	CO6	169.0	13.0	v1.4	482.4280581159194	0.20437917787346316	6401	55.70513393620517	7379.0	0.4242752130490902	0.6743477887716136	11.0	2.0	0.9350101546633338	0	129	0	0.0	171.2
OMAR_13FPS_170908144200_Ol_UFSP1_VEPH1_Temp_28C	7	WE00020	B005	LO001	CO6	163.0	13.0	v1.4	610.6781977960663	0.24645494979737098	7169	163.7575283879924	9833.0	0.5202550938185809	0.8163454076090505	40.0	6.0	0.9714046589482495	0	129	0	0.0	163.6
OMAR_13FPS_170908144200_Ol_UFSP1_VEPH1_Temp_28C	8	WE00021	B004	LO001	CO6	164.0	13.0	v1.4	256.1393188854489	0.6093551160915197	3553	69.52357107646266	2772978.0	0.4748434392026005	0.7848554454327934	42.0	6.0	0.8733464677737124	0	62	0	0.0	NOT CLASSIFIED
OMAR_13FPS_170908144200_Ol_UFSP1_VEPH1_Temp_28C	9	WE00022	B003	LO001	CO6	175.0	13.0	v1.4	436.80073738897266	0.8090204061458334	5967	25.163943938238926	7877.0	0.4775516754773857	0.8527808417186814	20.0	3.0	0.9110105580693816	0	129	0	0.0	175.5
OMAR_13FPS_170908144200_Ol_UFSP1_VEPH1_Temp_28C	10	WE00023	B002	LO001	CO6	169.0	13.0	v1.4	502.0948779193206	0.24240144537068908	7536	153.96098567082228	7351.0	0.532988319067611	0.8880721950537046	37.0	5.0	0.9298036093418259	0	129	0	0.0	169.8
OMAR_13FPS_170908144200_Ol_UFSP1_VEPH1_Temp_28C	11	WE00024	B001	LO001	CO6	163.0	13.0	v1.4	579.4427176728432	0.4189406952048435	5019	90.69002197910667	8556.0	0.42311456318883794	0.645661543041755	38.0	5.0	0.9344490934449093	0	129	0	0.0	162.2
OMAR_13FPS_170908144200_Ol_UFSP1_VEPH1_Temp_28C	12	WE00025	C001	LO001	CO6	175.0	13.0	v1.4	583.748699171324	0.9748613188709037	5189	18.90408680849198	10012.0	0.41930935750242826	0.6448619310939485	18.0	3.0	0.9789940258238582	0	129	0	0.0	174.7
OMAR_13FPS_170908144200_Ol_UFSP1_VEPH1_Temp_28C	13	WE00026	C002	LO001	CO6	168.0	13.0	v1.4	346.7683246073298	0.7985997823835489	3056	12.011436499200846	2916540.0	0.38312501967809987	0.6067000627706746	10.0	2.0	0.9221204188481675	0	102	0	0.0	167.6
OMAR_13FPS_170908144200_Ol_UFSP1_VEPH1_Temp_28C	14	WE00028	C004	LO001	CO6	151.0	13.0	v1.4	248.36051715564395	0.11800724887387762	4022	39.364070738516055	7185.0	0.39504557800074697	0.6709201243620372	5.0	1.0	0.9445549477871705	0	129	0	0.0	NOT CLASSIFIED
OMAR_13FPS_170908144200_Ol_UFSP1_VEPH1_Temp_28C	15	WE00029	C005	LO001	CO6	157.0	13.0	v1.4	269.42672413793105	0.20402120317665004	696	21.660920342410098	3588.0	0.3868269184923537	0.6375399073598158	4.0	1.0	0.9813218390804598	0	129	0	0.0	155
OMAR_13FPS_170908144200_Ol_UFSP1_VEPH1_Temp_28C	16	WE00030	C006	LO001	CO6	169.0	13.0	v1.4	368.2699000370233	0.16717538648616442	2701	29.240886361105165	4334.0	0.3560196616352298	0.5790193560883449	5.0	1.0	0.9248426508700481	0	129	0	0.0	167.6
OMAR_13FPS_170908144200_Ol_UFSP1_VEPH1_Temp_28C	17	WE00031	C007	LO001	CO6	163.0	13.0	v1.4	537.8527809869615	0.2826052740846321	6059	189.76196434916667	5964.0	0.4941329022322985	0.8303411853248943	54.0	6.0	0.9465258293447764	0	129	0	0.0	163.9
OMAR_13FPS_170908144200_Ol_UFSP1_VEPH1_Temp_28C	18	WE00033	C009	LO001	CO6	157.0	13.0	v1.4	744.6114958448753	0.3729299288017038	4332	96.26624320250147	6275.0	0.3768642016282766	0.5769722172582675	36.0	6.0	0.8157894736842105	0	129	0	0.0	154.7
OMAR_13FPS_170908144200_Ol_UFSP1_VEPH1_Temp_28C	19	WE00034	C010	LO001	CO6	157.0	13.0	v1.4	762.7128594249201	0.14587278921802832	2504	715.9893598605762	8044.0	0.5885697524507019	0.8306133689985932	104.0	16.0	0.9924121405750799	0	129	0	0.0	154.7
OMAR_13FPS_170908144200_Ol_UFSP1_VEPH1_Temp_28C	20	WE00035	C011	LO001	CO6	163.0	13.0	v1.4	612.6008261933905	0.3149473316645973	6536	95.27870971446343	9006.0	0.5904240213672831	0.8674774860885711	30.0	6.0	0.9700122399020807	0	129	0	0.0	164.9
OMAR_13FPS_170908144200_Ol_UFSP1_VEPH1_Temp_28C	21	WE00036	C012	LO001	CO6	175.0	13.0	v1.4	822.6935002981514	2.2414915692384985	6708	27.53010918441484	9291.0	0.5154816694413467	0.7230464568651965	62.0	8.0	0.9706320810971973	0	129	0	0.0	174.7
OMAR_13FPS_170908144200_Ol_UFSP1_VEPH1_Temp_28C	22	WE00037	D012	LO001	CO6	26.0	13.0	v1.4	86.58655865586559	5.1633375126990915	3333	3.3435564142475167	2862874.0	0.28330131866137925	0.516387444537707	17.0	4.0	0.3864386438643864	0	61	0	1.0	165
OMAR_13FPS_170908144200_Ol_UFSP1_VEPH1_Temp_28C	23	WE00038	D011	LO001	CO6	175.0	13.0	v1.4	415.0921052631579	0.24269834243655825	2964	22.236374250146532	6712.0	0.33041991601944615	0.5311980530992703	5.0	2.0	0.8856275303643725	0	129	0	0.0	NOT CLASSIFIED
OMAR_13FPS_170908144200_Ol_UFSP1_VEPH1_Temp_28C	24	WE00039	D010	LO001	CO6	151.0	13.0	v1.4	668.4722725625227	0.44169087420654174	5518	67.92659838179777	8287.0	0.39319645287905014	0.5678161570022601	30.0	6.0	0.8896339253352664	0	129	0	0.0	153.5
OMAR_13FPS_170908144200_Ol_UFSP1_VEPH1_Temp_28C	25	WE00040	D009	LO001	CO6	163.0	13.0	v1.4	389.8262899836563	0.2423475514443169	4283	37.95276458951695	6386.0	0.47965223210194713	0.8167240880603799	9.0	2.0	0.9371935559187485	0	129	0	0.0	163.6
OMAR_13FPS_170908144200_Ol_UFSP1_VEPH1_Temp_28C	26	WE00041	D008	LO001	CO6	151.0	13.0	v1.4	582.4632396891811	0.2500125027899023	5019	109.0158465955497	6349.0	0.5808102044100452	0.9138094484866673	27.0	5.0	0.979278740785017	0	129	0	0.0	152
OMAR_13FPS_170908144200_Ol_UFSP1_VEPH1_Temp_28C	27	WE00042	D007	LO001	CO6	155.0	13.0	v1.4	656.7677670793214	0.2978380604185987	4362	202.76195127560334	3732128.0	0.6242393611637681	0.8150080750343148	60.0	11.0	0.973406694176983	0	116	0	0.0	153.5
OMAR_13FPS_170908144200_Ol_UFSP1_VEPH1_Temp_28C	28	WE00044	D005	LO001	CO6	175.0	13.0	v1.4	324.54084932097436	0.14346471431972246	4639	125.69192625624022	6805.0	0.492810420638151	0.8966505148259748	18.0	2.0	0.844363009269239	0	129	0	0.0	175.5
OMAR_13FPS_170908144200_Ol_UFSP1_VEPH1_Temp_28C	29	WE00045	D004	LO001	CO6	175.0	13.0	v1.4	533.2726127488032	0.2691506913427028	3969	48.76946594411412	5877.0	0.414798166511717	0.7226128626196358	13.0	3.0	0.9196271101033006	0	129	0	0.0	177.6
OMAR_13FPS_170908144200_Ol_UFSP1_VEPH1_Temp_28C	30	WE00046	D003	LO001	CO6	151.0	13.0	v1.4	562.7851907536177	0.2692327933955973	5321	78.25400002673122	7794.0	0.4409021278456117	0.6376013153234468	21.0	4.0	0.9505732005262169	0	129	0	0.0	153.5
OMAR_13FPS_170908144200_Ol_UFSP1_VEPH1_Temp_28C	31	WE00047	D002	LO001	CO6	169.0	13.0	v1.4	297.8695143358689	0.17924147339605856	1709	29.637676496787822	4871.0	0.40897055093019546	0.7192571697196284	5.0	1.0	0.8894090111176126	0	129	0	0.0	NOT CLASSIFIED
OMAR_13FPS_170908144200_Ol_UFSP1_VEPH1_Temp_28C	32	WE00048	D001	LO001	CO6	161.0	13.0	v1.4	444.3057272352699	0.20303417462167025	7281	260.1777904296122	2569420.0	0.5284058631332261	0.8809664773662728	53.0	6.0	0.9853042164537839	13	129	0	0.0	162.2
OMAR_13FPS_170908144200_Ol_UFSP1_VEPH1_Temp_28C	33	WE00049	E001	LO001	CO6	163.0	13.0	v1.4	529.2344327990136	0.158114292091949	6488	43.622941573093826	11513.0	0.3664990630042905	0.4813770991289173	7.0	2.0	0.906750924784217	0	129	0	0.0	167.1
OMAR_13FPS_170908144200_Ol_UFSP1_VEPH1_Temp_28C	34	WE00050	E002	LO001	CO6	163.0	13.0	v1.4	563.2276785714286	0.2294209511843844	3808	77.78852909415373	5849.0	0.39040540403756757	0.5408515147110698	18.0	3.0	0.9445903361344538	0	129	0	0.0	166.2
OMAR_13FPS_170908144200_Ol_UFSP1_VEPH1_Temp_28C	35	WE00051	E003	LO001	CO6	157.0	13.0	v1.4	587.0127897681855	0.18038214597533495	1251	108.14984729982122	8816.0	0.38320033254153485	0.4894259780974199	20.0	4.0	0.9048760991207034	0	129	0	0.0	159.8
OMAR_13FPS_170908144200_Ol_UFSP1_VEPH1_Temp_28C	36	WE00052	E004	LO001	CO6	169.0	13.0	v1.4	466.61610051186597	0.16608633009745274	8596	80.9000933989696	11317.0	0.45685133963647334	0.7080130262417337	13.0	2.0	0.9526523964634713	0	129	0	0.0	168.5
OMAR_13FPS_170908144200_Ol_UFSP1_VEPH1_Temp_28C	37	WE00053	E005	LO001	CO6	142.0	13.0	v1.4	261.92216687422166	0.7947268902200324	3212	17.535793159833407	3563845.0	0.3417993188282652	0.4888920683851742	14.0	3.0	0.7568493150684932	63	129	0	0.0	148.3
OMAR_13FPS_170908144200_Ol_UFSP1_VEPH1_Temp_28C	38	WE00054	E006	LO001	CO6	163.0	13.0	v1.4	480.5849825378347	0.35352128483796474	8590	147.56336866536614	6072.0	0.48477885438856194	0.805581807106666	52.0	6.0	0.8937136204889407	0	129	0	0.0	164.9
OMAR_13FPS_170908144200_Ol_UFSP1_VEPH1_Temp_28C	39	WE00055	E007	LO001	CO6	163.0	13.0	v1.4	489.9560836993025	0.29640448709249045	7742	130.20578263411463	5842.0	0.5444105883043537	0.9007505345646424	39.0	5.0	0.9364505295789202	0	129	0	0.0	163.6
OMAR_13FPS_170908144200_Ol_UFSP1_VEPH1_Temp_28C	40	WE00056	E008	LO001	CO6	169.0	13.0	v1.4	557.5559688274885	0.2725715254963511	5646	95.35722533963653	7616.0	0.5139522313922905	0.8170164492979086	26.0	5.0	0.9206517888770811	0	129	0	0.0	NOT CLASSIFIED
OMAR_13FPS_170908144200_Ol_UFSP1_VEPH1_Temp_28C	41	WE00057	E009	LO001	CO6	163.0	13.0	v1.4	378.7953429143169	0.17595480695776058	5497	28.188378542915054	8119.0	0.35313829033405386	0.5462593639597263	5.0	1.0	0.942514098599236	0	129	0	0.0	163.6
OMAR_13FPS_170908144200_Ol_UFSP1_VEPH1_Temp_28C	42	WE00058	E010	LO001	CO6	171.0	13.0	v1.4	455.45180853367987	0.531040025305787	4617	64.82890250616796	3709677.0	0.3972487249758434	0.6025705672069286	34.0	5.0	0.8427550357374919	0	96	0	0.0	167.1
OMAR_13FPS_170908144200_Ol_UFSP1_VEPH1_Temp_28C	43	WE00059	E011	LO001	CO6	157.0	13.0	v1.4	443.65365853658534	0.21063626578856903	6765	127.30363854549879	6716.0	0.5441910895051367	0.893701990081067	27.0	4.0	0.9544715447154472	0	129	0	0.0	156
OMAR_13FPS_170908144200_Ol_UFSP1_VEPH1_Temp_28C	44	WE00060	E012	LO001	CO6	151.0	13.0	v1.4	581.3910924369748	0.25988078955609617	5950	203.26014623474163	6868.0	0.5424419488600676	0.814080415279851	53.0	8.0	0.933781512605042	0	129	0	0.0	152.2
OMAR_13FPS_170908144200_Ol_UFSP1_VEPH1_Temp_28C	45	WE00061	F012	LO001	CO6	175.0	13.0	v1.4	531.0699985386526	2.1294373439108183	6843	9.954789986285132	9080.0	0.42925402560277975	0.7054657627061273	21.0	3.0	0.9177261435043109	0	129	0	0.0	174.7
OMAR_13FPS_170908144200_Ol_UFSP1_VEPH1_Temp_28C	46	WE00062	F011	LO001	CO6	169.0	13.0	v1.4	390.57888657888657	0.14597293711330916	4329	60.67009588559777	7921.0	0.42550612363855944	0.6605331073505203	9.0	2.0	0.9706629706629707	0	129	0	0.0	167.6
OMAR_13FPS_170908144200_Ol_UFSP1_VEPH1_Temp_28C	47	WE00063	F010	LO001	CO6	157.0	13.0	v1.4	643.5012495067737	0.27178759544353426	7603	153.77153580003954	8876.0	0.5479378447095062	0.8154767008894718	42.0	8.0	0.9768512429304222	0	129	0	0.0	158.5
OMAR_13FPS_170908144200_Ol_UFSP1_VEPH1_Temp_28C	48	WE00064	F009	LO001	CO6	153.0	13.0	v1.4	374.13065453626484	0.22696166106405066	3957	113.77115635135696	3613608.0	0.5547663837685132	0.8784117917562708	26.0	5.0	0.9845842810209755	27	129	0	0.0	152.2
OMAR_13FPS_170908144200_Ol_UFSP1_VEPH1_Temp_28C	49	WE00065	F008	LO001	CO6	181.0	13.0	v1.4	512.915633504687	0.21616659063553564	3307	53.196381583976965	6013.0	0.39342545498375153	0.6292705610938674	11.0	2.0	0.9289386150589658	0	129	0	0.0	180.5
OMAR_13FPS_170908144200_Ol_UFSP1_VEPH1_Temp_28C	50	WE00066	F007	LO001	CO6	174.0	13.0	v1.4	304.0198497854077	0.31279001058815176	3728	20.252023388597475	115853.0	0.46628869271637574	0.7883315822634358	6.0	1.0	0.9637875536480687	0	121	0	0.0	175.7
OMAR_13FPS_170908144200_Ol_UFSP1_VEPH1_Temp_28C	51	WE00067	F006	LO001	CO6	151.0	13.0	v1.4	486.7703113135915	0.2441337447239938	2634	24.619916325917615	7510.0	0.32259549824275513	0.4521414492504387	6.0	2.0	0.6761579347000759	0	129	0	0.0	154.8
OMAR_13FPS_170908144200_Ol_UFSP1_VEPH1_Temp_28C	52	WE00068	F005	LO001	CO6	169.0	13.0	v1.4	443.6882512601784	0.24236195712121958	5158	42.449608998973886	5571.0	0.49603970236247885	0.7963578629605143	10.0	3.0	0.925164792555254	0	129	0	0.0	169.8
OMAR_13FPS_170908144200_Ol_UFSP1_VEPH1_Temp_28C	53	WE00069	F004	LO001	CO6	NA	13.0	v1.4	NA	NA	NA	NA	3559234.0	NA	NA	NA	NA	NA	0	49	NA	NA	174.1
OMAR_13FPS_170908144200_Ol_UFSP1_VEPH1_Temp_28C	54	WE00070	F003	LO001	CO6	163.0	13.0	v1.4	775.5005109571931	0.2697495086574316	8807	371.1300876681511	9771.0	0.581825360470887	0.8887681562103613	100.0	12.0	0.9783127058022028	0	129	0	0.0	162.2
OMAR_13FPS_170908144200_Ol_UFSP1_VEPH1_Temp_28C	55	WE00071	F002	LO001	CO6	169.0	13.0	v1.4	322.61104617182934	0.12283008655800219	3422	94.17862894351381	7599.0	0.4828019933663594	0.8024543100888455	12.0	2.0	0.9330800701344243	0	129	0	0.0	171.2
OMAR_13FPS_170908144200_Ol_UFSP1_VEPH1_Temp_28C	56	WE00072	F001	LO001	CO6	157.0	13.0	v1.4	725.1858345021038	0.2309702016913239	4278	158.56846982114197	10529.0	0.38806738479950476	0.5890574884948948	37.0	7.0	0.8810191678354371	0	129	0	0.0	159.8
OMAR_13FPS_170908144200_Ol_UFSP1_VEPH1_Temp_28C	57	WE00073	G001	LO001	CO6	175.0	13.0	v1.4	333.84533673252605	0.22086789097242024	4707	76.54103049458385	7457.0	0.46383845566467047	0.8902490095043504	17.0	2.0	0.9054599532611005	0	129	0	0.0	175.5
OMAR_13FPS_170908144200_Ol_UFSP1_VEPH1_Temp_28C	58	WE00074	G002	LO001	CO6	162.0	13.0	v1.4	213.74005664327052	0.17999817950941027	8121	27.216488256349198	2522329.0	0.49240745166962224	0.8145277225073793	5.0	1.0	0.9470508558059352	0	96	0	0.0	162.5
OMAR_13FPS_170908144200_Ol_UFSP1_VEPH1_Temp_28C	59	WE00075	G003	LO001	CO6	181.0	13.0	v1.4	650.7330840780595	0.21517091748707218	10966	316.02095115185904	10271.0	0.5160941635746086	0.8707551647859366	68.0	7.0	0.9480211563012949	0	129	0	0.0	182.4
OMAR_13FPS_170908144200_Ol_UFSP1_VEPH1_Temp_28C	60	WE00076	G004	LO001	CO6	175.0	13.0	v1.4	404.9820418204182	1.215971812747228	4065	7.003787242760731	5879.0	0.4323856548295641	0.6996694333442796	9.0	2.0	0.8868388683886839	0	129	0	0.0	173.3
OMAR_13FPS_170908144200_Ol_UFSP1_VEPH1_Temp_28C	61	WE00077	G005	LO001	CO6	175.0	13.0	v1.4	396.976911976912	0.9196865022126274	2079	5.3425600075601425	4624.0	0.3001033161845249	0.44225893043870723	5.0	1.0	0.7455507455507455	0	129	0	0.0	NOT CLASSIFIED
OMAR_13FPS_170908144200_Ol_UFSP1_VEPH1_Temp_28C	62	WE00078	G006	LO001	CO6	163.0	13.0	v1.4	511.96050122582403	0.1754182207956971	3671	194.33507716742795	8619.0	0.5448624686774303	0.8381336102578975	34.0	5.0	0.9294470171615363	0	129	0	0.0	162.5
OMAR_13FPS_170908144200_Ol_UFSP1_VEPH1_Temp_28C	63	WE00079	G007	LO001	CO6	181.0	13.0	v1.4	281.1583850931677	0.11372465042956227	644	19.368544354043596	1354.0	0.3404859929823767	0.5133066855643809	2.0	1.0	0.9425465838509317	0	129	0	0.0	179.5
OMAR_13FPS_170908144200_Ol_UFSP1_VEPH1_Temp_28C	64	WE00081	G009	LO001	CO6	145.0	13.0	v1.4	527.1101002599331	0.4637935338113395	5386	80.62453015035878	3484.0	0.4669852254140933	0.7464945013598385	37.0	6.0	0.9181210545859636	0	129	0	0.0	147.1
OMAR_13FPS_170908144200_Ol_UFSP1_VEPH1_Temp_28C	65	WE00082	G010	LO001	CO6	27.0	13.0	v1.4	104.24730127576055	2.163477159722662	1019	4.726457951629929	134417.0	0.31816900330597164	0.5891012667659875	10.0	2.0	0.7105004906771345	12	129	0	0.0	NA
OMAR_13FPS_170908144200_Ol_UFSP1_VEPH1_Temp_28C	66	WE00083	G011	LO001	CO6	175.0	13.0	v1.4	357.55341450502914	0.23545417757713588	9445	106.66012359234934	5295.0	0.49352237295876117	0.8956252275116614	25.0	3.0	0.8429857067231339	0	129	0	0.0	175.5
OMAR_13FPS_170908144200_Ol_UFSP1_VEPH1_Temp_28C	67	WE00084	G012	LO001	CO6	163.0	13.0	v1.4	369.44448757763973	0.27949578694096977	5152	66.58962298402984	6881.0	0.505140339687631	0.8633299501824736	19.0	3.0	0.9332298136645962	0	129	0	0.0	NOT CLASSIFIED
OMAR_13FPS_170908144200_Ol_UFSP1_VEPH1_Temp_28C	68	WE00085	H012	LO001	CO6	187.0	13.0	v1.4	968.6745443311709	7.9520556113418985	6474	4.4932198380607185	9511.0	0.4309336251294111	0.6628158472601015	36.0	8.0	0.8892493049119555	0	129	0	0.0	185.7
OMAR_13FPS_170908144200_Ol_UFSP1_VEPH1_Temp_28C	69	WE00086	H011	LO001	CO6	151.0	13.0	v1.4	337.4315188762072	0.3552571959109796	4556	19.80176637213341	8852.0	0.4496180488264612	0.7879833487638374	7.0	2.0	0.9376646180860404	0	129	0	0.0	NOT CLASSIFIED
OMAR_13FPS_170908144200_Ol_UFSP1_VEPH1_Temp_28C	70	WE00087	H010	LO001	CO6	NA	13.0	v1.4	NA	NA	NA	NA	97807.0	NA	NA	NA	NA	NA	5	129	NA	NA	NOT CLASSIFIED
OMAR_13FPS_170908144200_Ol_UFSP1_VEPH1_Temp_28C	71	WE00088	H009	LO001	CO6	157.0	13.0	v1.4	254.53807829181494	0.18653560063787036	1405	35.205562117462776	4912.0	0.27629089324897677	0.4515050018161934	7.0	1.0	0.4690391459074733	0	129	0	1.0	NOT CLASSIFIED
OMAR_13FPS_170908144200_Ol_UFSP1_VEPH1_Temp_28C	72	WE00089	H008	LO001	CO6	169.0	13.0	v1.4	374.72996845425865	0.5702594572976307	3170	15.9857871033477	2799.0	0.4533841101235997	0.7754009396946928	9.0	2.0	0.894006309148265	0	129	0	0.0	169.8
OMAR_13FPS_170908144200_Ol_UFSP1_VEPH1_Temp_28C	73	WE00090	H007	LO001	CO6	179.0	13.0	v1.4	695.2494061757719	0.42315490973559944	2947	72.33594832545869	1756779.0	0.41677450552655854	0.6901286111650909	31.0	6.0	0.9548693586698337	0	113	0	0.0	182
OMAR_13FPS_170908144200_Ol_UFSP1_VEPH1_Temp_28C	74	WE00091	H006	LO001	CO6	157.0	13.0	v1.4	348.55685441020194	0.24959004674152915	5646	48.94869277192413	1907274.0	0.4654301642235301	0.8280120582494891	12.0	2.0	0.9130357775416224	10	129	0	0.0	157.3
OMAR_13FPS_170908144200_Ol_UFSP1_VEPH1_Temp_28C	75	WE00092	H005	LO001	CO6	169.0	13.0	v1.4	481.5418413289862	0.18946900907104647	6441	131.65698810872118	5706.0	0.597056135404417	0.903524244056955	25.0	5.0	0.9560627231796305	0	129	0	0.0	169
OMAR_13FPS_170908144200_Ol_UFSP1_VEPH1_Temp_28C	76	WE00093	H004	LO001	CO6	163.0	13.0	v1.4	422.2533062054934	0.18575289837537498	5898	266.03060004634347	4282.0	0.5196940320427311	0.9300108991899751	49.0	5.0	0.9530349270939301	0	129	0	0.0	162.5
OMAR_13FPS_170908144200_Ol_UFSP1_VEPH1_Temp_28C	77	WE00094	H003	LO001	CO6	175.0	13.0	v1.4	277.7255172413793	0.17985380472989965	2175	17.378971114772447	119029.0	0.4389817518050843	0.7257957244121224	3.0	1.0	0.9586206896551724	0	125	0	0.0	176.4
OMAR_13FPS_170908144200_Ol_UFSP1_VEPH1_Temp_28C	78	WE00095	H002	LO001	CO6	176.0	13.0	v1.4	424.0054701360142	0.43770609069773875	6764	103.83250486461193	113541.0	0.5100182703224911	0.8962869953146437	45.0	6.0	0.8432879952690716	0	102	0	0.0	175.3
OMAR_13FPS_170908144200_Ol_UFSP1_VEPH1_Temp_28C	79	WE00096	H001	LO001	CO6	175.0	13.0	v1.4	591.1128243143069	2.164922500736084	6745	34.8698510059825	2273609.0	0.39608306172001345	0.6047891685549274	75.0	9.0	0.8886582653817643	31	129	0	0.0	173.3
OMAR_13FPS_170908144200_Ol_UFSP1_VEPH1_Temp_28C	80	WE00013	B012	LO002	CO6	153.0	13.0	v1.4	467.5372179184911	0.5260338697876188	2969	46.53968911823508	100245.0	0.3620911163245013	0.5899066585382613	24.0	4.0	0.47827551364095655	0	92	0	1.0	159.2
OMAR_13FPS_170908144200_Ol_UFSP1_VEPH1_Temp_28C	81	WE00014	B011	LO002	CO6	29.0	13.0	v1.4	139.09759615384615	6.120263003078075	16640	3.947954842211108	114087.0	0.31796944721789333	0.5897259977804798	24.0	4.0	0.5173076923076924	47	129	0	1.0	172.1
OMAR_13FPS_170908144200_Ol_UFSP1_VEPH1_Temp_28C	82	WE00015	B010	LO002	CO6	163.0	13.0	v1.4	503.901949703306	0.23247747101215321	7078	77.84236559734333	8236.0	0.5050123405931674	0.8432661871171332	18.0	4.0	0.9364227182820005	0	129	0	0.0	162.2
OMAR_13FPS_170908144200_Ol_UFSP1_VEPH1_Temp_28C	83	WE00016	B009	LO002	CO6	175.0	13.0	v1.4	479.2394513663491	0.33123374811141226	9551	39.660637901860014	12773.0	0.5205050458906024	0.8693073762717972	13.0	3.0	0.9631452203957701	0	129	0	0.0	175.5
OMAR_13FPS_170908144200_Ol_UFSP1_VEPH1_Temp_28C	84	WE00017	B008	LO002	CO6	172.0	13.0	v1.4	278.5656080234016	0.828885906582186	4786	36.23886370036548	2756762.0	0.3792262338523876	0.5365608573502385	30.0	5.0	0.6926452152110322	70	129	0	0.0	167.1
OMAR_13FPS_170908144200_Ol_UFSP1_VEPH1_Temp_28C	85	WE00018	B007	LO002	CO6	163.0	13.0	v1.4	743.5976067573908	0.23326353720537527	4262	106.66210489817696	8747.0	0.35255492051849274	0.47435351618578137	25.0	5.0	0.9073205068043172	0	129	0	0.0	172.6
OMAR_13FPS_170908144200_Ol_UFSP1_VEPH1_Temp_28C	86	WE00019	B006	LO002	CO6	169.0	13.0	v1.4	417.917517674784	0.20574651866309898	6365	56.23704411752698	7552.0	0.48421575429382896	0.8206277359239257	12.0	2.0	0.9343283582089552	0	129	0	0.0	169.8
OMAR_13FPS_170908144200_Ol_UFSP1_VEPH1_Temp_28C	87	WE00020	B005	LO002	CO6	163.0	13.0	v1.4	325.85426062188463	0.19184620559234075	4213	101.59439101216279	5344.0	0.3464881757088934	0.6635718078294884	19.0	2.0	0.8139093282696416	0	129	0	0.0	166.2
OMAR_13FPS_170908144200_Ol_UFSP1_VEPH1_Temp_28C	88	WE00021	B004	LO002	CO6	169.0	13.0	v1.4	590.3025121662502	0.27917701516691873	7603	97.49065526690525	12005.0	0.5910083715243791	0.8678374950386502	27.0	5.0	0.9665921346836776	0	129	0	0.0	171.9
OMAR_13FPS_170908144200_Ol_UFSP1_VEPH1_Temp_28C	89	WE00022	B003	LO002	CO6	173.0	13.0	v1.4	180.00281186094068	0.5722343569965835	3912	11.245136976120634	2593942.0	0.3682682235921721	0.6609194200741404	6.0	1.0	0.7292944785276073	0	63	0	0.0	176.1
OMAR_13FPS_170908144200_Ol_UFSP1_VEPH1_Temp_28C	90	WE00023	B002	LO002	CO6	169.0	13.0	v1.4	573.838167668907	0.23071861808160385	5654	90.17616073700417	6879.0	0.4056437395870621	0.6027171914194415	21.0	4.0	0.9545454545454546	0	129	0	0.0	166.2
OMAR_13FPS_170908144200_Ol_UFSP1_VEPH1_Temp_28C	91	WE00024	B001	LO002	CO6	157.0	13.0	v1.4	491.0348258706468	0.24353449829478954	5427	246.8576994704676	7799.0	0.5481440331285382	0.9479448569771632	60.0	6.0	0.9299797309747558	0	129	0	0.0	157.3
OMAR_13FPS_170908144200_Ol_UFSP1_VEPH1_Temp_28C	92	WE00025	C001	LO002	CO6	175.0	13.0	v1.4	370.2854152128402	0.9101851626558523	1433	5.12463256188745	9731.0	0.35245324960602287	0.551978603291166	5.0	1.0	0.8269364968597348	0	129	0	0.0	172.6
OMAR_13FPS_170908144200_Ol_UFSP1_VEPH1_Temp_28C	93	WE00026	C002	LO002	CO6	163.0	13.0	v1.4	292.34348441926346	0.08339728920014362	1412	121.23910179248168	6281.0	0.3675989584538097	0.5385549324369959	10.0	1.0	0.9525495750708215	0	129	0	0.0	164.9
OMAR_13FPS_170908144200_Ol_UFSP1_VEPH1_Temp_28C	94	WE00027	C003	LO002	CO6	157.0	13.0	v1.4	317.95186663536043	0.12016622126419846	4259	35.8041265954962	3249119.0	0.3319255583148964	0.46793523026385203	4.0	1.0	0.699225170227753	0	124	0	0.0	154.7
OMAR_13FPS_170908144200_Ol_UFSP1_VEPH1_Temp_28C	95	WE00028	C004	LO002	CO6	151.0	13.0	v1.4	547.8364121967505	0.22664829407563378	4493	270.28461744321845	8826.0	0.5630428542794625	0.909323254890497	61.0	7.0	0.9543734698419765	0	129	0	0.0	152.2
OMAR_13FPS_170908144200_Ol_UFSP1_VEPH1_Temp_28C	96	WE00029	C005	LO002	CO6	157.0	13.0	v1.4	320.93118466898954	0.17781114887420704	1148	64.93522661859666	4055.0	0.5303959619711305	0.8800915610148259	12.0	2.0	0.9939024390243902	0	129	0	0.0	NOT CLASSIFIED
OMAR_13FPS_170908144200_Ol_UFSP1_VEPH1_Temp_28C	97	WE00030	C006	LO002	CO6	169.0	13.0	v1.4	574.3983303518187	0.21547693432047452	6708	138.86445083163125	7146.0	0.4060030273095163	0.6010162988475395	30.0	4.0	0.9384317233154442	0	129	0	0.0	166.2
OMAR_13FPS_170908144200_Ol_UFSP1_VEPH1_Temp_28C	98	WE00031	C007	LO002	CO6	169.0	13.0	v1.4	765.0551087984862	0.28699581753395803	4228	178.14877784060192	6568.0	0.3509498562893898	0.48078453189726816	51.0	8.0	0.7332071901608326	0	129	0	0.0	166.2
OMAR_13FPS_170908144200_Ol_UFSP1_VEPH1_Temp_28C	99	WE00032	C008	LO002	CO6	163.0	13.0	v1.4	512.5365341335333	0.18209031089967959	6665	82.02963957707847	8531.0	0.39558531244934003	0.6540090010426978	15.0	2.0	0.9275318829707427	0	129	0	0.0	162.2
OMAR_13FPS_170908144200_Ol_UFSP1_VEPH1_Temp_28C	100	WE00033	C009	LO002	CO6	161.0	13.0	v1.4	332.88815548221487	0.8626697541107293	2727	39.88597138442881	3363512.0	0.39735210538282123	0.622118730621523	34.0	6.0	0.8393839383938394	61	129	0	0.0	157.3
OMAR_13FPS_170908144200_Ol_UFSP1_VEPH1_Temp_28C	101	WE00034	C010	LO002	CO6	157.0	13.0	v1.4	975.8669013166472	0.26224390983503665	7671	363.05673417332883	8892.0	0.3750250768988093	0.5231145310338471	95.0	13.0	0.8133229044453135	0	129	0	0.0	154.8
OMAR_13FPS_170908144200_Ol_UFSP1_VEPH1_Temp_28C	102	WE00035	C011	LO002	CO6	157.0	13.0	v1.4	501.9237089201878	0.24554656844820635	1704	25.648050497098616	5289.0	0.35163776020666476	0.4985379861858433	6.0	2.0	0.903169014084507	0	129	0	0.0	159.8
OMAR_13FPS_170908144200_Ol_UFSP1_VEPH1_Temp_28C	103	WE00036	C012	LO002	CO6	175.0	13.0	v1.4	806.4304024609074	1.5650764918869529	3901	21.337439515161645	11023.0	0.48957679934150344	0.677589363878196	33.0	6.0	0.9553960522942835	0	129	0	0.0	172.6
OMAR_13FPS_170908144200_Ol_UFSP1_VEPH1_Temp_28C	104	WE00037	D012	LO002	CO6	181.0	13.0	v1.4	612.3348661520776	0.1664766395901015	6089	238.60418196924363	7266.0	0.4771453300999887	0.8023159743880915	40.0	4.0	0.9569715881097061	0	129	0	0.0	182.4
OMAR_13FPS_170908144200_Ol_UFSP1_VEPH1_Temp_28C	105	WE00038	D011	LO002	CO6	184.0	13.0	v1.4	174.84932230241154	0.46455924365372653	5681	11.164064148845988	3459049.0	0.3181990759262988	0.5165459042779654	5.0	1.0	0.585812356979405	0	68	0	1.0	177.6
OMAR_13FPS_170908144200_Ol_UFSP1_VEPH1_Temp_28C	106	WE00039	D010	LO002	CO6	159.0	13.0	v1.4	368.2904216699246	0.4720687329657001	3581	37.38520833942496	65533.0	0.4101333800444903	0.6532251837870116	18.0	3.0	0.8681932421111421	0	103	0	0.0	156
OMAR_13FPS_170908144200_Ol_UFSP1_VEPH1_Temp_28C	107	WE00040	D009	LO002	CO6	NA	13.0	v1.4	NA	NA	NA	NA	7342.0	NA	NA	NA	NA	NA	0	129	NA	NA	165.7
OMAR_13FPS_170908144200_Ol_UFSP1_VEPH1_Temp_28C	108	WE00041	D008	LO002	CO6	151.0	13.0	v1.4	343.6579563885385	0.22544793369474495	5549	46.27795288914594	5838.0	0.39404733612278375	0.6536307221791582	10.0	2.0	0.863579023247432	0	129	0	0.0	153.5
OMAR_13FPS_170908144200_Ol_UFSP1_VEPH1_Temp_28C	109	WE00042	D007	LO002	CO6	157.0	13.0	v1.4	331.3664637374272	0.34541371794894005	7556	60.96125276722771	7447.0	0.45697217113683264	0.839779051677325	21.0	2.0	0.9065643197458974	0	129	0	0.0	156
OMAR_13FPS_170908144200_Ol_UFSP1_VEPH1_Temp_28C	110	WE00043	D006	LO002	CO6	153.0	13.0	v1.4	702.4791011235955	0.2854509316311734	4450	313.44552555033135	3734415.0	0.5131413461277751	0.7576533768561715	89.0	11.0	0.9379775280898877	0	112	0	0.0	154.7
OMAR_13FPS_170908144200_Ol_UFSP1_VEPH1_Temp_28C	111	WE00044	D005	LO002	CO6	175.0	13.0	v1.4	648.95258695276	4.00530656284024	5779	30.068433461146444	6945.0	0.4707524873945131	0.815019407488154	120.0	10.0	0.8960027686450943	0	129	0	0.0	174.1
OMAR_13FPS_170908144200_Ol_UFSP1_VEPH1_Temp_28C	112	WE00045	D004	LO002	CO6	175.0	13.0	v1.4	592.5700814402057	0.24837485565988238	2333	57.62064872563137	5704.0	0.34374332951581893	0.5406834393613978	14.0	3.0	0.9549935705100728	0	129	0	0.0	179
OMAR_13FPS_170908144200_Ol_UFSP1_VEPH1_Temp_28C	113	WE00046	D003	LO002	CO6	151.0	13.0	v1.4	331.95603548013884	0.2768884646279167	5186	37.82554565246923	4916.0	0.4510779710136972	0.8043367293145309	10.0	2.0	0.908214423447744	0	129	0	0.0	152.2
OMAR_13FPS_170908144200_Ol_UFSP1_VEPH1_Temp_28C	114	WE00047	D002	LO002	CO6	169.0	13.0	v1.4	546.6064026646928	0.3426575250111179	5404	79.78886851203592	7803.0	0.3426146793981422	0.528695998567534	27.0	4.0	0.7923760177646189	0	129	0	0.0	167.1
OMAR_13FPS_170908144200_Ol_UFSP1_VEPH1_Temp_28C	115	WE00048	D001	LO002	CO6	163.0	13.0	v1.4	676.4363805536171	0.19337221947891547	4299	227.09602893392042	8337.0	0.4446968474216613	0.6542408300091497	44.0	6.0	0.9432426145615259	0	129	0	0.0	162.5
OMAR_13FPS_170908144200_Ol_UFSP1_VEPH1_Temp_28C	116	WE00049	E001	LO002	CO6	156.0	13.0	v1.4	252.6426003594967	0.47415083368259375	3338	26.255108640555168	2315604.0	0.3383708994752015	0.5507465883340172	12.0	2.0	0.8562013181545836	59	129	0	0.0	162.2
OMAR_13FPS_170908144200_Ol_UFSP1_VEPH1_Temp_28C	117	WE00050	E002	LO002	CO6	163.0	13.0	v1.4	660.2194325885011	0.2017542905237707	3983	184.9909794858788	5742.0	0.4948792212478351	0.7287632473526917	37.0	6.0	0.9066030630178258	0	129	0	0.0	161.2
OMAR_13FPS_170908144200_Ol_UFSP1_VEPH1_Temp_28C	118	WE00051	E003	LO002	CO6	163.0	13.0	v1.4	486.7572588719546	0.2291680610001152	8989	72.20134936346392	11956.0	0.5067638803987987	0.8409555493457631	17.0	4.0	0.9369229057737234	0	129	0	0.0	164.9
OMAR_13FPS_170908144200_Ol_UFSP1_VEPH1_Temp_28C	119	WE00052	E004	LO002	CO6	169.0	13.0	v1.4	430.4779529358008	0.23291898372204628	4377	57.30488039007853	6066.0	0.345784263247843	0.5449155326259518	13.0	2.0	0.8188256796892849	0	129	0	0.0	167.6
OMAR_13FPS_170908144200_Ol_UFSP1_VEPH1_Temp_28C	120	WE00053	E005	LO002	CO6	151.0	13.0	v1.4	472.2533986721467	0.2501892585296755	6326	127.63584525544576	8314.0	0.5895418092612509	0.9154877864538574	32.0	5.0	0.9383496680366741	0	129	0	0.0	152.2
OMAR_13FPS_170908144200_Ol_UFSP1_VEPH1_Temp_28C	121	WE00054	E006	LO002	CO6	172.0	13.0	v1.4	300.7319937053625	0.8041110102033251	8261	51.084346268318285	3755621.0	0.3444159986982668	0.4719403266142913	41.0	6.0	0.49001331557922767	0	59	0	1.0	164.9
OMAR_13FPS_170908144200_Ol_UFSP1_VEPH1_Temp_28C	122	WE00055	E007	LO002	CO6	163.0	13.0	v1.4	367.32840028188866	0.1713601597556042	4257	67.30981148032765	5349.0	0.46672948639755213	0.7722767689926899	12.0	2.0	0.927883486023021	0	129	0	0.0	162.2
OMAR_13FPS_170908144200_Ol_UFSP1_VEPH1_Temp_28C	123	WE00056	E008	LO002	CO6	169.0	13.0	v1.4	515.0193362589139	0.32001371212537905	7292	95.57506487631846	6321.0	0.4951882351756608	0.8622716899469584	31.0	4.0	0.9184037301151947	0	129	0	0.0	169
OMAR_13FPS_170908144200_Ol_UFSP1_VEPH1_Temp_28C	124	WE00057	E009	LO002	CO6	157.0	13.0	v1.4	677.2922794117648	0.21324907523052256	544	92.2310754560733	6474.0	0.4323409181103225	0.5276974452705263	20.0	6.0	0.9742647058823529	0	129	0	0.0	NOT CLASSIFIED
OMAR_13FPS_170908144200_Ol_UFSP1_VEPH1_Temp_28C	125	WE00058	E010	LO002	CO6	169.0	13.0	v1.4	505.39153104755883	0.2267245405764237	6329	170.8101468318369	6240.0	0.5366826006665996	0.8799041714184931	39.0	5.0	0.9544951809132565	0	129	0	0.0	169.8
OMAR_13FPS_170908144200_Ol_UFSP1_VEPH1_Temp_28C	126	WE00059	E011	LO002	CO6	163.0	13.0	v1.4	454.6910490856593	0.2849734482216643	8312	95.24942611722571	3491146.0	0.5090984158375556	0.7814067095944202	27.0	4.0	0.9459817131857555	0	115	0	0.0	161
OMAR_13FPS_170908144200_Ol_UFSP1_VEPH1_Temp_28C	127	WE00060	E012	LO002	CO6	151.0	13.0	v1.4	656.4741442097596	0.3118296435798705	6865	33.25017940931674	9354.0	0.35007961731682263	0.47372238761210383	10.0	3.0	0.6869628550619082	0	129	0	0.0	154.7
OMAR_13FPS_170908144200_Ol_UFSP1_VEPH1_Temp_28C	128	WE00061	F012	LO002	CO6	169.0	13.0	v1.4	327.1589941972921	0.2831674270890275	2585	38.124722230423075	7374.0	0.4111674928030578	0.8408440642995184	11.0	2.0	0.8054158607350097	0	129	0	0.0	169
OMAR_13FPS_170908144200_Ol_UFSP1_VEPH1_Temp_28C	129	WE00062	F011	LO002	CO6	163.0	13.0	v1.4	782.3873456790124	0.22892229814962434	3240	122.83211941178054	5015.0	0.3449895769976473	0.46766258695320595	28.0	6.0	0.8067901234567901	0	129	0	0.0	167.1
OMAR_13FPS_170908144200_Ol_UFSP1_VEPH1_Temp_28C	130	WE00063	F010	LO002	CO6	157.0	13.0	v1.4	496.28875315922494	0.27543097136637423	4748	48.965690094348204	8022.0	0.5414684891106849	0.813555072831374	13.0	4.0	0.9608256107834878	0	129	0	0.0	156
OMAR_13FPS_170908144200_Ol_UFSP1_VEPH1_Temp_28C	131	WE00064	F009	LO002	CO6	151.0	13.0	v1.4	715.0379137412236	0.2805585026883566	4985	219.85875620257806	9631.0	0.37166825419045724	0.49698892432157543	62.0	8.0	0.8118355065195587	0	129	0	0.0	154.7
OMAR_13FPS_170908144200_Ol_UFSP1_VEPH1_Temp_28C	132	WE00066	F007	LO002	CO6	169.0	13.0	v1.4	413.6168511685117	0.16561178496809764	1626	29.869916418129616	7440.0	0.3634109423576822	0.5343628385995643	5.0	1.0	0.9674046740467405	0	129	0	0.0	172.6
OMAR_13FPS_170908144200_Ol_UFSP1_VEPH1_Temp_28C	133	WE00067	F006	LO002	CO6	151.0	13.0	v1.4	386.27209705372616	0.2283545804948067	5770	58.529860648682266	5101.0	0.45435858518207956	0.7613521886529394	13.0	3.0	0.8991334488734836	0	129	0	0.0	153.5
OMAR_13FPS_170908144200_Ol_UFSP1_VEPH1_Temp_28C	134	WE00068	F005	LO002	CO6	NA	13.0	v1.4	NA	NA	NA	NA	4469.0	NA	NA	NA	NA	NA	0	129	NA	NA	164
OMAR_13FPS_170908144200_Ol_UFSP1_VEPH1_Temp_28C	135	WE00069	F004	LO002	CO6	169.0	13.0	v1.4	400.468855721393	0.21748002172965195	5025	75.11554588587477	3925.0	0.48238830007979816	0.8550785598825908	16.0	3.0	0.9295522388059702	0	129	0	0.0	NOT CLASSIFIED
OMAR_13FPS_170908144200_Ol_UFSP1_VEPH1_Temp_28C	136	WE00070	F003	LO002	CO6	168.0	13.0	v1.4	199.7579282868526	0.43578908768154756	6275	56.87915743524372	3459780.0	0.3510272527368287	0.5356834664336242	25.0	3.0	0.6457370517928287	0	65	0	0.0	163.6
OMAR_13FPS_170908144200_Ol_UFSP1_VEPH1_Temp_28C	137	WE00071	F002	LO002	CO6	169.0	13.0	v1.4	663.0057290174735	0.3720642558341321	3491	350.56856650319673	5394.0	0.5643986090750358	0.9307181574446122	130.0	13.0	0.9189344027499284	0	129	0	0.0	169.8
OMAR_13FPS_170908144200_Ol_UFSP1_VEPH1_Temp_28C	138	WE00072	F001	LO002	CO6	163.0	13.0	v1.4	406.8725	0.24461862130210604	2000	30.26672449429715	6947.0	0.35875881556316924	0.5521135249551014	7.0	2.0	0.91	0	129	0	0.0	NOT CLASSIFIED
OMAR_13FPS_170908144200_Ol_UFSP1_VEPH1_Temp_28C	139	WE00073	G001	LO002	CO6	175.0	13.0	v1.4	628.8135990621337	0.3141002932082779	1706	33.919130765706804	9043.0	0.3173988402124551	0.429706284806492	11.0	3.0	0.7696365767878077	0	129	0	0.0	179
OMAR_13FPS_170908144200_Ol_UFSP1_VEPH1_Temp_28C	140	WE00074	G002	LO002	CO6	163.0	13.0	v1.4	766.9406017975772	0.1801448668630123	5118	352.5841377224626	6479.0	0.584349906974098	0.8241084099663278	64.0	11.0	0.9419695193434936	0	129	0	0.0	162.5
OMAR_13FPS_170908144200_Ol_UFSP1_VEPH1_Temp_28C	141	WE00075	G003	LO002	CO6	181.0	13.0	v1.4	419.6246234939759	0.39186374069354063	5312	70.90354442338693	2684429.0	0.5109326511941126	0.8506177917132338	28.0	5.0	0.8923192771084337	21	120	0	0.0	182.4
OMAR_13FPS_170908144200_Ol_UFSP1_VEPH1_Temp_28C	142	WE00077	G005	LO002	CO6	175.0	13.0	v1.4	276.590625	0.12055379575862597	2560	34.86807846122653	4398.0	0.4522179812057634	0.7630673946708746	4.0	1.0	0.958984375	0	129	0	0.0	175.5
OMAR_13FPS_170908144200_Ol_UFSP1_VEPH1_Temp_28C	143	WE00078	G006	LO002	CO6	163.0	13.0	v1.4	934.753339269813	0.23518682695159973	5615	268.5942229047358	7280.0	0.37220272744809313	0.47278162667776563	63.0	12.0	0.7661620658949243	0	129	0	0.0	162.2
OMAR_13FPS_170908144200_Ol_UFSP1_VEPH1_Temp_28C	144	WE00079	G007	LO002	CO6	NA	13.0	v1.4	NA	NA	NA	NA	997.0	NA	NA	NA	NA	NA	0	129	NA	NA	NA
OMAR_13FPS_170908144200_Ol_UFSP1_VEPH1_Temp_28C	145	WE00080	G008	LO002	CO6	175.0	13.0	v1.4	496.5490249556798	3.2589465909057744	7333	11.14598172308985	4416.0	0.4757278965310481	0.7378885089430101	36.0	4.0	0.9162689213146052	0	129	0	0.0	174.1
OMAR_13FPS_170908144200_Ol_UFSP1_VEPH1_Temp_28C	146	WE00082	G010	LO002	CO6	169.0	13.0	v1.4	685.2961531026484	0.3305890132162188	5173	265.9774328782809	4705.0	0.4920751812676791	0.8208347454524183	88.0	10.0	0.9336941813261164	0	129	0	0.0	167.1
OMAR_13FPS_170908144200_Ol_UFSP1_VEPH1_Temp_28C	147	WE00083	G011	LO002	CO6	173.0	13.0	v1.4	554.2193704600485	0.3127911216535538	4130	100.28465371796074	100560.0	0.4615263101307502	0.7273827139236267	31.0	5.0	0.8818401937046005	0	126	0	0.0	175.7
OMAR_13FPS_170908144200_Ol_UFSP1_VEPH1_Temp_28C	148	WE00084	G012	LO002	CO6	163.0	13.0	v1.4	260.5697522816167	0.13301562076486445	2301	18.454039923414804	4441.0	0.35148665608478663	0.5647644793646388	2.0	1.0	0.9765319426336375	0	129	0	0.0	161.2
OMAR_13FPS_170908144200_Ol_UFSP1_VEPH1_Temp_28C	149	WE00085	H012	LO002	CO6	181.0	13.0	v1.4	602.8359953252824	5.70179398483494	5134	3.9300979550617647	7955.0	0.43085397466948316	0.693010330096006	22.0	4.0	0.9018309310479159	0	129	0	0.0	183.9
OMAR_13FPS_170908144200_Ol_UFSP1_VEPH1_Temp_28C	150	WE00086	H011	LO002	CO6	148.0	13.0	v1.4	345.28936411809235	0.7944949457871736	5284	81.85107329189438	1936258.0	0.5020155144648907	0.7825040760757429	65.0	10.0	0.7785768357305072	0	74	0	0.0	151
OMAR_13FPS_170908144200_Ol_UFSP1_VEPH1_Temp_28C	151	WE00087	H010	LO002	CO6	169.0	13.0	v1.4	261.28650137741045	0.1604347313518812	3267	33.18239551332946	3373.0	0.37610385940365815	0.6699748306065797	5.0	1.0	0.8625650443832262	0	129	0	0.0	NOT CLASSIFIED
OMAR_13FPS_170908144200_Ol_UFSP1_VEPH1_Temp_28C	152	WE00088	H009	LO002	CO6	158.0	13.0	v1.4	173.98175689073963	0.27958785732254365	5043	28.74295149308884	109108.0	0.42809034309945837	0.8097235096314509	8.0	1.0	0.818362086059885	0	84	0	0.0	158.1
OMAR_13FPS_170908144200_Ol_UFSP1_VEPH1_Temp_28C	153	WE00089	H008	LO002	CO6	NA	13.0	v1.4	NA	NA	NA	NA	3330.0	NA	NA	NA	NA	NA	0	129	NA	NA	NOT CLASSIFIED
OMAR_13FPS_170908144200_Ol_UFSP1_VEPH1_Temp_28C	154	WE00090	H007	LO002	CO6	181.0	13.0	v1.4	650.7975986277874	0.16513950560349638	2332	143.32909927767463	5407.0	0.32489726099962957	0.42300762939809883	24.0	3.0	0.5180102915951973	0	129	0	1.0	185.4
OMAR_13FPS_170908144200_Ol_UFSP1_VEPH1_Temp_28C	155	WE00091	H006	LO002	CO6	157.0	13.0	v1.4	220.2713567839196	0.10917012304629677	2189	15.779558102512231	6617.0	0.35327831888084904	0.5943858491301728	2.0	1.0	0.9296482412060302	0	129	0	0.0	159.8
OMAR_13FPS_170908144200_Ol_UFSP1_VEPH1_Temp_28C	156	WE00092	H005	LO002	CO6	168.0	13.0	v1.4	349.0684748236439	0.32788516255268396	8222	186.81999304382114	1807948.0	0.5121012889888902	0.933040153698391	61.0	6.0	0.940403794697154	41	129	0	0.0	171.2
OMAR_13FPS_170908144200_Ol_UFSP1_VEPH1_Temp_28C	157	WE00093	H004	LO002	CO6	163.0	13.0	v1.4	395.35361947469573	0.18864035405789512	4683	218.17488011706138	4456.0	0.46603497511980113	0.8548832236996775	41.0	4.0	0.8932308349348708	0	129	0	0.0	162.2
OMAR_13FPS_170908144200_Ol_UFSP1_VEPH1_Temp_28C	158	WE00094	H003	LO002	CO6	175.0	13.0	v1.4	521.0814545454546	0.6609345980281104	9625	44.8565418229034	8059.0	0.5244040765672352	0.8667326768065767	30.0	5.0	0.9464935064935065	0	129	0	0.0	175.5
OMAR_13FPS_170908144200_Ol_UFSP1_VEPH1_Temp_28C	159	WE00095	H002	LO002	CO6	181.0	13.0	v1.4	293.03333333333336	0.11858352171292967	690	17.63734184387278	4475.0	0.32471129797878423	0.5131756019267266	2.0	1.0	0.8956521739130435	0	129	0	0.0	179.5
OMAR_13FPS_170908144200_Ol_UFSP1_VEPH1_Temp_28C	160	WE00096	H001	LO002	CO6	169.0	13.0	v1.4	274.7584940312213	0.12756212504838635	4356	52.087435302047574	6714.0	0.40661386316184794	0.7532823622884834	7.0	1.0	0.8106060606060606	0	129	0	0.0	169.8
