# Supplementary material for: FEHAT: efficient, large scale and automated heartbeat detection in Medaka fish embryos
Source: Bioinformatics. 2024 Nov 7;40(12):btae664. doi: 10.1093/bioinformatics/btae664 (PMC11630063; doi:10.1093/bioinformatics/btae664)
Supplement: btae664_Supplementary_Data [file btae664_supplementary_data.zip › Dataset4.csv]

DATASET	Index	WellID	Well Name	Loop	Channel	Heartrate (BPM)	fps	version	HROI Change Intensity	Harmonic Intensity	Heart size	Intensity/Harmonic Intensity (top 5 %)	Movement detection max	SNR	SNR Top 5%	Signal Intensity Top 5%	Signal intensity	Signal regional prominence	Start frame(movement)	Stop frame(movement)	empty frames	qc_param_decision	ground truth	2nd guess
RANDOM_24FPS_210601190528_OlE_HR_IPF2_35C	1	WE00001	A001	LO001	CO6	259.0	24.0	v1.4	1188.8320571720265	0.10410271326740538	5877	584.089981313521	5798.0	0.7372794370862831	0.9254092750616149	61.0	12.0	0.9882593159775396	0	239	0	0.0	259.6
RANDOM_24FPS_210601190528_OlE_HR_IPF2_35C	2	WE00002	A002	LO001	CO6	235.0	24.0	v1.4	560.987370405278	0.058051684430274766	5305	232.15364020725215	3702.0	0.5941345633718284	0.814094518129136	13.0	2.0	0.9868049010367578	0	239	0	0.0	236.9
RANDOM_24FPS_210601190528_OlE_HR_IPF2_35C	3	WE00003	A003	LO001	CO6	241.0	24.0	v1.4	1140.9374361071355	0.14612613198703817	4891	314.4268529950247	6192.0	0.44920249017688385	0.5627552248274738	46.0	8.0	0.9674913105704355	0	239	0	0.0	243.1
RANDOM_24FPS_210601190528_OlE_HR_IPF2_35C	4	WE00004	A004	LO001	CO6	247.0	24.0	v1.4	400.69453102862	0.04483779869251543	3529	76.98092613854776	5368.0	0.43884428643214307	0.5908344458653522	3.0	1.0	0.9784641541513176	0	239	0	0.0	245.2
RANDOM_24FPS_210601190528_OlE_HR_IPF2_35C	5	WE00005	A005	LO001	CO6	247.0	24.0	v1.4	440.1617529880478	0.045217318643730575	6275	86.03350511177999	5177.0	0.3999598504631703	0.5467864087915232	4.0	1.0	0.962390438247012	0	239	0	0.0	250.2
RANDOM_24FPS_210601190528_OlE_HR_IPF2_35C	6	WE00006	A006	LO001	CO6	NA	24.0	v1.4	NA	NA	NA	NA	77551.0	NA	NA	NA	NA	NA	0	133	NA	NA	236
RANDOM_24FPS_210601190528_OlE_HR_IPF2_35C	7	WE00007	A007	LO001	CO6	241.0	24.0	v1.4	740.2729403281053	0.09990777577921077	5547	102.11215998430856	6049.0	0.40925676574347175	0.5391218085633465	10.0	2.0	0.9567333693888589	0	239	0	0.0	244.2
RANDOM_24FPS_210601190528_OlE_HR_IPF2_35C	8	WE00008	A008	LO001	CO6	NA	24.0	v1.4	NA	NA	NA	NA	3299.0	NA	NA	NA	NA	NA	0	239	NA	NA	246.5
RANDOM_24FPS_210601190528_OlE_HR_IPF2_35C	9	WE00009	A009	LO001	CO6	229.0	24.0	v1.4	368.1768514771348	0.04997908647418242	2471	150.96554908352184	2526.0	0.6239157240222972	0.9547468737665725	8.0	1.0	0.9660056657223796	0	239	0	0.0	228.4
RANDOM_24FPS_210601190528_OlE_HR_IPF2_35C	10	WE00010	A010	LO001	CO6	22.0	24.0	v1.4	87.87647972877525	6.8224226727533415	35395	4.312738759638327	135563.0	0.40427106223716686	0.7219173630581118	29.0	5.0	0.8063003249046475	109	239	0	0.0	237.4
RANDOM_24FPS_210601190528_OlE_HR_IPF2_35C	11	WE00011	A011	LO001	CO6	223.0	24.0	v1.4	462.6277315799652	0.072460276758513	5171	108.93191289759451	5126.0	0.6175152408191591	0.9203036550186877	8.0	2.0	0.9936182556565462	0	239	0	0.0	223
RANDOM_24FPS_210601190528_OlE_HR_IPF2_35C	12	WE00012	A012	LO001	CO6	235.0	24.0	v1.4	527.5542556303012	0.1460625274830891	3419	174.7244973778387	6318.0	0.7160448461305835	0.9428406741364455	26.0	4.0	0.9789412108803743	0	239	0	0.0	235.7
RANDOM_24FPS_210601190528_OlE_HR_IPF2_35C	13	WE00013	B012	LO001	CO6	253.0	24.0	v1.4	772.7043278084715	0.06528851261647378	10860	1536.86625050036	9187.0	0.6784449098113252	0.9819692041916867	100.0	8.0	0.9797421731123389	0	239	0	0.0	253.4
RANDOM_24FPS_210601190528_OlE_HR_IPF2_35C	14	WE00014	B011	LO001	CO6	229.0	24.0	v1.4	921.6289627577717	0.07649263527177876	6498	505.2573389170233	6966.0	0.3965166005057361	0.5025065582416215	39.0	5.0	0.9376731301939059	0	239	0	0.0	231.6
RANDOM_24FPS_210601190528_OlE_HR_IPF2_35C	15	WE00015	B010	LO001	CO6	199.0	24.0	v1.4	288.9013100436681	0.026652773132301494	1145	92.66004450751574	3526.0	0.6740828311072018	0.8617414408490384	2.0	1.0	1.0	0	239	0	0.0	198.4
RANDOM_24FPS_210601190528_OlE_HR_IPF2_35C	16	WE00016	B009	LO001	CO6	235.0	24.0	v1.4	665.9861486486486	0.17346410185451075	8880	229.51138280344844	8071.0	0.610217447010122	0.9253958782900189	40.0	5.0	0.959009009009009	0	239	0	0.0	233.8
RANDOM_24FPS_210601190528_OlE_HR_IPF2_35C	17	WE00017	B008	LO001	CO6	217.0	24.0	v1.4	572.3551282051282	0.0465690131244016	3120	307.1743175102716	4803.0	0.6148954890864092	0.7966380399699612	14.0	3.0	0.9926282051282052	0	239	0	0.0	219.1
RANDOM_24FPS_210601190528_OlE_HR_IPF2_35C	18	WE00018	B007	LO001	CO6	247.0	24.0	v1.4	782.8314393939394	0.5074357259667913	1584	131.51361406614097	3858.0	0.7516766847701692	0.9866888579312734	67.0	9.0	0.9823232323232324	0	239	0	0.0	245.7
RANDOM_24FPS_210601190528_OlE_HR_IPF2_35C	19	WE00019	B006	LO001	CO6	256.0	24.0	v1.4	293.81666666666666	0.05056187233465984	1020	475.2406095522704	109773.0	0.6944399021443871	0.9178913937547619	24.0	4.0	0.9823529411764705	0	118	0	0.0	254.8
RANDOM_24FPS_210601190528_OlE_HR_IPF2_35C	20	WE00020	B005	LO001	CO6	229.0	24.0	v1.4	320.9484288798273	0.020493871013104077	4169	155.50750736479455	3629.0	0.6978190002816279	0.9261330083329853	3.0	1.0	0.9896857759654594	0	239	0	0.0	229.4
RANDOM_24FPS_210601190528_OlE_HR_IPF2_35C	21	WE00021	B004	LO001	CO6	NA	24.0	v1.4	NA	NA	NA	NA	10489.0	NA	NA	NA	NA	NA	0	239	NA	NA	NA
RANDOM_24FPS_210601190528_OlE_HR_IPF2_35C	22	WE00022	B003	LO001	CO6	217.0	24.0	v1.4	560.4058011827655	0.03801169931389899	10653	362.19920886512125	8059.0	0.643326323349737	0.8885185993248095	14.0	2.0	0.9802872430301324	0	239	0	0.0	217.2
RANDOM_24FPS_210601190528_OlE_HR_IPF2_35C	23	WE00023	B002	LO001	CO6	265.0	24.0	v1.4	607.9242032730405	0.16682072825991376	3483	57.640682524071515	3569.0	0.38280196457538623	0.5106733474932715	10.0	2.0	0.892334194659776	0	239	0	0.0	263
RANDOM_24FPS_210601190528_OlE_HR_IPF2_35C	24	WE00024	B001	LO001	CO6	241.0	24.0	v1.4	398.1161369193154	0.021756848011097507	1636	109.13626704583322	5760.0	0.44450599258640705	0.5538481847817202	2.0	1.0	0.9902200488997555	0	239	0	0.0	243.1
RANDOM_24FPS_210601190528_OlE_HR_IPF2_35C	25	WE00025	C001	LO001	CO6	235.0	24.0	v1.4	612.126527349549	0.06931967479402215	8757	1069.5898490193981	5988.0	0.6550488108135559	0.9658115675823933	74.0	6.0	0.9747630467054927	0	239	0	0.0	235.9
RANDOM_24FPS_210601190528_OlE_HR_IPF2_35C	26	WE00026	C002	LO001	CO6	235.0	24.0	v1.4	376.0993788819876	0.11105867634624346	644	70.52193112072155	2302.0	0.5803826577941726	0.9484591187114553	8.0	2.0	0.9425465838509317	0	239	0	0.0	234.8
RANDOM_24FPS_210601190528_OlE_HR_IPF2_35C	27	WE00027	C003	LO001	CO6	241.0	24.0	v1.4	553.120077469335	0.038097576615132724	4647	391.5597758813021	6917.0	0.7077010931704685	0.9605651647270654	15.0	3.0	0.9412524209167205	0	239	0	0.0	240
RANDOM_24FPS_210601190528_OlE_HR_IPF2_35C	28	WE00028	C004	LO001	CO6	241.0	24.0	v1.4	722.0207024029575	0.044122037089128846	10820	329.71439763319785	11585.0	0.502344124096793	0.6420359239614162	15.0	3.0	0.9845656192236599	0	239	0	0.0	239
RANDOM_24FPS_210601190528_OlE_HR_IPF2_35C	29	WE00029	C005	LO001	CO6	241.0	24.0	v1.4	875.4675728602696	0.1651401753222867	8681	279.3685313918566	6602.0	0.3975234982262059	0.5298401029627504	46.0	6.0	0.8710977997926506	0	239	0	0.0	243.1
RANDOM_24FPS_210601190528_OlE_HR_IPF2_35C	30	WE00030	C006	LO001	CO6	223.0	24.0	v1.4	515.4889840881273	0.2234555939733868	1634	21.395412220355876	3492.0	0.4828058007689029	0.6725386754987152	5.0	1.0	0.9957160342717258	0	239	0	0.0	225.4
RANDOM_24FPS_210601190528_OlE_HR_IPF2_35C	31	WE00031	C007	LO001	CO6	241.0	24.0	v1.4	592.5077278379819	0.07389020990753219	11258	323.41218653640334	8463.0	0.5668660293143061	0.8157917121816605	24.0	3.0	0.9637591046367028	0	239	0	0.0	243.1
RANDOM_24FPS_210601190528_OlE_HR_IPF2_35C	32	WE00032	C008	LO001	CO6	229.0	24.0	v1.4	410.28877679697354	0.02918899887217107	793	174.30057122089622	1917.0	0.48534277456589436	0.7464716573397437	5.0	1.0	0.926860025220681	0	239	0	0.0	228.4
RANDOM_24FPS_210601190528_OlE_HR_IPF2_35C	33	WE00033	C009	LO001	CO6	247.0	24.0	v1.4	526.3639308855292	0.07008604886521466	1852	64.78945479264179	5402.0	0.36713793610185314	0.4813044152591421	5.0	1.0	0.7915766738660908	0	239	0	0.0	250.4
RANDOM_24FPS_210601190528_OlE_HR_IPF2_35C	34	WE00034	C010	LO001	CO6	247.0	24.0	v1.4	553.9501922404753	0.06797255788432001	5722	832.1296881085318	3502.0	0.595350348383197	0.9271618410374022	57.0	5.0	0.9594547361062565	0	239	0	0.0	247.4
RANDOM_24FPS_210601190528_OlE_HR_IPF2_35C	35	WE00035	C011	LO001	CO6	247.0	24.0	v1.4	403.9245937557057	0.10308249301223747	5477	85.65002706409004	6684.0	0.5614010149771689	0.9339145542316285	9.0	1.0	0.948511959101698	0	239	0	0.0	247.2
RANDOM_24FPS_210601190528_OlE_HR_IPF2_35C	36	WE00036	C012	LO001	CO6	253.0	24.0	v1.4	673.6856025039124	0.16373515468883632	6390	45.99796603838139	4363.0	0.34799076356809205	0.6261758252597992	8.0	2.0	0.6712050078247261	0	239	0	0.0	256.6
RANDOM_24FPS_210601190528_OlE_HR_IPF2_35C	37	WE00037	D012	LO001	CO6	23.0	24.0	v1.4	194.95677301536148	4.724009597092448	46545	6.5828937427362595	147809.0	0.4007043904415987	0.7601683993276476	31.0	4.0	0.6488559458588463	42	169	0	0.0	254.8
RANDOM_24FPS_210601190528_OlE_HR_IPF2_35C	38	WE00038	D011	LO001	CO6	253.0	24.0	v1.4	989.7955427230894	0.0759604298615842	11083	998.272018310959	10770.0	0.6806674694250037	0.9319000869535637	76.0	10.0	0.981142289993684	0	239	0	0.0	253.4
RANDOM_24FPS_210601190528_OlE_HR_IPF2_35C	39	WE00039	D010	LO001	CO6	223.0	24.0	v1.4	512.7841263245377	0.0764604241231593	4813	106.73733449682638	5271.0	0.35255509787927986	0.48941042451252004	8.0	2.0	0.8441720340743819	0	239	0	0.0	226.4
RANDOM_24FPS_210601190528_OlE_HR_IPF2_35C	40	WE00040	D009	LO001	CO6	265.0	24.0	v1.4	921.18038647343	0.09382995464902857	10350	713.9389622950586	10013.0	0.6698682486598708	0.9505020828910534	67.0	8.0	0.9742995169082126	0	239	0	0.0	265.8
RANDOM_24FPS_210601190528_OlE_HR_IPF2_35C	41	WE00041	D008	LO001	CO6	247.0	24.0	v1.4	389.535989010989	0.025517708093739773	3640	468.7412334119044	5458.0	0.6664313220243143	0.9426248682009806	12.0	2.0	0.9862637362637363	0	239	0	0.0	248.3
RANDOM_24FPS_210601190528_OlE_HR_IPF2_35C	42	WE00042	D007	LO001	CO6	253.0	24.0	v1.4	362.97080653142007	0.05140554195845776	6063	165.30020133168946	5461.0	0.5231819594820163	0.8269458974130715	8.0	1.0	0.974764967837704	0	239	0	0.0	252.3
RANDOM_24FPS_210601190528_OlE_HR_IPF2_35C	43	WE00043	D006	LO001	CO6	253.0	24.0	v1.4	662.1256538913206	0.06214664610576522	9367	205.51405866035944	6953.0	0.42821624951456755	0.5678367927081747	13.0	2.0	0.9657307569125654	0	239	0	0.0	250.4
RANDOM_24FPS_210601190528_OlE_HR_IPF2_35C	44	WE00044	D005	LO001	CO6	259.0	24.0	v1.4	817.4959074230878	0.12216979552800496	7086	112.04388095452876	6917.0	0.3877623478972022	0.49373970749342483	14.0	3.0	0.9181484617555744	0	239	0	0.0	261.8
RANDOM_24FPS_210601190528_OlE_HR_IPF2_35C	45	WE00045	D004	LO001	CO6	23.0	24.0	v1.4	237.86997797895768	2.1093884948809847	20435	3.2373115261435887	127123.0	0.31697679635733933	0.5812110563221686	7.0	2.0	0.5128945436750673	113	239	0	1.0	235.9
RANDOM_24FPS_210601190528_OlE_HR_IPF2_35C	46	WE00046	D003	LO001	CO6	260.0	24.0	v1.4	701.0956050822746	0.25945591683215236	4801	217.86939175350338	94336.0	0.49752418526771397	0.813366824865651	57.0	7.0	0.9227244324099146	45	239	0	0.0	258.9
RANDOM_24FPS_210601190528_OlE_HR_IPF2_35C	47	WE00047	D002	LO001	CO6	253.0	24.0	v1.4	1030.0374405934856	0.1891615723290616	8627	228.2417687261675	12240.0	0.49550431492819713	0.6731209941273089	43.0	6.0	0.9783238669294076	0	239	0	0.0	256.3
RANDOM_24FPS_210601190528_OlE_HR_IPF2_35C	48	WE00048	D001	LO001	CO6	259.0	24.0	v1.4	664.2108414412488	0.1317826305988847	9353	144.53520125432757	7036.0	0.661946091785981	0.9648102904338314	19.0	3.0	0.9941195338394098	0	239	0	0.0	259.6
RANDOM_24FPS_210601190528_OlE_HR_IPF2_35C	49	WE00049	E001	LO001	CO6	241.0	24.0	v1.4	454.958273381295	0.06966700300057631	3475	209.74630365082183	5224.0	0.6304170041308806	0.9388687726304958	15.0	2.0	0.980431654676259	0	239	0	0.0	240
RANDOM_24FPS_210601190528_OlE_HR_IPF2_35C	50	WE00050	E002	LO001	CO6	259.0	24.0	v1.4	760.0497284453496	1.0028302880198363	5892	18.584751281189213	4594.0	0.445193551835587	0.572684780099861	19.0	3.0	0.9630006788866259	0	239	0	0.0	261.8
RANDOM_24FPS_210601190528_OlE_HR_IPF2_35C	51	WE00051	E003	LO001	CO6	259.0	24.0	v1.4	512.2579852579853	0.03857032411796878	4477	295.53416990537175	4354.0	0.6204536732139632	0.8665911967132305	11.0	2.0	0.9912888094706277	0	239	0	0.0	260.7
RANDOM_24FPS_210601190528_OlE_HR_IPF2_35C	52	WE00052	E004	LO001	CO6	277.0	24.0	v1.4	384.77292576419217	0.06754501998983004	1832	63.36245958380825	3540.0	0.4687188196083355	0.8049433888167669	4.0	1.0	0.9677947598253275	0	239	0	0.0	279.1
RANDOM_24FPS_210601190528_OlE_HR_IPF2_35C	53	WE00053	E005	LO001	CO6	253.0	24.0	v1.4	603.4464958553127	0.04669462381703679	2654	84.68607941483984	5893.0	0.35237346593804064	0.4351972739711337	4.0	1.0	0.653353428786737	0	239	0	0.0	255.6
RANDOM_24FPS_210601190528_OlE_HR_IPF2_35C	54	WE00054	E006	LO001	CO6	265.0	24.0	v1.4	450.2404210526316	0.061063247287831676	2375	255.099945241664	6550.0	0.5280681705235784	0.9323230126211653	16.0	2.0	0.9776842105263158	0	239	0	0.0	264.1
RANDOM_24FPS_210601190528_OlE_HR_IPF2_35C	55	WE00055	E007	LO001	CO6	265.0	24.0	v1.4	713.5100173138758	0.759281091559391	4043	14.243477883443283	11739.0	0.35942991600051766	0.49095133366540966	11.0	2.0	0.5555280732129607	0	239	0	1.0	263
RANDOM_24FPS_210601190528_OlE_HR_IPF2_35C	56	WE00056	E008	LO001	CO6	259.0	24.0	v1.4	793.6644007821957	0.0873442953161371	10739	463.5116691285528	8749.0	0.7065775664583651	0.9515086622023846	40.0	6.0	0.9867771673340162	0	239	0	0.0	259.6
RANDOM_24FPS_210601190528_OlE_HR_IPF2_35C	57	WE00057	E009	LO001	CO6	277.0	24.0	v1.4	1012.6747041750391	0.0992148325066816	4479	506.1255159730355	6178.0	0.5633652075739772	0.7937195333409647	50.0	6.0	0.971868720696584	0	239	0	0.0	275.8
RANDOM_24FPS_210601190528_OlE_HR_IPF2_35C	58	WE00058	E010	LO001	CO6	259.0	24.0	v1.4	528.941910411127	0.07422244472895831	4889	183.06530522849894	3854.0	0.5334643465708875	0.8259466443773563	14.0	2.0	0.9640008181632236	0	239	0	0.0	259.6
RANDOM_24FPS_210601190528_OlE_HR_IPF2_35C	59	WE00059	E011	LO001	CO6	271.0	24.0	v1.4	527.2143356371826	0.15731629160607385	12877	133.2502060130047	6143.0	0.5957988831758954	0.9664305679089348	21.0	2.0	0.9342238098936088	0	239	0	0.0	270.8
RANDOM_24FPS_210601190528_OlE_HR_IPF2_35C	60	WE00060	E012	LO001	CO6	247.0	24.0	v1.4	496.0	0.1447975645821132	3940	105.06408161944738	6615.0	0.46780203483594085	0.64002809027799	15.0	2.0	0.9631979695431472	0	239	0	0.0	245.3
RANDOM_24FPS_210601190528_OlE_HR_IPF2_35C	61	WE00061	F012	LO001	CO6	259.0	24.0	v1.4	596.2865934065934	0.05390040223830691	2275	81.6939199974574	6117.0	0.37879114999491886	0.4554330252161168	4.0	1.0	0.727912087912088	0	239	0	0.0	256.7
RANDOM_24FPS_210601190528_OlE_HR_IPF2_35C	62	WE00062	F011	LO001	CO6	253.0	24.0	v1.4	494.27030456852793	0.03483951174399259	788	235.61804758253706	4570.0	0.3663271297319988	0.46630922520931944	8.0	1.0	0.8261421319796954	0	239	0	0.0	255.6
RANDOM_24FPS_210601190528_OlE_HR_IPF2_35C	63	WE00063	F010	LO001	CO6	253.0	24.0	v1.4	701.5257428655486	0.09711540506317647	3399	134.2287674203783	4363.0	0.547593946408364	0.7047016700055108	13.0	3.0	0.9855839952927331	0	239	0	0.0	255.6
RANDOM_24FPS_210601190528_OlE_HR_IPF2_35C	64	WE00064	F009	LO001	CO6	219.0	24.0	v1.4	428.7640791476408	0.05286825422947828	1314	214.05971484707376	66266.0	0.39163195723718086	0.45958201479513805	11.0	2.0	0.791476407914764	0	197	0	0.0	223.5
RANDOM_24FPS_210601190528_OlE_HR_IPF2_35C	65	WE00065	F008	LO001	CO6	283.0	24.0	v1.4	822.8576299083	0.1239386128394526	8506	125.46272742741074	8586.0	0.4892596808546275	0.6908660400131255	16.0	3.0	0.9824829532094992	0	239	0	0.0	285.5
RANDOM_24FPS_210601190528_OlE_HR_IPF2_35C	66	WE00066	F007	LO001	CO6	24.0	24.0	v1.4	116.71165188315608	2.4114253937539987	21533	5.868917696575707	141198.0	0.32409301592583284	0.5556007580259655	14.0	3.0	0.7264663539683277	57	239	0	0.0	267.3
RANDOM_24FPS_210601190528_OlE_HR_IPF2_35C	67	WE00067	F006	LO001	CO6	265.0	24.0	v1.4	456.59411098527744	0.04848683244309288	4415	145.25856283996225	3743.0	0.5117167394360954	0.8092105860958395	7.0	1.0	0.9474518686296716	0	239	0	0.0	264.6
RANDOM_24FPS_210601190528_OlE_HR_IPF2_35C	68	WE00068	F005	LO001	CO6	26.0	24.0	v1.4	114.34670586200934	7.747046120350504	11566	8.958090047151481	139813.0	0.37443933332285384	0.6505178032514495	69.0	12.0	0.7313678021787999	74	239	0	0.0	282.4
RANDOM_24FPS_210601190528_OlE_HR_IPF2_35C	69	WE00069	F004	LO001	CO6	271.0	24.0	v1.4	605.5611607571826	0.08513790305308801	10407	430.2575547383427	6950.0	0.5654221911042043	0.8472666408918226	37.0	4.0	0.9606034399923129	0	239	0	0.0	273.1
RANDOM_24FPS_210601190528_OlE_HR_IPF2_35C	70	WE00070	F003	LO001	CO6	277.0	24.0	v1.4	542.3732833957553	0.13340166941673143	3204	173.57244946083543	3997.0	0.5826212244622115	0.8628849922466514	23.0	3.0	0.9634831460674157	0	239	0	0.0	278.1
RANDOM_24FPS_210601190528_OlE_HR_IPF2_35C	71	WE00071	F002	LO001	CO6	265.0	24.0	v1.4	492.12179984484095	0.03511688942258226	3867	162.95119001755683	3529.0	0.47638292571881535	0.6439609906551107	6.0	1.0	0.9754331523144556	0	239	0	0.0	268.1
RANDOM_24FPS_210601190528_OlE_HR_IPF2_35C	72	WE00072	F001	LO001	CO6	265.0	24.0	v1.4	593.8339768339769	0.028424009062759055	1036	123.01591823336771	3434.0	0.4578789237663632	0.5879508135778769	3.0	1.0	0.9739382239382239	0	239	0	0.0	268.1
RANDOM_24FPS_210601190528_OlE_HR_IPF2_35C	73	WE00073	G001	LO001	CO6	259.0	24.0	v1.4	323.38337662337665	0.04972610936238049	1925	45.24683638691502	4145.0	0.5632500495157375	0.8658256876071182	2.0	1.0	0.9781818181818182	0	239	0	0.0	258.5
RANDOM_24FPS_210601190528_OlE_HR_IPF2_35C	74	WE00074	G002	LO001	CO6	217.0	24.0	v1.4	749.5740101707229	0.2565554829832332	11012	144.0128184143131	8909.0	0.4150762274254939	0.7023368281000865	37.0	5.0	0.7677987649836542	0	239	0	0.0	219.1
RANDOM_24FPS_210601190528_OlE_HR_IPF2_35C	75	WE00075	G003	LO001	CO6	259.0	24.0	v1.4	562.2666397741025	0.05055214675419002	4958	180.53588814611462	6161.0	0.42147819433556566	0.607087496295056	9.0	1.0	0.9876966518757564	0	239	0	0.0	257.4
RANDOM_24FPS_210601190528_OlE_HR_IPF2_35C	76	WE00076	G004	LO001	CO6	265.0	24.0	v1.4	560.8676981724409	0.06978584148533472	8919	667.6947728278735	6071.0	0.6702994399779733	0.9323301338500884	47.0	4.0	0.9755577979594124	0	239	0	0.0	265.3
RANDOM_24FPS_210601190528_OlE_HR_IPF2_35C	77	WE00077	G005	LO001	CO6	211.0	24.0	v1.4	560.5229243081027	0.07247572579033061	11996	913.4447866063904	8672.0	0.5963950749336496	0.9758984539259229	66.0	5.0	0.9669889963321107	0	239	0	0.0	211
RANDOM_24FPS_210601190528_OlE_HR_IPF2_35C	78	WE00078	G006	LO001	CO6	253.0	24.0	v1.4	430.8628813047418	0.15191213147563054	13244	271.8865145374934	65699.0	0.578235302546214	0.8159626660195625	41.0	5.0	0.9547719722138327	0	148	0	0.0	250.4
RANDOM_24FPS_210601190528_OlE_HR_IPF2_35C	79	WE00079	G007	LO001	CO6	257.0	24.0	v1.4	410.72217537942663	0.15724689593882285	9488	131.01368544344723	96089.0	0.4991655104606609	0.7444103639811263	21.0	2.0	0.9256956155143339	0	174	0	0.0	258.9
RANDOM_24FPS_210601190528_OlE_HR_IPF2_35C	80	WE00080	G008	LO001	CO6	265.0	24.0	v1.4	551.1834355828221	0.0760101801696621	4890	152.26740920251387	4316.0	0.5478489904684349	0.8230222399964243	12.0	2.0	0.9826175869120655	0	239	0	0.0	265.8
RANDOM_24FPS_210601190528_OlE_HR_IPF2_35C	81	WE00081	G009	LO001	CO6	253.0	24.0	v1.4	463.2869109947644	0.03547536504495838	6685	222.32753417198464	5336.0	0.5193521523049127	0.7140769685748689	8.0	1.0	0.9953627524308153	0	239	0	0.0	255.6
RANDOM_24FPS_210601190528_OlE_HR_IPF2_35C	82	WE00082	G010	LO001	CO6	277.0	24.0	v1.4	818.5414573898723	0.06090422359334946	12145	1227.9832107546774	8514.0	0.7150913610114669	0.9687506106443141	75.0	8.0	0.9849320708110334	0	239	0	0.0	278.1
RANDOM_24FPS_210601190528_OlE_HR_IPF2_35C	83	WE00083	G011	LO001	CO6	254.0	24.0	v1.4	455.457917960451	0.05246891688858582	6119	838.2138264675608	102954.0	0.6605134140474646	0.9362155499597666	44.0	4.0	0.9864356921065534	0	204	0	0.0	255.5
RANDOM_24FPS_210601190528_OlE_HR_IPF2_35C	84	WE00084	G012	LO001	CO6	241.0	24.0	v1.4	586.2405690334053	0.1688831528132639	7873	204.6674109187199	5806.0	0.5462136964669264	0.8209504247053624	35.0	4.0	0.9522418391972565	0	239	0	0.0	238.9
RANDOM_24FPS_210601190528_OlE_HR_IPF2_35C	85	WE00085	H012	LO001	CO6	247.0	24.0	v1.4	473.6208740831296	0.12540240727421934	6544	35.62639098783506	8486.0	0.5370187136494848	0.8790932979262616	4.0	1.0	0.9287897310513448	0	239	0	0.0	247.2
RANDOM_24FPS_210601190528_OlE_HR_IPF2_35C	86	WE00086	H011	LO001	CO6	253.0	24.0	v1.4	361.6779468544174	0.06782266060786218	8806	60.565720350211805	5555.0	0.5417239023055217	0.8468313423692686	4.0	1.0	0.9694526459232342	0	239	0	0.0	254.5
RANDOM_24FPS_210601190528_OlE_HR_IPF2_35C	87	WE00087	H010	LO001	CO6	265.0	24.0	v1.4	561.1073138876795	0.04602187845483829	4594	228.0531817512268	3776.0	0.5786117175162299	0.7736746098206713	10.0	2.0	0.9865041358293426	0	239	0	0.0	264.1
RANDOM_24FPS_210601190528_OlE_HR_IPF2_35C	88	WE00088	H009	LO001	CO6	259.0	24.0	v1.4	887.680103116944	0.38969850834524256	8534	79.38977742022875	8693.0	0.5991613729669087	0.7846694917907101	31.0	6.0	0.9676587766580735	0	239	0	0.0	260.7
RANDOM_24FPS_210601190528_OlE_HR_IPF2_35C	89	WE00089	H008	LO001	CO6	241.0	24.0	v1.4	577.8162743091095	0.13194210331762043	1954	67.24635349969408	6438.0	0.4458814062033393	0.678288253828537	9.0	2.0	0.9129989764585466	0	239	0	0.0	243.1
RANDOM_24FPS_210601190528_OlE_HR_IPF2_35C	90	WE00090	H007	LO001	CO6	265.0	24.0	v1.4	510.61813274055254	0.04706732554766346	6298	385.95293055547074	7599.0	0.4644232308498895	0.6830947021703347	18.0	2.0	0.9750714512543665	0	239	0	0.0	266.9
RANDOM_24FPS_210601190528_OlE_HR_IPF2_35C	91	WE00091	H006	LO001	CO6	223.0	24.0	v1.4	392.92134155512105	0.07351623776226116	6649	58.214058451623	4675.0	0.626217063646985	0.8618796249653582	4.0	1.0	0.9780418107986163	0	239	0	0.0	224.4
RANDOM_24FPS_210601190528_OlE_HR_IPF2_35C	92	WE00092	H005	LO001	CO6	247.0	24.0	v1.4	466.49042553191487	0.08354889423587473	2820	61.203070207690374	3731.0	0.6317688186020083	0.887518982701948	5.0	1.0	0.9943262411347518	0	239	0	0.0	245.2
RANDOM_24FPS_210601190528_OlE_HR_IPF2_35C	93	WE00093	H004	LO001	CO6	241.0	24.0	v1.4	735.6291421856639	0.1955062920975031	8510	416.0437176772947	8957.0	0.7702057534491349	0.9398692803137161	81.0	8.0	0.9975323149236193	0	239	0	0.0	242.1
RANDOM_24FPS_210601190528_OlE_HR_IPF2_35C	94	WE00094	H003	LO001	CO6	261.0	24.0	v1.4	577.6316169641935	0.2620306708515482	9691	75.22958719423085	101000.0	0.4777463852186482	0.6962583788011599	20.0	3.0	0.9374677535858013	0	215	0	0.0	263.1
RANDOM_24FPS_210601190528_OlE_HR_IPF2_35C	95	WE00095	H002	LO001	CO6	265.0	24.0	v1.4	677.2624515641244	0.15875392284621692	10581	103.25653250930758	9469.0	0.5757882989636285	0.8664745507215293	16.0	3.0	0.9550137038087138	0	239	0	0.0	264.6
RANDOM_24FPS_210601190528_OlE_HR_IPF2_35C	96	WE00096	H001	LO001	CO6	223.0	24.0	v1.4	1028.7606775734762	0.18963629853440422	6907	723.9204029057779	7369.0	0.645582930185294	0.9424066121916997	137.0	17.0	0.9562762414941364	0	239	0	0.0	223
